# Supplementary material for: Integration of text mining and biological network analysis: Identification of essential genes in sulfate-reducing bacteria
Source: Front Microbiol. 2023 Apr 13;14:1086021. doi: 10.3389/fmicb.2023.1086021 (PMC10133479; doi:10.3389/fmicb.2023.1086021)
Supplement: Supplementary file 1 [file Table_1.XLSX]

## Sheet: Sheet 1
PMID	Title	Authors	Citation	First Author	Journal/Book	Publication Year	Create Date	PMCID	NIHMS ID	DOI
30014908	Novel mechanisms of selenate and selenite reduction in the obligate aerobic bacterium Comamonas testosteroni S44	Tan Y, Wang Y, Wang Y, Xu D, Huang Y, Wang D, Wang G, Rensing C, Zheng S.	J Hazard Mater. 2018 Oct 5;359:129-138. doi: 10.1016/j.jhazmat.2018.07.014. Epub 2018 Jul 9.	Tan Y	J Hazard Mater	2018	2018-07-18			10.1016/j.jhazmat.2018.07.014
22536198	The Membrane QmoABC Complex Interacts Directly with the Dissimilatory Adenosine 5'-Phosphosulfate Reductase in Sulfate Reducing Bacteria	Ramos AR, Keller KL, Wall JD, Pereira IA.	Front Microbiol. 2012 Apr 23;3:137. doi: 10.3389/fmicb.2012.00137. eCollection 2012.	Ramos AR	Front Microbiol	2012	2012-04-27	PMC3333476		10.3389/fmicb.2012.00137
30147685	The Cytochrome bd Complex Is Essential for Chromate and Sulfide Resistance and Is Regulated by a GbsR-Type Regulator, CydE, in Alishewanella Sp. WH16-1	Xia X, Wu S, Li L, Xu B, Wang G.	Front Microbiol. 2018 Aug 10;9:1849. doi: 10.3389/fmicb.2018.01849. eCollection 2018.	Xia X	Front Microbiol	2018	2018-08-28	PMC6096048		10.3389/fmicb.2018.01849
31854015	DsrL mediates electron transfer between NADH and rDsrAB in Allochromatium vinosum	Löffler M, Feldhues J, Venceslau SS, Kammler L, Grein F, Pereira IAC, Dahl C.	Environ Microbiol. 2020 Feb;22(2):783-795. doi: 10.1111/1462-2920.14899. Epub 2019 Dec 29.	Löffler M	Environ Microbiol	2020	2019-12-20			10.1111/1462-2920.14899
29042504	Unintended Laboratory-Driven Evolution Reveals Genetic Requirements for Biofilm Formation by Desulfovibrio vulgaris Hildenborough	De León KB, Zane GM, Trotter VV, Krantz GP, Arkin AP, Butland GP, Walian PJ, Fields MW, Wall JD.	mBio. 2017 Oct 17;8(5):e01696-17. doi: 10.1128/mBio.01696-17.	De León KB	mBio	2017	2017-10-19	PMC5646257		10.1128/mBio.01696-17
30194101	Genome Editing Method for the Anaerobic Magnetotactic Bacterium Desulfovibrio magneticus RS-1	Grant CR, Rahn-Lee L, LeGault KN, Komeili A.	Appl Environ Microbiol. 2018 Oct 30;84(22):e01724-18. doi: 10.1128/AEM.01724-18. Print 2018 Nov 15.	Grant CR	Appl Environ Microbiol	2018	2018-09-09	PMC6210102		10.1128/AEM.01724-18
19709714	Microbial community structures and in situ sulfate-reducing and sulfur-oxidizing activities in biofilms developed on mortar specimens in a corroded sewer system	Satoh H, Odagiri M, Ito T, Okabe S.	Water Res. 2009 Oct;43(18):4729-39. doi: 10.1016/j.watres.2009.07.035. Epub 2009 Aug 6.	Satoh H	Water Res	2009	2009-08-28			10.1016/j.watres.2009.07.035
32727039	Genomic Characterization and Environmental Distribution of a Thermophilic Anaerobe Dissulfurirhabdus thermomarina SH388(T) Involved in Disproportionation of Sulfur Compounds in Shallow Sea Hydrothermal Vents	Allioux M, Yvenou S, Slobodkina G, Slobodkin A, Shao Z, Jebbar M, Alain K.	Microorganisms. 2020 Jul 27;8(8):1132. doi: 10.3390/microorganisms8081132.	Allioux M	Microorganisms	2020	2020-07-31	PMC7463578		10.3390/microorganisms8081132
28320772	Mechanism for microbial population collapse in a fluctuating resource environment	Turkarslan S, Raman AV, Thompson AW, Arens CE, Gillespie MA, von Netzer F, Hillesland KL, Stolyar S, López García de Lomana A, Reiss DJ, Gorman-Lewis D, Zane GM, Ranish JA, Wall JD, Stahl DA, Baliga NS.	Mol Syst Biol. 2017 Mar 20;13(3):919. doi: 10.15252/msb.20167058.	Turkarslan S	Mol Syst Biol	2017	2017-03-22	PMC5371734		10.15252/msb.20167058
28772023	Evidence for H(2) consumption by uncultured Desulfobacterales in coastal sediments	Dyksma S, Pjevac P, Ovanesov K, Mussmann M.	Environ Microbiol. 2018 Feb;20(2):450-461. doi: 10.1111/1462-2920.13880. Epub 2017 Sep 14.	Dyksma S	Environ Microbiol	2018	2017-08-04			10.1111/1462-2920.13880
23974026	Roles of HynAB and Ech, the only two hydrogenases found in the model sulfate reducer Desulfovibrio gigas	Morais-Silva FO, Santos CI, Rodrigues R, Pereira IA, Rodrigues-Pousada C.	J Bacteriol. 2013 Oct;195(20):4753-60. doi: 10.1128/JB.00411-13. Epub 2013 Aug 23.	Morais-Silva FO	J Bacteriol	2013	2013-08-27	PMC3807438		10.1128/JB.00411-13
30009483	Quantitative Proteomic Analysis of Biological Processes and Responses of the Bacterium Desulfovibrio desulfuricans ND132 upon Deletion of Its Mercury Methylation Genes	Qian C, Chen H, Johs A, Lu X, An J, Pierce EM, Parks JM, Elias DA, Hettich RL, Gu B.	Proteomics. 2018 Sep;18(17):e1700479. doi: 10.1002/pmic.201700479. Epub 2018 Aug 16.	Qian C	Proteomics	2018	2018-07-17			10.1002/pmic.201700479
33296733	Variable sediment methane production in response to different source-associated sewer sediment types and hydrological patterns: Role of the sediment microbiome	Chen H, Wang Z, Liu H, Nie Y, Zhu Y, Jia Q, Ding G, Ye J.	Water Res. 2020 Nov 26;190:116670. doi: 10.1016/j.watres.2020.116670. Online ahead of print.	Chen H	Water Res	2020	2020-12-09			10.1016/j.watres.2020.116670
24242254	New model for electron flow for sulfate reduction in Desulfovibrio alaskensis G20	Keller KL, Rapp-Giles BJ, Semkiw ES, Porat I, Brown SD, Wall JD.	Appl Environ Microbiol. 2014 Feb;80(3):855-68. doi: 10.1128/AEM.02963-13. Epub 2013 Nov 15.	Keller KL	Appl Environ Microbiol	2014	2013-11-19	PMC3911205		10.1128/AEM.02963-13
23913324	New family of tungstate-responsive transcriptional regulators in sulfate-reducing bacteria	Kazakov AE, Rajeev L, Luning EG, Zane GM, Siddartha K, Rodionov DA, Dubchak I, Arkin AP, Wall JD, Mukhopadhyay A, Novichkov PS.	J Bacteriol. 2013 Oct;195(19):4466-75. doi: 10.1128/JB.00679-13. Epub 2013 Aug 2.	Kazakov AE	J Bacteriol	2013	2013-08-06	PMC3807478		10.1128/JB.00679-13
27822545	Proteome Remodeling in Response to Sulfur Limitation in "Candidatus Pelagibacter ubique"	Smith DP, Nicora CD, Carini P, Lipton MS, Norbeck AD, Smith RD, Giovannoni SJ.	mSystems. 2016 Jul 12;1(4):e00068-16. doi: 10.1128/mSystems.00068-16. eCollection 2016 Jul-Aug.	Smith DP	mSystems	2016	2016-11-09	PMC5069961		10.1128/mSystems.00068-16
26551237	Comparative analysis of the mechanisms of sulfur anion oxidation and reduction by dsr operon to maintain environmental sulfur balance	Ghosh S, Bagchi A.	Comput Biol Chem. 2015 Dec;59 Pt A:177-84. doi: 10.1016/j.compbiolchem.2015.07.001. Epub 2015 Oct 22.	Ghosh S	Comput Biol Chem	2015	2015-11-10			10.1016/j.compbiolchem.2015.07.001
25616787	Syntrophic growth of Desulfovibrio alaskensis requires genes for H2 and formate metabolism as well as those for flagellum and biofilm formation	Krumholz LR, Bradstock P, Sheik CS, Diao Y, Gazioglu O, Gorby Y, McInerney MJ.	Appl Environ Microbiol. 2015 Apr;81(7):2339-48. doi: 10.1128/AEM.03358-14. Epub 2015 Jan 23.	Krumholz LR	Appl Environ Microbiol	2015	2015-01-25	PMC4357941		10.1128/AEM.03358-14
17906146	Molecular analysis of the distribution and phylogeny of dissimilatory adenosine-5'-phosphosulfate reductase-encoding genes (aprBA) among sulfur-oxidizing prokaryotes	Meyer B, Kuever J.	Microbiology (Reading). 2007 Oct;153(Pt 10):3478-3498. doi: 10.1099/mic.0.2007/008250-0.	Meyer B	Microbiology (Reading)	2007	2007-10-02			10.1099/mic.0.2007/008250-0
25343514	Phylogenetic and environmental diversity of DsrAB-type dissimilatory (bi)sulfite reductases	Müller AL, Kjeldsen KU, Rattei T, Pester M, Loy A.	ISME J. 2015 May;9(5):1152-65. doi: 10.1038/ismej.2014.208. Epub 2014 Oct 24.	Müller AL	ISME J	2015	2014-10-25	PMC4351914	EMS60479	10.1038/ismej.2014.208
25367508	The FlxABCD-HdrABC proteins correspond to a novel NADH dehydrogenase/heterodisulfide reductase widespread in anaerobic bacteria and involved in ethanol metabolism in Desulfovibrio vulgaris Hildenborough	Ramos AR, Grein F, Oliveira GP, Venceslau SS, Keller KL, Wall JD, Pereira IA.	Environ Microbiol. 2015 Jul;17(7):2288-305. doi: 10.1111/1462-2920.12689. Epub 2015 Jan 27.	Ramos AR	Environ Microbiol	2015	2014-11-05			10.1111/1462-2920.12689
25088944	Genomic analysis reveals versatile heterotrophic capacity of a potentially symbiotic sulfur-oxidizing bacterium in sponge	Tian RM, Wang Y, Bougouffa S, Gao ZM, Cai L, Bajic V, Qian PY.	Environ Microbiol. 2014 Nov;16(11):3548-61. doi: 10.1111/1462-2920.12586. Epub 2014 Aug 29.	Tian RM	Environ Microbiol	2014	2014-08-05			10.1111/1462-2920.12586
12755486	Copper resistance in Desulfovibrio strain R2	Karnachuk OV, Kurochkina SY, Nicomrat D, Frank YA, Ivasenko DA, Phyllipenko EA, Tuovinen OH.	Antonie Van Leeuwenhoek. 2003;83(1):99-106. doi: 10.1023/a:1022947302637.	Karnachuk OV	Antonie Van Leeuwenhoek	2003	2003-05-21			10.1023/a:1022947302637
15188893	Overexpression, purification and immunodetection of DsrD from Desulfovibrio vulgaris Hildenborough	Hittel DS, Voordouw G.	Antonie Van Leeuwenhoek. 2000 Apr;77(3):271-80. doi: 10.1023/a:1002449227469.	Hittel DS	Antonie Van Leeuwenhoek	2000	2004-06-11			10.1023/a:1002449227469
17644602	Sulfite reduction in mycobacteria	Pinto R, Harrison JS, Hsu T, Jacobs WR Jr, Leyh TS.	J Bacteriol. 2007 Sep;189(18):6714-22. doi: 10.1128/JB.00487-07. Epub 2007 Jul 20.	Pinto R	J Bacteriol	2007	2007-07-24	PMC2045171		10.1128/JB.00487-07
15208336	Plant adenosine 5'-phosphosulphate reductase: the past, the present, and the future	Kopriva S, Koprivova A.	J Exp Bot. 2004 Aug;55(404):1775-83. doi: 10.1093/jxb/erh185. Epub 2004 Jun 18.	Kopriva S	J Exp Bot	2004	2004-06-23			10.1093/jxb/erh185
16260310	Functional marker genes for identification of sulfate-reducing prokaryotes	Wagner M, Loy A, Klein M, Lee N, Ramsing NB, Stahl DA, Friedrich MW.	Methods Enzymol. 2005;397:469-89. doi: 10.1016/S0076-6879(05)97029-8.	Wagner M	Methods Enzymol	2005	2005-11-02			10.1016/S0076-6879(05)97029-8
7877695	A kinase-cyclin pair in the RNA polymerase II holoenzyme	Liao SM, Zhang J, Jeffery DA, Koleske AJ, Thompson CM, Chao DM, Viljoen M, van Vuuren HJ, Young RA.	Nature. 1995 Mar 9;374(6518):193-6. doi: 10.1038/374193a0.	Liao SM	Nature	1995	1995-03-09			10.1038/374193a0
7887608	Conservation of the genes for dissimilatory sulfite reductase from Desulfovibrio vulgaris and Archaeoglobus fulgidus allows their detection by PCR	Karkhoff-Schweizer RR, Huber DP, Voordouw G.	Appl Environ Microbiol. 1995 Jan;61(1):290-6. doi: 10.1128/AEM.61.1.290-296.1995.	Karkhoff-Schweizer RR	Appl Environ Microbiol	1995	1995-01-01	PMC167283		10.1128/AEM.61.1.290-296.1995
16199583	Clustered genes related to sulfate respiration in uncultured prokaryotes support the theory of their concomitant horizontal transfer	Mussmann M, Richter M, Lombardot T, Meyerdierks A, Kuever J, Kube M, Glöckner FO, Amann R.	J Bacteriol. 2005 Oct;187(20):7126-37. doi: 10.1128/JB.187.20.7126-7137.2005.	Mussmann M	J Bacteriol	2005	2005-10-04	PMC1251608		10.1128/JB.187.20.7126-7137.2005
10704312	Gene sequence and crystal structure of the aldehyde oxidoreductase from Desulfovibrio desulfuricans ATCC 27774	Rebelo J, Macieira S, Dias JM, Huber R, Ascenso CS, Rusnak F, Moura JJ, Moura I, Romão MJ.	J Mol Biol. 2000 Mar 17;297(1):135-46. doi: 10.1006/jmbi.2000.3552.	Rebelo J	J Mol Biol	2000	2000-03-08			10.1006/jmbi.2000.3552
10860809	Molecular cloning of the gene encoding flavoredoxin, a flavoprotein from Desulfovibrio gigas	Agostinho M, Oliveira S, Broco M, Liu MY, LeGall J, Rodrigues-Pousada C.	Biochem Biophys Res Commun. 2000 Jun 16;272(3):653-6. doi: 10.1006/bbrc.2000.2834.	Agostinho M	Biochem Biophys Res Commun	2000	2000-06-22			10.1006/bbrc.2000.2834
