# Supplementary material for: Integration of text mining and biological network analysis: Identification of essential genes in sulfate-reducing bacteria
Source: Front Microbiol. 2023 Apr 13;14:1086021. doi: 10.3389/fmicb.2023.1086021 (PMC10133479; doi:10.3389/fmicb.2023.1086021)
Supplement: Supplementary file 2 [file Table_2.XLSX]

## Sheet: Sheet1
	Title	Doi	Articleid_pmc	Articleid_pmid	Species	Taxaid	Gene	Y/N	Genes	Pathway involved
0	Novel mechanisms of selenate and selenite reduction in the obligate aerobic bacterium Comamonas testosteroni S44.	359:129-138. doi: 10.1016/j.jhazmat.2018.07.014. Epub	PMC6068089	30014908	Comamonas testosteroni S44	563045	None		CysB	L-cysteine biosynthesis II (tRNA-dependent)
1	Novel mechanisms of selenate and selenite reduction in the obligate aerobic bacterium Comamonas testosteroni S44.	359:129-138. doi: 10.1016/j.jhazmat.2018.07.014. Epub	PMC6068089	30014908	Comamonas testosteroni S44	563045	SerT		CysA	molybdenum cofactor biosynthesis
2	Novel mechanisms of selenate and selenite reduction in the obligate aerobic bacterium Comamonas testosteroni S44.	359:129-138. doi: 10.1016/j.jhazmat.2018.07.014. Epub	PMC6068089	30014908	C. testosteroni S44	563045	None		CysN	sulfate activation for sulfonation
3	Novel mechanisms of selenate and selenite reduction in the obligate aerobic bacterium Comamonas testosteroni S44.	359:129-138. doi: 10.1016/j.jhazmat.2018.07.014. Epub	PMC6068089	30014908	C. testosteroni S44	563045	SerT		CysI	Sulfur metabolism
4	Novel mechanisms of selenate and selenite reduction in the obligate aerobic bacterium Comamonas testosteroni S44.	359:129-138. doi: 10.1016/j.jhazmat.2018.07.014. Epub	PMC6068089	30014908	C. testosteroni S44	563045	SerT	Y	SerT	NA
5	The Membrane QmoABC Complex Interacts Directly with the Dissimilatory Adenosine 5'-Phosphosulfate Reductase in Sulfate Reducing Bacteria.	3137. doi:10.3389/fmicb.2012.00137	PMC3333476	22536198	donor	9606	None		aprBA	sulfite oxidation II
6	The Membrane QmoABC Complex Interacts Directly with the Dissimilatory Adenosine 5'-Phosphosulfate Reductase in Sulfate Reducing Bacteria.	3137. doi:10.3389/fmicb.2012.00137	PMC3333476	22536198	donor	9606	None		qmoA	sulfur oxidation pathway			Ramos et al., 2012
7	The Membrane QmoABC Complex Interacts Directly with the Dissimilatory Adenosine 5'-Phosphosulfate Reductase in Sulfate Reducing Bacteria.	3137. doi:10.3389/fmicb.2012.00137	PMC3333476	22536198	donor	9606	None		aprM	sulfite oxidation III
8	The Membrane QmoABC Complex Interacts Directly with the Dissimilatory Adenosine 5'-Phosphosulfate Reductase in Sulfate Reducing Bacteria.	3137. doi:10.3389/fmicb.2012.00137	PMC3333476	22536198	donor	9606	None		qmoB	sulfur oxidation pathway			Ramos et al., 2012
9	The Membrane QmoABC Complex Interacts Directly with the Dissimilatory Adenosine 5'-Phosphosulfate Reductase in Sulfate Reducing Bacteria.	3137. doi:10.3389/fmicb.2012.00137	PMC3333476	22536198	donor	9606	None		qmoC	sulfur oxidation pathway			Ramos et al., 2012
10	The Cytochrome bd Complex Is Essential for Chromate and Sulfide Resistance and Is Regulated by a GbsR-Type Regulator, CydE, in Alishewanella Sp. WH16-1.	9:1849. doi: 10.3389/fmicb.2018.01849. eCollection	PMC6096048	30147685	Alishewanella Sp. WH16-1	1651088	None		cydA	NADH to cytochrome bd oxidase electron transfer I succinate to cytochrome bd oxidase electron transfer NADH to cytochrome bd oxidase electron transfer II
11	The Cytochrome bd Complex Is Essential for Chromate and Sulfide Resistance and Is Regulated by a GbsR-Type Regulator, CydE, in Alishewanella Sp. WH16-1.	9:1849. doi: 10.3389/fmicb.2018.01849. eCollection	PMC6096048	30147685	Alishewanella Sp. WH16-1	1651088	None		cydE	NADH to cytochrome bd oxidase electron transfer I succinate to cytochrome bd oxidase electron transfer NADH to cytochrome bd oxidase electron transfer II
12	The Cytochrome bd Complex Is Essential for Chromate and Sulfide Resistance and Is Regulated by a GbsR-Type Regulator, CydE, in Alishewanella Sp. WH16-1.	9:1849. doi: 10.3389/fmicb.2018.01849. eCollection	PMC6096048	30147685	WH16-1	1651088	None		cydB	NADH to cytochrome bd oxidase electron transfer I succinate to cytochrome bd oxidase electron transfer NADH to cytochrome bd oxidase electron transfer II
13	The Cytochrome bd Complex Is Essential for Chromate and Sulfide Resistance and Is Regulated by a GbsR-Type Regulator, CydE, in Alishewanella Sp. WH16-1.	9:1849. doi: 10.3389/fmicb.2018.01849. eCollection	PMC6096048	30147685	WH16-1	1651088	None		cysCDNHIJ	sulfate activation for sulfonation
14	DsrL Mediates Electron Transfer between NADH and rDsrAB in Allochromatium vinosum.	2019 Dec 18 . doi:10.1111/1462-2920.14899	None	31854015	Allochromatium vinosum	1049	None		dsrAB	Nitrogen metabolism
15	DsrL Mediates Electron Transfer between NADH and rDsrAB in Allochromatium vinosum.	2019 Dec 18 . doi:10.1111/1462-2920.14899	None	31854015	Allochromatium vinosum	1049	None		dsrMK	Nitrogen metabolism
16	DsrL Mediates Electron Transfer between NADH and rDsrAB in Allochromatium vinosum.	2019 Dec 18 . doi:10.1111/1462-2920.14899	None	31854015	Allochromatium vinosum	1049	None		dsrC	Nitrogen metabolism
17	DsrL Mediates Electron Transfer between NADH and rDsrAB in Allochromatium vinosum.	2019 Dec 18 . doi:10.1111/1462-2920.14899	None	31854015	Allochromatium vinosum	1049	None		dsrEFH	Nitrogen metabolism
18	DsrL Mediates Electron Transfer between NADH and rDsrAB in Allochromatium vinosum.	2019 Dec 18 . doi:10.1111/1462-2920.14899	None	31854015	Allochromatium vinosum	1049	None		dsrD	Nitrogen metabolism
19	DsrL Mediates Electron Transfer between NADH and rDsrAB in Allochromatium vinosum.	2019 Dec 18 . doi:10.1111/1462-2920.14899	None	31854015	Allochromatium vinosum	1049	None		dsrL	Nitrogen metabolism
20	Unintended Laboratory-Driven Evolution Reveals Genetic Requirements for Biofilm Formation by Desulfovibrio vulgaris Hildenborough.	8(5). doi:10.1128/mBio.01696-17	PMC5646257	29042504	Desulfovibrio vulgaris Hildenborough	882	None		DVU1012	NA
21	Unintended Laboratory-Driven Evolution Reveals Genetic Requirements for Biofilm Formation by Desulfovibrio vulgaris Hildenborough.	8(5). doi:10.1128/mBio.01696-17	PMC5646257	29042504	Desulfovibrio vulgaris Hildenborough	882	None		DVU1545	NA
22	Unintended Laboratory-Driven Evolution Reveals Genetic Requirements for Biofilm Formation by Desulfovibrio vulgaris Hildenborough.	8(5). doi:10.1128/mBio.01696-17	PMC5646257	29042504	Desulfovibrio vulgaris Hildenborough	882	None		DVU1017 (rtxB)	NA
23	Unintended Laboratory-Driven Evolution Reveals Genetic Requirements for Biofilm Formation by Desulfovibrio vulgaris Hildenborough.	8(5). doi:10.1128/mBio.01696-17	PMC5646257	29042504	Desulfovibrio vulgaris Hildenborough	882	None		DVU1020 (lapD)	NA
24	Genome Editing Method for the Anaerobic Magnetotactic Bacterium Desulfovibrio magneticus RS-1.	84(22). pii: AEM.01724-18. doi:	PMC6210102	30194101	Desulfovibrio magneticus RS-1	573370	None		upp	Pyrimidine metabolism
25	Genome Editing Method for the Anaerobic Magnetotactic Bacterium Desulfovibrio magneticus RS-1.	84(22). pii: AEM.01724-18. doi:	PMC6210102	30194101	D. magneticus	184917	None		mad	malonate degradation II (biotin-dependent)
26	Genome Editing Method for the Anaerobic Magnetotactic Bacterium Desulfovibrio magneticus RS-1.	84(22). pii: AEM.01724-18. doi:	PMC6210102	30194101	D. magneticus	184917	None		mam	L-isoleucine biosynthesis III
27	Genome Editing Method for the Anaerobic Magnetotactic Bacterium Desulfovibrio magneticus RS-1.	84(22). pii: AEM.01724-18. doi:	PMC6210102	30194101	D. magneticus	184917	None		kupM	Transporter
28	Microbial community structures and in situ sulfate-reducing and sulfur-oxidizing activities in biofilms developed on mortar specimens in a corroded sewer system.	43(18) 4729-39. doi:10.1016/j.watres.2009.07.035	None	19709714	None	None	None		sacB	Starch and sucrose metabolism
29	Genomic Characterization and Environmental Distribution of a Thermophilic Anaerobe Dissulfurirhabdus thermomarina SH388T Involved in Disproportionation of Sulfur Compounds in Shallow Sea Hydrothermal Vents.	8 (8) . doi:10.3390/microorganisms8081132	None	32727039	Dissulfurirhabdus thermomarina	1765737	None		aprA	sulfite oxidation II, sulfite oxidation III
30	Genomic Characterization and Environmental Distribution of a Thermophilic Anaerobe Dissulfurirhabdus thermomarina SH388T Involved in Disproportionation of Sulfur Compounds in Shallow Sea Hydrothermal Vents.	8 (8) . doi:10.3390/microorganisms8081132	None	32727039	metagenome	256318	None		aprB	sulfite oxidation II, sulfite oxidation III
31	Genomic Characterization and Environmental Distribution of a Thermophilic Anaerobe Dissulfurirhabdus thermomarina SH388T Involved in Disproportionation of Sulfur Compounds in Shallow Sea Hydrothermal Vents.	8 (8) . doi:10.3390/microorganisms8081132	None	32727039	metagenome	256318	None		dsrA	Nitrogen metabolism
32	Genomic Characterization and Environmental Distribution of a Thermophilic Anaerobe Dissulfurirhabdus thermomarina SH388T Involved in Disproportionation of Sulfur Compounds in Shallow Sea Hydrothermal Vents.	8 (8) . doi:10.3390/microorganisms8081132	None	32727039	metagenome	256318	None		dsrB	Nitrogen metabolism
33	Genomic Characterization and Environmental Distribution of a Thermophilic Anaerobe Dissulfurirhabdus thermomarina SH388T Involved in Disproportionation of Sulfur Compounds in Shallow Sea Hydrothermal Vents.	8 (8) . doi:10.3390/microorganisms8081132	None	32727039	metagenome	256318	None		dsrC	Nitrogen metabolism
34	Genomic Characterization and Environmental Distribution of a Thermophilic Anaerobe Dissulfurirhabdus thermomarina SH388T Involved in Disproportionation of Sulfur Compounds in Shallow Sea Hydrothermal Vents.	8 (8) . doi:10.3390/microorganisms8081132	None	32727039	metagenome	256318	None		dsrD	Nitrogen metabolism
35	Mechanism for microbial population collapse in a fluctuating resource environment.	13(3) 919. doi:10.15252/msb.20167058	PMC5371734	28320772	Methanococcus maripaludis	39152	None		DVU0744	NA
36	Evidence for H2 consumption by uncultured Desulfobacterales in coastal sediments.	20(2) 450-461. doi:10.1111/1462-2920.13880	None	28772023	None	None	None
37	Roles of HynAB and Ech, the only two hydrogenases found in the model sulfate reducer Desulfovibrio gigas.	195(20) 4753-60. doi:10.1128/JB.00411-13	PMC3807438	23974026	Desulfovibrio gigas	879	None		hynAB	hydrogen to dimethyl sulfoxide electron transfer
38	Roles of HynAB and Ech, the only two hydrogenases found in the model sulfate reducer Desulfovibrio gigas.	195(20) 4753-60. doi:10.1128/JB.00411-13	PMC3807438	23974026	Desulfovibrio gigas	879	None		Ech	L-valine degradation I
39	Roles of HynAB and Ech, the only two hydrogenases found in the model sulfate reducer Desulfovibrio gigas.	195(20) 4753-60. doi:10.1128/JB.00411-13	PMC3807438	23974026	D. gigas	879	None
40	Roles of HynAB and Ech, the only two hydrogenases found in the model sulfate reducer Desulfovibrio gigas.	195(20) 4753-60. doi:10.1128/JB.00411-13	PMC3807438	23974026	D. gigas	879	None
41	Quantitative Proteomic Analysis of Biological Processes and Responses of the Bacterium Desulfovibrio desulfuricans ND132 upon Deletion of Its Mercury Methylation Genes.	18(17):e1700479. doi: 10.1002/pmic.201700479. Epub 2018 Aug	PMC6525339	30009483	Desulfovibrio desulfuricans ND132	641491	None		hgcAB	D-gluconate:proton symport
42	Quantitative Proteomic Analysis of Biological Processes and Responses of the Bacterium Desulfovibrio desulfuricans ND132 upon Deletion of Its Mercury Methylation Genes.	18(17):e1700479. doi: 10.1002/pmic.201700479. Epub 2018 Aug	PMC6525339	30009483	Desulfovibrio desulfuricans ND132	641491	None
43	Quantitative Proteomic Analysis of Biological Processes and Responses of the Bacterium Desulfovibrio desulfuricans ND132 upon Deletion of Its Mercury Methylation Genes.	18(17):e1700479. doi: 10.1002/pmic.201700479. Epub 2018 Aug	PMC6525339	30009483	Desulfovibrio desulfuricans ND132	641491	None
44	Quantitative Proteomic Analysis of Biological Processes and Responses of the Bacterium Desulfovibrio desulfuricans ND132 upon Deletion of Its Mercury Methylation Genes.	18(17):e1700479. doi: 10.1002/pmic.201700479. Epub 2018 Aug	PMC6525339	30009483	Desulfovibrio desulfuricans ND132	641491	None
45	Variable sediment methane production in response to different source-associated sewer sediment types and hydrological patterns: Role of the sediment microbiome.	190 116670. doi:10.1016/j.watres.2020.116670	None	33296733	None	None	None
46	New model for electron flow for sulfate reduction in Desulfovibrio alaskensis G20.	80(3) 855-68. doi:10.1128/AEM.02963-13	PMC3911205	24242254	Desulfovibrio alaskensis G20	207559	None		cycA	molybdenum cofactor biosynthesis
47	New model for electron flow for sulfate reduction in Desulfovibrio alaskensis G20.	80(3) 855-68. doi:10.1128/AEM.02963-13	PMC3911205	24242254	D. alaskensis	58180	None		qrcA	NA
48	New family of tungstate-responsive transcriptional regulators in sulfate-reducing bacteria.	195(19) 4466-75. doi:10.1128/JB.00679-13	PMC3807478	23913324	Desulfovibrio vulgaris Hildenborough	882	None		modBC	molybdenum cofactor biosynthesis
49	New family of tungstate-responsive transcriptional regulators in sulfate-reducing bacteria.	195(19) 4466-75. doi:10.1128/JB.00679-13	PMC3807478	23913324	Desulfovibrio vulgaris Hildenborough	882	None		modA	molybdenum cofactor biosynthesis
50	Proteome Remodeling in Response to Sulfur Limitation in "Candidatus Pelagibacter ubique".	1(4) .DOI: 10.1128/mSystems.00068-16	PMC5069961	27822545	Candidatus Pelagibacter ubique	198252	None		modA	molybdenum cofactor biosynthesis
51	Proteome Remodeling in Response to Sulfur Limitation in "Candidatus Pelagibacter ubique".	1(4) .DOI: 10.1128/mSystems.00068-16	PMC5069961	27822545	Candidatus Pelagibacter ubique	198252	None		ordL	putrescine degradation II
52	Proteome Remodeling in Response to Sulfur Limitation in "Candidatus Pelagibacter ubique".	1(4). DOI: 10.1128/mSystems.00068-16	PMC5069961	27822545	Pelagibacter ubique	198252	None
53	Proteome Remodeling in Response to Sulfur Limitation in "Candidatus Pelagibacter ubique".	1(4). DOI: 10.1128/mSystems.00068-16	PMC5069961	27822545	Pelagibacter ubique	198252	None
54	Comparative analysis of the mechanisms of sulfur anion oxidation and reduction by dsr operon to maintain environmental sulfur balance.	59 Pt A177-84. doi:10.1016/j.compbiolchem.2015.07.001	None	26551237	None	None	None		dsrA	Nitrogen metabolism
55	Comparative analysis of the mechanisms of sulfur anion oxidation and reduction by dsr operon to maintain environmental sulfur balance.	59 Pt A177-84. doi:10.1016/j.compbiolchem.2015.07.001	None	26551237	Allochromatium vinosum	1049	None		dsrB	Nitrogen metabolism
56	Syntrophic growth of Desulfovibrio alaskensis requires genes for H2 and formate metabolism as well as those for flagellum and biofilm formation.	81(7) 2339-48. doi:10.1128/AEM.03358-14	PMC4357941	25616787	Desulfovibrio alaskensis	58180	None		tadC	NA
57	Syntrophic growth of Desulfovibrio alaskensis requires genes for H2 and formate metabolism as well as those for flagellum and biofilm formation.	81(7) 2339-48. doi:10.1128/AEM.03358-14	PMC4357941	25616787	Desulfovibrio alaskensis	58180	None		Coo	NA
58	Syntrophic growth of Desulfovibrio alaskensis requires genes for H2 and formate metabolism as well as those for flagellum and biofilm formation.	81(7) 2339-48. doi:10.1128/AEM.03358-14	PMC4357941	25616787	Desulfovibrio alaskensis	58180	None		Hmc	Nitrogen metabolism
59	Syntrophic growth of Desulfovibrio alaskensis requires genes for H2 and formate metabolism as well as those for flagellum and biofilm formation.	81(7) 2339-48. doi:10.1128/AEM.03358-14	PMC4357941	25616787	Desulfovibrio alaskensis	58180	None		Hyd	Hydrogen production
60	Syntrophic growth of Desulfovibrio alaskensis requires genes for H2 and formate metabolism as well as those for flagellum and biofilm formation.	81(7) 2339-48. doi:10.1128/AEM.03358-14	PMC4357941	25616787	Desulfovibrio alaskensis	58180	None		Hyn	hydrogen to dimethyl sulfoxide electron transfer
61	Syntrophic growth of Desulfovibrio alaskensis requires genes for H2 and formate metabolism as well as those for flagellum and biofilm formation.	81(7) 2339-48. doi:10.1128/AEM.03358-14	PMC4357941	25616787	D. alaskensis G20	207559	None		qrc	NA
62	Syntrophic growth of Desulfovibrio alaskensis requires genes for H2 and formate metabolism as well as those for flagellum and biofilm formation.	81(7) 2339-48. doi:10.1128/AEM.03358-14	PMC4357941	25616787	D. alaskensis G20	207559	None		cyc	molybdenum cofactor biosynthesis
63	Syntrophic growth of Desulfovibrio alaskensis requires genes for H2 and formate metabolism as well as those for flagellum and biofilm formation.	81(7) 2339-48. doi:10.1128/AEM.03358-14	PMC4357941	25616787	D. alaskensis G20	207559	None		flhA	formaldehyde oxidation II (glutathione-dependent)
64	Syntrophic growth of Desulfovibrio alaskensis requires genes for H2 and formate metabolism as well as those for flagellum and biofilm formation.	81(7) 2339-48. doi:10.1128/AEM.03358-14	PMC4357941	25616787	D. alaskensis G20	207559	None		fliF	Flagellar assembly
65	Molecular analysis of the distribution and phylogeny of dissimilatory adenosine-5'-phosphosulfate reductase-encoding genes (aprBA) among sulfur-oxidizing prokaryotes.	153(Pt 10) 3478-98. DOI: 10.1099/mic.0.2007/008250-0	None	17906146	None	None	apr		aprBA	sulfite oxidation II
66	Molecular analysis of the distribution and phylogeny of dissimilatory adenosine-5'-phosphosulfate reductase-encoding genes (aprBA) among sulfur-oxidizing prokaryotes.	153(Pt 10) 3478-98. DOI: 10.1099/mic.0.2007/008250-0	None	17906146	None	None	apr		qmoABC	NA
67	Molecular analysis of the distribution and phylogeny of dissimilatory adenosine-5'-phosphosulfate reductase-encoding genes (aprBA) among sulfur-oxidizing prokaryotes.	153(Pt 10) 3478-98. DOI: 10.1099/mic.0.2007/008250-0	None	17906146	None	None	apr		aprM	sulfite oxidation II
68	Molecular analysis of the distribution and phylogeny of dissimilatory adenosine-5'-phosphosulfate reductase-encoding genes (aprBA) among sulfur-oxidizing prokaryotes.	153(Pt 10) 3478-98. DOI: 10.1099/mic.0.2007/008250-0	None	17906146	None	None	apr	Y	apr	sulfite oxidation II
69	Phylogenetic and environmental diversity of DsrAB-type dissimilatory (bi)sulfite reductases.	9(5) 1152-65. doi:10.1038/ismej.2014.208	PMC4351914	25343514	None	None	None		dsrA	Nitrogen metabolism
70	Phylogenetic and environmental diversity of DsrAB-type dissimilatory (bi)sulfite reductases.	9(5) 1152-65. doi:10.1038/ismej.2014.208	PMC4351914	25343514	None	None	None		dsrB	Nitrogen metabolism
71	The FlxABCD-HdrABC proteins correspond to a novel NADH dehydrogenase/heterodisulfide reductase widespread in anaerobic bacteria and involved in ethanol metabolism in Desulfovibrio vulgaris Hildenborough.	17(7) 2288-305. doi:10.1111/1462-2920.12689	None	25367508	Desulfovibrio vulgaris Hildenborough	882	heterodisulfide reductase		flxA	coenzyme B/coenzyme M regeneration IV (H2-dependent)
72	The FlxABCD-HdrABC proteins correspond to a novel NADH dehydrogenase/heterodisulfide reductase widespread in anaerobic bacteria and involved in ethanol metabolism in Desulfovibrio vulgaris Hildenborough.	17(7) 2288-305. doi:10.1111/1462-2920.12689	None	25367508	D. vulgaris	881	heterodisulfide reductase	Y	hdr-flx	coenzyme B/coenzyme M regeneration IV (H2-dependent)
73	The FlxABCD-HdrABC proteins correspond to a novel NADH dehydrogenase/heterodisulfide reductase widespread in anaerobic bacteria and involved in ethanol metabolism in Desulfovibrio vulgaris Hildenborough.	17(7) 2288-305. doi:10.1111/1462-2920.12689	None	25367508	D. vulgaris	881	heterodisulfide reductase	Y	hdr-flx	coenzyme B/coenzyme M regeneration IV (H2-dependent)
74	Genomic analysis reveals versatile heterotrophic capacity of a potentially symbiotic sulfur-oxidizing bacterium in sponge.	16(11) 3548-61. doi:10.1111/1462-2920.12586	None	25088944	None	None	None		soxABXYZ	thiosulfate oxidation IV (multienzyme complex)
75	Genomic analysis reveals versatile heterotrophic capacity of a potentially symbiotic sulfur-oxidizing bacterium in sponge.	16(11) 3548-61. doi:10.1111/1462-2920.12586	None	25088944	None	None	None		dsrA	Nitrogen metabolism
76	Genomic analysis reveals versatile heterotrophic capacity of a potentially symbiotic sulfur-oxidizing bacterium in sponge.	16(11) 3548-61. doi:10.1111/1462-2920.12586	None	25088944	None	None	None		dsrB	Nitrogen metabolism
77	Genomic analysis reveals versatile heterotrophic capacity of a potentially symbiotic sulfur-oxidizing bacterium in sponge.	16(11) 3548-61. doi:10.1111/1462-2920.12586	None	25088944	None	None	None		aprA	sulfite oxidation II
78	Genomic analysis reveals versatile heterotrophic capacity of a potentially symbiotic sulfur-oxidizing bacterium in sponge.	16(11) 3548-61. doi:10.1111/1462-2920.12586	None	25088944	None	None	None		aprB	sulfite oxidation II
79	Genomic analysis reveals versatile heterotrophic capacity of a potentially symbiotic sulfur-oxidizing bacterium in sponge.	16(11) 3548-61. doi:10.1111/1462-2920.12586	None	25088944	None	None	None		sat	Succinate-acetate/proton symporter
80	Copper resistance in Desulfovibrio strain R2.	83(1) 99-106. doi.org/10.1023/A:1022947302637	None	12755486	Desulfovibrio st	176901	None		pcoR	NA
81	Copper resistance in Desulfovibrio strain R2.	83(1) 99-106 . doi.org/10.1023/A:1022947302637	None	12755486	Desulfovibrio st	176901	None		cop	Transporter
82	Copper resistance in Desulfovibrio strain R2.	83(1) 99-106 . doi.org/10.1023/A:1022947302637	None	12755486	Desulfovibrio R2	176901	None		pco	NA
83	Copper resistance in Desulfovibrio strain R2.	83(1) 99-106. doi.org/10.1023/A:1022947302637	None	12755486	Desulfovibrio R2	176901	None
84	Overexpression, purification and immunodetection of DsrD from Desulfovibrio vulgaris Hildenborough.	77(3) 271-80. DOI: 10.1023/a:1002449227469	None	15188893	Desulfovibrio vulgaris Hildenborough	882	None
85	Overexpression, purification and immunodetection of DsrD from Desulfovibrio vulgaris Hildenborough.	77(3) 271-80.DOI: 10.1023/a:1002449227469	None	15188893	D. vulgaris	881	None
86	Sulfite reduction in mycobacteria.	189(18) 6714-22.DOI: 10.1128/JB.00487-07	PMC2045171	17644602	M. tuberculosis	1773	che1		sirA	assimilatory sulfate reduction IV
87	Sulfite reduction in mycobacteria.	189(18) 6714-22.DOI: 10.1128/JB.00487-07	PMC2045171	17644602	M. tuberculosis	1773	che1		nirA	nitrate reduction VI (assimilatory)
88	Sulfite reduction in mycobacteria.	189(18) 6714-22.DOI: 10.1128/JB.00487-07	PMC2045171	17644602	M. tuberculosis	1773	che1	Y	che1	heme b biosynthesis II (anaerobic)
89	Plant adenosine 5'-phosphosulphate reductase: the past, the present, and the future.	55(404) 1775-83. doi.org/10.1093/jxb/erh185	None	15208336	None	None	None		trxB	Selenocompound metabolism
90	Plant adenosine 5'-phosphosulphate reductase: the past, the present, and the future.	55(404) 1775-83. doi.org/10.1093/jxb/erh185	None	15208336	None	None	None		CysH	sulfate activation for sulfonation
91	Functional marker genes for identification of sulfate-reducing prokaryotes.	397469-89.DOI: 10.1016/S0076-6879(05)97029-8	None	16260310	None	None	None		dsrAB	Nitrogen metabolism
92	Functional marker genes for identification of sulfate-reducing prokaryotes.	397469-89.DOI: 10.1016/S0076-6879(05)97029-8	None	16260310	environmental samples	33858	None		apsA	Endocytosis
93	A kinase-cyclin pair in the RNA polymerase II holoenzyme.	374(6518) 193-6. doi.org/10.1038/374193a0	None	7877695	None	None	SRB11		SRB10	NA
94	A kinase-cyclin pair in the RNA polymerase II holoenzyme.	374(6518) 193-6. doi.org/10.1038/374193a0	None	7877695	None	None	SRB11	Y	SRB11	NA
95	Conservation of the genes for dissimilatory sulfite reductase from Desulfovibrio vulgaris and Archaeoglobus fulgidus allows their detection by PCR.	61(1) 290-6.	PMC167283	7887608	Archaeoglobus fulgidus	2234	None		dsvD	dissimilatory sulfate reduction II (to thiosulfate) dissimilatory sulfate reduction I (to hydrogen sufide))
96	Conservation of the genes for dissimilatory sulfite reductase from Desulfovibrio vulgaris and Archaeoglobus fulgidus allows their detection by PCR.	61(1) 290-6.	PMC167283	7887608	Archaeoglobus fulgidus	2234	None		dsvC	dissimilatory sulfate reduction II (to thiosulfate) dissimilatory sulfate reduction I (to hydrogen sufide))
97	Conservation of the genes for dissimilatory sulfite reductase from Desulfovibrio vulgaris and Archaeoglobus fulgidus allows their detection by PCR.	61(1) 290-6 .	PMC167283	7887608	A. fulgidus	2234	None		dsvB	dissimilatory sulfate reduction II (to thiosulfate) dissimilatory sulfate reduction I (to hydrogen sufide))
98	Conservation of the genes for dissimilatory sulfite reductase from Desulfovibrio vulgaris and Archaeoglobus fulgidus allows their detection by PCR.	61(1) 290-6	PMC167283	7887608	A. fulgidus	2234	None
99	Clustered genes related to sulfate respiration in uncultured prokaryotes support the theory of their concomitant horizontal transfer.	187(20) 7126-37. DOI: 10.1128/JB.187.20.7126-7137.2005	PMC1251608	16199583	None	None	None		aprAB	sulfite oxidation II
100	Clustered genes related to sulfate respiration in uncultured prokaryotes support the theory of their concomitant horizontal transfer.	187(20) 7126-37. DOI: 10.1128/JB.187.20.7126-7137.2005	PMC1251608	16199583	None	None	None		dsrAB	Nitrogen metabolism
101	Clustered genes related to sulfate respiration in uncultured prokaryotes support the theory of their concomitant horizontal transfer.	187(20) 7126-37. DOI: 10.1128/JB.187.20.7126-7137.2005	PMC1251608	16199583	None	None	None		dsrD	Nitrogen metabolism
102	Clustered genes related to sulfate respiration in uncultured prokaryotes support the theory of their concomitant horizontal transfer.	187(20) 7126-37. DOI: 10.1128/JB.187.20.7126-7137.2005	PMC1251608	16199583	None	None	None		dsrN	Nitrogen metabolism
103	Gene sequence and crystal structure of the aldehyde oxidoreductase from Desulfovibrio desulfuricans ATCC 27774.	297(1) 135-46. doi.org/10.1006/jmbi.2000.3552	None	10704312	Desulfovibrio desulfuricans ATCC 27774	525146	None		MOD	molybdenum cofactor biosynthesis
104	Gene sequence and crystal structure of the aldehyde oxidoreductase from Desulfovibrio desulfuricans ATCC 27774.	297(1) 135-46. doi.org/10.1006/jmbi.2000.3552	None	10704312	D. desulfuricans	876	None
105	Molecular cloning of the gene encoding flavoredoxin, a flavoprotein from Desulfovibrio gigas.	272(3) 653-6. DOI: 10.1006/bbrc.2000.2834	None	10860809	Desulfovibrio gigas	879	None		flavoredoxin gene	Flageller two component system
106	Molecular cloning of the gene encoding flavoredoxin, a flavoprotein from Desulfovibrio gigas.	272(3) 653-6. DOI: 10.1006/bbrc.2000.2834	None	10860809	Desulfovibrio gigas	879	None
107	Molecular cloning of the gene encoding flavoredoxin, a flavoprotein from Desulfovibrio gigas.	272(3) 653-6. DOI: 10.1006/bbrc.2000.2834	None	10860809	Desulfovibrio gigas	879	None
108	Molecular cloning of the gene encoding flavoredoxin, a flavoprotein from Desulfovibrio gigas.	272(3) 653-6. DOI: 10.1006/bbrc.2000.2834	None	10860809	Desulfovibrio gigas	879	None

## Sheet: Sheet2
SerT	N
upp	N
CysB	y
CysA	y
CysN	y
CysI	y
aprBA	y
qmoA	y
aprM	y
qmoB	y
qmoC	y
cydA	y
cydE	y
cydB	y
cysCDNHIJ	y
dsrAB	y
dsrMK	y
dsrC	y
dsrEFH	y
dsrD	y
dsrL	y
DVU1012	y
DVU1545	y
DVU1017 (rtxB)	y
DVU1020 (lapD)	y
mad	Y
mam	Y
kupM	Y
aprA	Y
aprB	Y
dsrA	Y
dsrB	Y
dsrC	Y
dsrD	Y
DVU0744	Y
hynAB	Y
Ech	Y
hgcAB	Y
cycA	Y
qrcA	Y
modBC	Y
modA	Y
modA	Y
ordL	Y
dsrA	Y
dsrB	Y
tadC	Y
Coo	Y
Hmc	Y
Hyd	Y
Hyn	Y
qrc	Y
cyc	Y
flhA	Y
fliF	Y
aprBA	Y
qmoABC	Y
aprM	Y
apr	Y
dsrA	Y
dsrB	Y
flxA	Y
hdr-flx	Y
hdr-flx	Y
soxABXYZ	Y
dsrA	Y
dsrB	Y
aprA	Y
aprB	Y
sat	Y
pcoR	Y
cop	Y
pco	Y
sirA	Y
nirA	Y
che1	Y
trxB	Y
CysH	Y
dsrAB	Y
SRB10	Y
SRB11	Y
dsvD	Y
dsvC	Y
dsvB	Y
aprAB	Y
dsrAB	Y
dsrD	Y
dsrN	Y
MOD	Y
flavoredoxin gene	Y
sacB
apsA
