# Supplementary material for: Integration of text mining and biological network analysis: Identification of essential genes in sulfate-reducing bacteria
Source: Front Microbiol. 2023 Apr 13;14:1086021. doi: 10.3389/fmicb.2023.1086021 (PMC10133479; doi:10.3389/fmicb.2023.1086021)
Supplement: Supplementary file 3 [file Table_3.XLSX]

## Sheet: Full List
Gene name	Synonym	Accesssion	Gene identifier	Protein Name	Biological function	Molecular function	Cellular Component	Pathways
dsvB	dsrB	Q315R8	dde_0527	sulfite reductase, dissimilatory-type beta subunit	sulfur compound metabolic process [GO:0006790]	4 iron, 4 sulfur cluster binding [GO:0051539]; electron transfer activity [GO:0009055]; heme binding [GO:0020037]; hydrogensulfite reductase activity [GO:0018551]; metal ion binding [GO:0046872]		Nitrotoluene degradation, Sulfur metabolism
cydA	NA	Q316Q4	dde_0291	cytochrome c class I	aerobic electron transport chain [GO:0019646]	electron transfer activity [GO:0009055]; heme binding [GO:0020037]; metal ion binding [GO:0046872]	cytochrome complex [GO:0070069]; integral component of membrane [GO:0016021]; plasma membrane [GO:0005886]	NA
dsrA	NA	Q315R9	dde_0526	sulfite reductase, dissimilatory-type alpha subunit		4 iron, 4 sulfur cluster binding [GO:0051539]; heme binding [GO:0020037]; hydrogensulfite reductase activity [GO:0018551]; metal ion binding [GO:0046872]		Nitrotoluene degradation, Sulfur metabolism
dsrM	NA	Q315B5	dde_0680	cytochrome b/b6 domain-containing protein	respiratory electron transport chain [GO:0022904]	electron transfer activity [GO:0009055]	integral component of membrane [GO:0016021]; plasma membrane [GO:0005886]	Glyoxylate and dicarboxylate metabolism,
dsrC	tusE/dsvC	Q314T3	dde_0762	sulfite reductase, dissimilatory-type gamma subunit		hydrogensulfite reductase activity [GO:0018551]	cytoplasm [GO:0005737]	Energy metabolism
dsrD	NA	Q315R7	dde_0528	Dissimilatory sulfite reductase D				NA
CysI	cysK	Q30WS2	dde_3080	cysteine synthase A	cysteine biosynthetic process from serine [GO:0006535]	cysteine synthase activity [GO:0004124]		Cysteine and methionine metabolism, Sulfur metabolism
qrcA	NA	Q30X70	dde_2932	menaquinone reductase, multiheme cytochrome c subunit			integral component of membrane [GO:0016021]	Unclassified
cyc	fdnG	Q314X8	dde_0717	formate dehydrogenase, alpha subunit	cellular respiration [GO:0045333]	4 iron, 4 sulfur cluster binding [GO:0051539]; electron transfer activity [GO:0009055]; formate dehydrogenase (cytochrome-c-553) activity [GO:0047111]; formate dehydrogenase (NAD+) activity [GO:0008863]; metal ion binding [GO:0046872]; molybdopterin cofactor binding [GO:0043546]; nitrate reductase activity [GO:0008940]	periplasmic space [GO:0042597]	Glyoxylate and dicarboxylate metabolism
cyc	fdnG	Q314N2	dde_0813	formate dehydrogenase, alpha subunit	cellular respiration [GO:0045333]	4 iron, 4 sulfur cluster binding [GO:0051539]; electron transfer activity [GO:0009055]; formate dehydrogenase (cytochrome-c-553) activity [GO:0047111]; formate dehydrogenase (NAD+) activity [GO:0008863]; metal ion binding [GO:0046872]; molybdopterin cofactor binding [GO:0043546]; nitrate reductase activity [GO:0008940]	periplasmic space [GO:0042597]	Glyoxylate and dicarboxylate metabolism
cyc	fdnG	Q30VJ0	dde_3513	formate dehydrogenase, alpha subunit	cellular respiration [GO:0045333]	electron transfer activity [GO:0009055]; formate dehydrogenase (cytochrome-c-553) activity [GO:0047111]; formate dehydrogenase (NAD+) activity [GO:0008863]; metal ion binding [GO:0046872]; molybdopterin cofactor binding [GO:0043546]; nitrate reductase activity [GO:0008940]		Glyoxylate and dicarboxylate metabolism
flhA	NA	Q316G5	dde_0380	flagellar biosynthesis protein FlhA	bacterial-type flagellum assembly [GO:0044780]; protein secretion [GO:0009306]		integral component of membrane [GO:0016021]; plasma membrane [GO:0005886]	Flagellar assembly
fliF	NA	Q316J2	dde_0353	flagellar M-ring protein FliF	bacterial-type flagellum-dependent cell motility [GO:0071973]	motor activity [GO:0003774]	bacterial-type flagellum basal body, MS ring [GO:0009431]; integral component of membrane [GO:0016021]; plasma membrane [GO:0005886]	Flagellar assembly
mamC	NA	Q315V3	dde_0492	magnetosome protein			integral component of membrane [GO:0016021]	NA
hdrB	NA	Q312Y7	dde_1208	CoB--CoM heterodisulfide reductase		CoB--CoM heterodisulfide reductase activity [GO:0051912]		Methane metabolism
hdrA	NA	Q312Y6	dde_1209	4Fe-4S ferredoxin iron-sulfur binding domain-containing protein		iron-sulfur cluster binding [GO:0051536]; metal ion binding [GO:0046872]; oxidoreductase activity [GO:0016491]		Methane metabolism
tadC	NA	Q30YT9	dde_2360	type II and III secretion system protein/pilus assembly protein CpaC	protein secretion [GO:0009306]			NA
tadC	NA	Q30YT2	dde_2367	TadE family protein			integral component of membrane [GO:0016021]	NA
hmcC	NA	Q315E4	dde_0651	HmcC, 43.2 kd protein in hmc operon			integral component of membrane [GO:0016021]; plasma membrane [GO:0005886]	NA
hmcB	NA	Q315E3	dde_0652	formate dehydrogenase iron-sulfur subunit		iron-sulfur cluster binding [GO:0051536]; metal ion binding [GO:0046872]		Glyoxylate and dicarboxylate metabolism
hmcE	NA	Q315E6	dde_0649	HmcE, 25.3 kd protein in hmc operon			integral component of membrane [GO:0016021]	NA
hmcD	NA	Q315E5	dde_0650	HmcD, 5.8 kd protein in hmc operon			integral component of membrane [GO:0016021]	NA
hmcF	NA	Q315E7	dde_0648	HmcF, 52.7 kd protein in hmc operon		iron-sulfur cluster binding [GO:0051536]; metal ion binding [GO:0046872]		NA
HydA	NA	Q30ZG5	dde_2134	hydrogenase (NiFe) small subunit HydA		3 iron, 4 sulfur cluster binding [GO:0051538]; 4 iron, 4 sulfur cluster binding [GO:0051539]; cytochrome-c3 hydrogenase activity [GO:0047806]; ferredoxin hydrogenase activity [GO:0008901]; metal ion binding [GO:0046872]	ferredoxin hydrogenase complex [GO:0009375]; periplasmic space [GO:0042597]	Nitrotoluene degradation
HydB	NA	Q30ZG4	dde_2135	periplasmic (NiFeSe) hydrogenase, large subunit, selenocysteine-containing		cytochrome-c3 hydrogenase activity [GO:0047806]; ferredoxin hydrogenase activity [GO:0008901]; nickel cation binding [GO:0016151]		Nitrotoluene degradation
upp	NA	Q311Z9	dde_1448	uracil phosphoribosyltransferase	nucleoside metabolic process [GO:0009116]; UMP salvage [GO:0044206]; uracil salvage [GO:0006223]	GTP binding [GO:0005525]; magnesium ion binding [GO:0000287]; uracil phosphoribosyltransferase activity [GO:0004845]		Pyrimidine metabolism
modB	NA	Q30VI4	dde_3519	molybdate ABC transporter, inner membrane subunit		molybdate ion transmembrane transporter activity [GO:0015098]	integral component of membrane [GO:0016021]; plasma membrane [GO:0005886]	ABC transporters
modA	NA	Q317E0	dde_0155	molybdenum ABC transporter, periplasmic molybdate-binding protein	molybdate ion transport [GO:0015689]	metal ion binding [GO:0046872]		ABC transporters
modA	NA	Q30VI5	dde_3518	molybdenum ABC transporter, periplasmic molybdate-binding protein	molybdate ion transport [GO:0015689]	metal ion binding [GO:0046872]; molybdate ion binding [GO:0030973]		ABC transporters
flxA	NA	Q312J9	dde_1346	hypothetical protein				NA
aprA	NA	Q313I5	dde_1110	adenylylsulfate reductase, alpha subunit		oxidoreductase activity [GO:0016491]		Sulfur metabolism
aprB	NA	Q313I6	dde_1109	adenylylsulfate reductase, beta subunit		iron-sulfur cluster binding [GO:0051536]; metal ion binding [GO:0046872]		Sulfur metabolism
qmoA	hdrA	Q312Y6	dde_1209	4Fe-4S ferredoxin iron-sulfur binding domain-containing		iron-sulfur cluster binding [GO:0051536]; metal ion binding [GO:0046872]; oxidoreductase activity [GO:0016491]		Methane metabolism
qmoB	hdrB	Q312Y7	dde_1208	heterodisulfide reductase, C subunit		CoB--CoM heterodisulfide reductase activity [GO:0051912]		Methane metabolism
qmoC	NA	Q313I2	dde_1113	Quinone-interacting membrane-bound oxidoreductase		iron-sulfur cluster binding [GO:0051536]; metal ion binding [GO:0046872]; oxidoreductase activity [GO:0016491]	integral component of membrane [GO:0016021]; plasma membrane [GO:0005886]	NA
apsA	aprA	Q313I5	dde_1110	adenylylsulfate reductase, alpha subunit		oxidoreductase activity [GO:0016491]		Sulfur metabolism
sirA	NA	Q30ZZ0	dde_1959	selenium metabolism protein YedF				NA
DVU0744	NA	Q30XH6	dde_2825	PAS modulated sigma54 specific transcriptional regulator, Fis family	phosphorelay signal transduction system [GO:0000160]; regulation of transcription, DNA-templated [GO:0006355]	ATP binding [GO:0005524]; sequence-specific DNA binding [GO:0043565]; transcription factor binding [GO:0008134]		NA
soxA	NA	Q310F3	dde_1896	Dihem cytochrome c				NA
sat	cysN	Q30Z34	dde_2265	sulfate adenylyltransferase	sulfate assimilation [GO:0000103]	ATP binding [GO:0005524]; sulfate adenylyltransferase (ATP) activity [GO:0004781]		Purine metabolism, Monobactam biosynthesis, Selenocompound metabolism, Sulfur metabolism
trx	NA	Q30ZN3	dde_2066	thioredoxin reductase	removal of superoxide radicals [GO:0019430]	thioredoxin-disulfide reductase activity [GO:0004791]	cytoplasm [GO:0005737]	Selenocompound metabolism
CysH	NA	Q310R0	dde_1789	phosphoadenosine phosphosulfate reductase		catalytic activity [GO:0003824]		Sulfur metabolism

## Sheet: Annotated
Gene name	Gene ID	Protein Name	Protein function	Essential/ Non essential	Experimental strategy used	Organism	Manuscript Tittle	Reference
dsvB	dde_0527	sulfite reductase, dissimilatory-type beta subunit	Dissimilatory sulfate reduction	Essential	Homologous recombination	Chlorobaculum tepidum	Sulfur globule oxidation in green sulfur bacteria is dependent on the dissimilatory sulfite reductase system	[29]
dsrA	dde_0526	sulfite reductase, dissimilatory-type alpha subunit
dsrM	dde_0680	cytochrome b/b6 domain-containing protein
dsrC	dde_0762	sulfite reductase, dissimilatory-type gamma subunit	Serve as a redox hub linking oxidation of several substrates to dissimilative sulfur metabolism	Essential	Conserved across SRB	SRB community	The "bacterial heterodisulfide" DsrC is a key protein in dissimilatory sulfur metabolism	[30]
CysH	dde_1789	phosphoadenosine phosphosulfate reductase	Responsible for Assimilatory sulfate reduction	Essential	Deletion mutation	E.coli	Thioredoxin or glutaredoxin in Escherichia coli is essential for sulfate reduction but not for deoxyribonucleotide synthesis	[31]
CysI	dde_3080	cysteine synthase A
cyc	dde_0717	formate dehydrogenase, alpha subunit	Oxidation of formate	Essential	Homologous recombination	Desulfovibrio vulgaris	Function of formate dehydrogenases in Desulfovibrio vulgaris Hildenborough energy metabolism	[32]
hdrB/qmob	dde_1208	CoB--CoM heterodisulfide reductase	Transportation of electrons to the dissimilatory adenosine-5′-phosphosulfate reductase	Essential	Marker exchange mutagenesis	Desulfovibrio vulgaris	Effect of the Deletion of qmoABC and the Promoter-Distal Gene Encoding a Hypothetical Protein on Sulfate Reduction in Desulfovibrio vulgaris Hildenborough	[33]
hdrA/qmoA	dde_1209	4Fe-4S ferredoxin iron-sulfur binding domain-containing protein
hmcB	dde_0652	formate dehydrogenase iron-sulfur subunit	Catalyze electron transport linking periplasmic hydrogen oxidation to cytoplasmic sulfate reduction	Essential	Replacement mutagenesis	Desulfovibrio vulgaris	Deletion of the hmc operon of Desulfovibrio vulgaris subsp. vulgaris Hildenborough hampers hydrogen metabolism and low-redox-potential niche establishment	[34]
HydA	dde_2134	hydrogenase (NiFe) small subunit HydA	Hydrogen uptake	Essential	Homologous recombination	Desulfovibrio vulgaris	Construction of a [NiFe]-hydrogenase deletion mutant of Desulfovibrio vulgaris Hildenborough	[35]
HydB	dde_2135	periplasmic (NiFeSe) hydrogenase, large subunit, selenocysteine-containing
upp	dde_1448	uracil phosphoribosyltransferase	Production of uracil that maintains the expression performance of pyrR	Essential	Markerless Genetic Exchange System	Desulfovibrio vulgaris	Development of a Markerless Genetic Exchange System for Desulfovibrio vulgaris Hildenborough and Its Use in Generating a Strain with Increased Transformation Efficiency	[36]
modB	dde_3519	molybdate ABC transporter, inner membrane subunit	Molybdenum transporter	Essential	Deletion mutation	E.coli	Genetic Evidence for a Molybdopterin-Containing Tellurate Reductase	[37]
modC	dde_3518	molybdenum ABC transporter, periplasmic molybdate-binding protein
modA	dde_0155	molybdenum ABC transporter, periplasmic molybdate-binding protein
aprA	dde_1110	adenylylsulfate reductase, alpha subunit	Catalysis the reduction of APS to sulfite	Essential	Affinity tagging with Qmo	Desulfovibrio vulgaris	Membrane protein complex of APS reductase and Qmo is present in Desulfovibrio vulgaris and Desulfovibrio alaskensis	[38]
aprB	dde_1109	adenylylsulfate reductase, beta subunit
sat	dde_2265	sulfate adenylyltransferase	activation of free sulfate using APS sulfurylase	Essential	Markerless deletion	Desulfovibrio vulgaris	construction of a [NiFe]-hydrogenase deletion mutant of Desulfovibrio vulgaris Hildenborough	[35]
trx	dde_2066	thioredoxin reductase	Act as hydrogen donor to ribonucleotide reductase during DNA replication	Essential	Site Directed Mutagenesis	Desulfovibrio desulfuricans	Thioredoxin system in obligate anaerobe Desulfovibrio desulfuricans: Identification and characterization of a novel thioredoxin 2	[39]
