# Supplementary material for: Integration of text mining and biological network analysis: Identification of essential genes in sulfate-reducing bacteria
Source: Front Microbiol. 2023 Apr 13;14:1086021. doi: 10.3389/fmicb.2023.1086021 (PMC10133479; doi:10.3389/fmicb.2023.1086021)
Supplement: Supplementary file 4 [file Table_4.CSV]

@id	display name	name	query term	selected	shared name	stringdb::canonical name	stringdb::database identifier	stringdb::description	stringdb::enhancedLabel Passthrough	stringdb::full name	stringdb::namespace	stringdb::node type	stringdb::sequence	stringdb::species	stringdb::STRING style
stringdb:207559.Dde_2112	Dde_2112	207559.Dde_2112	Dde_2112	false	207559.Dde_2112	Q30ZI7	207559.Dde_2112	TIGRFAM: Hypoxanthine phosphoribosyl transferase; KEGG: dvl:Dvul_1545 hypoxanthine phosphoribosyltransferase; PFAM: Phosphoribosyltransferase; Belongs to the purine/pyrimidine phosphoribosyltransferase family.	label: attribute="display name" labelsize=12 labelAlignment=left outline=true outlineColor=white outlineTransparency=95 outlineWidth=10 background=false color=black dropShadow=false		stringdb	protein	MTVTGMDVVYTAEQVQERVRELAVQINAEYEDKPLVVVCVLKGAFMFFSDLLKHLTVRPEIDFVRVASYGNSTTRSRNISFTKDLEVSIDGKHVLVVEDIVDTGHTVDFLYRQLAARGAASIRLCAIVDKAERREVDVTVDFPGFALDKGYIIGYGMDYAEQYRELDAIYDAHVAN	Desulfovibrio alaskensis G20	string:
stringdb:207559.Dde_2233	rpsK	207559.Dde_2233	Dde_2233	false	207559.Dde_2233	Q30Z66	207559.Dde_2233	30S ribosomal protein S11; Located on the platform of the 30S subunit, it bridges several disparate RNA helices of the 16S rRNA. Forms part of the Shine-Dalgarno cleft in the 70S ribosome.	label: attribute="display name" labelsize=12 labelAlignment=left outline=true outlineColor=white outlineTransparency=95 outlineWidth=10 background=false color=black dropShadow=false		stringdb	protein	MARPKRVGKKKEKKSIPVGVAHIQATFNNTIITFTDTRGNTVSWASAGQSGFKGSRKSTPFAAQIAADQAARRAQENGMRTVGIFVKGPGSGRESAMRAINAAGFKVAFIRDITPIPHNGCRPPKRRRV	Desulfovibrio alaskensis G20	string:data:image/png;base64,iVBORw0KGgoAAAANSUhEUgAAAPAAAADwCAYAAAA+VemSAAAABGdBTUEAALGPC/xhBQAAAAFzUkdCAK7OHOkAAAAgY0hSTQAAeiYAAICEAAD6AAAAgOgAAHUwAADqYAAAOpgAABdwnLpRPAAAAAZiS0dEAP8A/wD/oL2nkwAAAAlwSFlzAAAOxAAADsQBlSsOGwAAUuhJREFUeNrtnXl8VPW5/9/fM1smy2QHkpAh7KtBRBZB0eDWulCrBqWb3bxWhXpvi23ocvtrvS1pSzeht+vt3qJEbQWtFasorogKRAHZw4QkkD2TZdZzvr8/vmeWhLAqQsh5v17nNduZM2eS85nn+zzf53m+QkqJhYXFwEQ72ydgYW…
stringdb:207559.Dde_2234	rpsM	207559.Dde_2234	Dde_2234	false	207559.Dde_2234	Q30Z65	207559.Dde_2234	30S ribosomal protein S13; Located at the top of the head of the 30S subunit, it contacts several helices of the 16S rRNA. In the 70S ribosome it contacts the 23S rRNA (bridge B1a) and protein L5 of the 50S subunit (bridge B1b), connecting the 2 subunits; these bridges are implicated in subunit movement. Contacts the tRNAs in the A and P- sites.	label: attribute="display name" labelsize=12 labelAlignment=left outline=true outlineColor=white outlineTransparency=95 outlineWidth=10 background=false color=black dropShadow=false		stringdb	protein	MARIAGVDLPRGKRVDIALTYIYGVGRATALEILDTTGVDWTRNIDDLSADEVNEIRKEIEQNHKVEGDLRREISSNIKRLMDIGCHRGLRHRRGLPARGQRTKTNARTRKGPRRGVAGKRK	Desulfovibrio alaskensis G20	string:data:image/png;base64,iVBORw0KGgoAAAANSUhEUgAAAPAAAADwCAYAAAA+VemSAAAABGdBTUEAALGPC/xhBQAAAAFzUkdCAK7OHOkAAAAgY0hSTQAAeiYAAICEAAD6AAAAgOgAAHUwAADqYAAAOpgAABdwnLpRPAAAAAZiS0dEAP8A/wD/oL2nkwAAAAlwSFlzAAAOxAAADsQBlSsOGwAAKPtJREFUeNrt3XlcVXX+x/HXuQs7FxQVBbkiuJOXlFLLLWy0VaspUNtnmn5t2EyTCzTNXsk0TjON1NRYzTQtGtRUVlZaYLilqQXu5gKXTREELvvdvr8/rtVYKqgQnPw8H4/7oLjnnnM43vf9fM/3fM/3akophBD6ZOjqHRBCnDkJsB…
stringdb:207559.Dde_2631	Dde_2631	207559.Dde_2631	Dde_2631	false	207559.Dde_2631	Q30Y19	207559.Dde_2631	Transketolase; Catalyzes the transfer of a two-carbon ketol group from a ketose donor to an aldose acceptor, via a covalent intermediate with the cofactor thiamine pyrophosphate.	label: attribute="display name" labelsize=12 labelAlignment=left outline=true outlineColor=white outlineTransparency=95 outlineWidth=10 background=false color=black dropShadow=false		stringdb	protein	MASRKDLANAIRALSMDAVEKAKSGHPGAPMGMADMAEVLWNDFMKHNPANPGWADRDRFVLSNGHGSMLIYSLLHLSGYDLSIDDIRNFRQLHSKTPGHPEYGVTPGVETTTGPLGQGIATAVGMAMAERMLAEAFNRDGFTVVDHHTYVFLGDGCMMEGLSHEACSLAGTLGLGKLVALYDDNGISIDGRIDSWFGDDTPARFRAYGWHVVAGVDGHDAEAVRKAIEEARAETGRPSLICCKTKIGMGAPNMADSSKVHGAPLGADEIAATRANIGWNHPPFEIPADVYAGWDARPRGAAAQQVWDDMFAAYAAAHPALAAEFTRRMAGDLPEGWKELCEKALAQIVAAAENLATRKACNKSLEAIGPALPEMVGGSADLTGSVGTKWSGSRLLDSA…	Desulfovibrio alaskensis G20	string:
stringdb:207559.Dde_2235	rpmJ	207559.Dde_2235	Dde_2235	false	207559.Dde_2235	Q46501	207559.Dde_2235	KEGG: dsa:Desal_1207 50S ribosomal protein L36; TIGRFAM: Ribosomal protein L36; PFAM: Ribosomal protein L36; Belongs to the bacterial ribosomal protein bL36 family.	label: attribute="display name" labelsize=12 labelAlignment=left outline=true outlineColor=white outlineTransparency=95 outlineWidth=10 background=false color=black dropShadow=false		stringdb	protein	MKVRPSVKKVCPKCKVIRRKGVLRVICENPRHKQRQG	Desulfovibrio alaskensis G20	string:data:image/png;base64,iVBORw0KGgoAAAANSUhEUgAAAPAAAADwCAYAAAA+VemSAAAABGdBTUEAALGPC/xhBQAAAAFzUkdCAK7OHOkAAAAgY0hSTQAAeiYAAICEAAD6AAAAgOgAAHUwAADqYAAAOpgAABdwnLpRPAAAAAZiS0dEAP8A/wD/oL2nkwAAAAlwSFlzAAAOxAAADsQBlSsOGwAANHlJREFUeNrtnXl8VNXduJ8zS/ZMEkIQsgwRWWQxQUHQqtGgUq1KazVRqt3s4lKo1WJ/id03SVu6Qre3tX3fttaWWLVoW+sCilYLVWrCGiCQTFayZyaZJLOd3x93MpmZTEgyMxgmnofPJXOXOXPv5D75nv0KKSUKhSI20U31CSgUiv…
stringdb:207559.Dde_2115	Dde_2115	207559.Dde_2115	Dde_2115	false	207559.Dde_2115	Q30ZI4	207559.Dde_2115	Methionine synthase; KEGG: dvm:DvMF_0476 homocysteine S-methyltransferase; PFAM: Homocysteine S-methyltransferase; Dihydropteroate synthase, DHPS; Methionine synthase, cobalamin (vitamin B12)-binding module, cap; Cobalamin (vitamin B12)-binding	label: attribute="display name" labelsize=12 labelAlignment=left outline=true outlineColor=white outlineTransparency=95 outlineWidth=10 background=false color=black dropShadow=false		stringdb	protein	MPDFRRALSDDTLLFFDGAMGTMLQGRGLPAGMSPEVFCLSNPAVLQGVHLDYARAGADVLTTNTFGGTRLKLPEGMNVVEFNREMARAAKAAAGQAGRTVFVAGSVGPTGHFVKPLGDLEFSELVDIFREQIRGLVQGGIDLVLAETHFDLAEVRAVVLAARAECNLPVGVSMTFEDGVSLTGTRPEVFVHTMQNMGVDLIATNCSAGPEQMAGVVAGLTAAGDIPVLVMPNAGLPELENGNTVFRLGPEEFAAQTADFVRAGVRCLGGCCGTTPDHIAALAREARSKPRPAVEKRRRSGIVLTTRAACLRIGHDQPCRIIGERINPTGKKELTAQLQAGDFTLAMQFAQQQIDAGAPLLDVNVGAPMVDEKVLLPQLISDLAAAHGVPLSIDSSDMD…	Desulfovibrio alaskensis G20	string:
stringdb:207559.Dde_2632	Dde_2632	207559.Dde_2632	Dde_2632	false	207559.Dde_2632	Q30Y18	207559.Dde_2632	TIGRFAM: Ribulose-phosphate 3-epimerase; KEGG: dvl:Dvul_0714 ribulose-phosphate 3-epimerase; PFAM: Ribulose-phosphate 3-epimerase; Belongs to the ribulose-phosphate 3-epimerase family.	label: attribute="display name" labelsize=12 labelAlignment=left outline=true outlineColor=white outlineTransparency=95 outlineWidth=10 background=false color=black dropShadow=false		stringdb	protein	MILSPSLLSSDYGRLADELAALEDAGLSWVHWDVMDGMFVPNITLGAPIIKKLRKASGLFFDVHLMVQAPERYIADFADAGADMLVVHAEATNHLERTLSEIRRMGVQCGVALNPHTPLCVLEYVLDQLDMVLIMSVNPGFGGQKFIPFTMRKIEELSAMITARGLKTLIQVDGGVDPENTPELVRRGADVLVSGSAFFGHPPYRQRHDAFQAAAAR	Desulfovibrio alaskensis G20	string:
stringdb:207559.Dde_2237	secY	207559.Dde_2237	Dde_2237	false	207559.Dde_2237	Q30Z62	207559.Dde_2237	Protein translocase subunit SecY; The central subunit of the protein translocation channel SecYEG. Consists of two halves formed by TMs 1-5 and 6-10. These two domains form a lateral gate at the front which open onto the bilayer between TMs 2 and 7, and are clamped together by SecE at the back. The channel is closed by both a pore ring composed of hydrophobic SecY resides and a short helix (helix…	label: attribute="display name" labelsize=12 labelAlignment=left outline=true outlineColor=white outlineTransparency=95 outlineWidth=10 background=false color=black dropShadow=false		stringdb	protein	MALSGVENLARLPELKKKLLWTFLLLAAYRIGIHVPVPGVDSAALADFFASVQNTLFGLFDMFSGGGLRNLSIFALGIMPYISASIIIQLLQVVSPELKRMAKEEGAAGRKKITQYTRYGTVLIAVIQGFGIAMSLESMQSPTGASLVLAPGWGFRLTTILTLTTGTVLIMWLGEQITEKGLGNGISLVIFSGIVAGLPGGLMKTIRLIGTGDLSIFMVLILLVFMAAVLAFIVFMERGQRRIPIHYAKRQMGRKMYGGQTSHLPLRVNTAGVIPPIFASSLLLFPATVASFSSVEWLQTAAAYFAPHTLLYNVVFVALIIFFAFFYTAIIFDPKDIAENLKNQGGFVPGIRPGVKTREYIDKVLTRITVWGALYIAAICVLPMVLIANMNVPFYFGGT…	Desulfovibrio alaskensis G20	string:
stringdb:207559.Dde_2238	rplO	207559.Dde_2238	Dde_2238	false	207559.Dde_2238	Q30Z61	207559.Dde_2238	50S ribosomal protein L15; Binds to the 23S rRNA.	label: attribute="display name" labelsize=12 labelAlignment=left outline=true outlineColor=white outlineTransparency=95 outlineWidth=10 background=false color=black dropShadow=false		stringdb	protein	MRLHELYPFDEERKQRKRVGRGSGSGWGCTSGKGNKGQNARSGGGVRPGFEGGQMPLQRRLPKRGFKNYLFKARYEVINLGQLVGAFEGKTEITLDDIYARGLARAGAAVKVLGNGECNVAVKVEAHKFSASAVEKIQKAGGEAKALEG	Desulfovibrio alaskensis G20	string:data:image/png;base64,iVBORw0KGgoAAAANSUhEUgAAAPAAAADwCAYAAAA+VemSAAAABGdBTUEAALGPC/xhBQAAAAFzUkdCAK7OHOkAAAAgY0hSTQAAeiYAAICEAAD6AAAAgOgAAHUwAADqYAAAOpgAABdwnLpRPAAAAAZiS0dEAP8A/wD/oL2nkwAAAAlwSFlzAAAOxAAADsQBlSsOGwAAMTBJREFUeNrt3Xl4VNXh//H3mS3bZBKyAFkYAkEiW8IiICLBgKIWxboEpLa1m1g1tLVFTapVW61Bi7WWoLa2/qzfVjBBRRStCAYDyiJrZF+TyQYJSzLZMzP3/P64AaQECCFkZuC8nmeeQNZz78xnzj3nnkVIKVEUxT8ZvF0ARVE6Tg…
stringdb:207559.Dde_2239	rpmD	207559.Dde_2239	Dde_2239	false	207559.Dde_2239	Q30Z60	207559.Dde_2239	KEGG: dvm:DvMF_0097 50S ribosomal protein L30; TIGRFAM: Ribosomal protein L30, bacterial-type; PFAM: Ribosomal protein L30p/L7e, conserved region	label: attribute="display name" labelsize=12 labelAlignment=left outline=true outlineColor=white outlineTransparency=95 outlineWidth=10 background=false color=black dropShadow=false		stringdb	protein	MIKVKLVRSRIGCNPNQRRTLDALGLRKIRQEKTFEDNAVVRGMIAKVVHLVEVTE	Desulfovibrio alaskensis G20	string:data:image/png;base64,iVBORw0KGgoAAAANSUhEUgAAAPAAAADwCAYAAAA+VemSAAAABGdBTUEAALGPC/xhBQAAAAFzUkdCAK7OHOkAAAAgY0hSTQAAeiYAAICEAAD6AAAAgOgAAHUwAADqYAAAOpgAABdwnLpRPAAAAAZiS0dEAP8A/wD/oL2nkwAAAAlwSFlzAAAOxAAADsQBlSsOGwAAVpZJREFUeNrtnXl8FeXZ/r/PzNmyJxBCQsgJOwISEFBckWBdqpZaNWntW1u7/eqCr11om7S+1m4mKu3bt2DdqrbWiiZutS4tViKoKOIWFgVkywkJARKyJ2ebeX5/zJycc8JJCJAAB+biM5xzZp/JXHPd9/3cz/0IKSUWLFiITyjH+w…
stringdb:207559.Dde_3604	Dde_3604	207559.Dde_3604	Dde_3604	false	207559.Dde_3604	Q30V99	207559.Dde_3604	D-lactate dehydrogenase (Cytochrome); KEGG: dvm:DvMF_2196 FAD linked oxidase domain protein; PFAM: FAD-linked oxidase, C-terminal; FAD linked oxidase, N-terminal; 4Fe-4S ferredoxin, iron-sulphur binding, subgroup	label: attribute="display name" labelsize=12 labelAlignment=left outline=true outlineColor=white outlineTransparency=95 outlineWidth=10 background=false color=black dropShadow=false		stringdb	protein	MLPERYRQFHKELLEFIPADNIYTDPLRTLAYGTDASFYRLIPKIVVDTNVEDEVVGILKLASSHKLPVTFRAAGTSLSGQAVSDSVLIRLGDGWRKFKIFDEASKVQLQPGIIGSHANRLLAEFGKKIGPDPASIDSAKIGGIVANNASGMCCGVAENSYKTLHSMRVVMYDGTTLDTSDDKSRAEFARRHPNVLERLRLLRQKVMADNSLAELITRKFKIKNTTGYSLNALVDFEDPFDILQHLMIGSEGTLGFISEVTYRTVIEHRHKASALMLFPDIKSACEATIVLKQQPVAAVELIDRAGLRSVQDKPGMPGGLTDLGEEAAALLVETRSNEKDTLNRQIAEILASIEHIPCVHPHVFTDVPEEFGKLWAVRKGLFPAVGAVRRIGTTVIIED…	Desulfovibrio alaskensis G20	string:
stringdb:207559.Dde_1789	Dde_1789	207559.Dde_1789	Dde_1789	false	207559.Dde_1789	Q310R0	207559.Dde_1789	PFAM: Phosphoadenosine phosphosulphate reductase; KEGG: dvm:DvMF_0181 phosphoadenosine phosphosulfate reductase	label: attribute="display name" labelsize=12 labelAlignment=left outline=true outlineColor=white outlineTransparency=95 outlineWidth=10 background=false color=black dropShadow=false		stringdb	protein	MIQLSQKTAYARSLLETIISNGTPPSSVVVAWTGGKDSTVVLDLWRNVLRNAGISAPPRVLSLDTGCKFPEVTTFRDKLAASWQLNMHIVTPPADNTGYPVAANVVDCCRRLKVLPLQHAVESLNVSILLTGIRRDEHPARASSGHAEKVISPPHQRLHPIFDFNEMDVWAYTFERQLPYCPLYDEGYRSLGCKPCTSPPTNTSGHERQGRNAVKEQNMQTLRSLGYF	Desulfovibrio alaskensis G20	string:
stringdb:207559.Dde_2230	rplQ	207559.Dde_2230	Dde_2230	false	207559.Dde_2230	Q30Z69	207559.Dde_2230	KEGG: das:Daes_2227 50S ribosomal protein L17; TIGRFAM: Ribosomal protein L17; PFAM: Ribosomal protein L17	label: attribute="display name" labelsize=12 labelAlignment=left outline=true outlineColor=white outlineTransparency=95 outlineWidth=10 background=false color=black dropShadow=false		stringdb	protein	MRHRKSGRKLNRSSSHRSALFRNMAKSLLTYGKIRTTEAKAKELRGVVEPLITLALRNDLHARRQAYKVLGSHQLVKRLFDEIGPKFVGVPGGYTRVLKLGAPRPGDNAPMAVIELTRLGDAEAAAKEAPAKEVAEEKAAKPAKKAAPKKAEKEEAEDAAEA	Desulfovibrio alaskensis G20	string:data:image/png;base64,iVBORw0KGgoAAAANSUhEUgAAAPAAAADwCAYAAAA+VemSAAAABGdBTUEAALGPC/xhBQAAAAFzUkdCAK7OHOkAAAAgY0hSTQAAeiYAAICEAAD6AAAAgOgAAHUwAADqYAAAOpgAABdwnLpRPAAAAAZiS0dEAP8A/wD/oL2nkwAAAAlwSFlzAAAOxAAADsQBlSsOGwAAX+lJREFUeNrtnXl8VOW9/9/POWe2LJONhISQSdhFNOACuIHGqq1WqdUGpcvtvgq9rVdbuLe3t+29baKlK2jb2+XWXxcsaW2LWpVWYnHFnSDKJoQhAUJISCbLbOec5/fHc2YyQZAtJIDn/XqNQ+Jk5syZ85nv810fIaXExcXl9EQb6Q…
stringdb:207559.Dde_2077	pcm	207559.Dde_2077	Dde_2077	false	207559.Dde_2077	Q30ZM2	207559.Dde_2077	L-isoaspartyl protein carboxyl methyltransferase; Catalyzes the methyl esterification of L-isoaspartyl residues in peptides and proteins that result from spontaneous decomposition of normal L-aspartyl and L-asparaginyl residues. It plays a role in the repair and/or degradation of damaged proteins.	label: attribute="display name" labelsize=12 labelAlignment=left outline=true outlineColor=white outlineTransparency=95 outlineWidth=10 background=false color=black dropShadow=false		stringdb	protein	MIDKRRSRERMVREQLTARGITDPAVLAAMRKIPRHLFVQEALQAQAYEDHPLPIGYGQTISQPFIVALMSQILRVTPGMRVLEIGTGSGYQAAVLAEMGAEVYTVERIAGLQAHARGLLRRLGYARIRTKLDDGTMGWPLAAPFDRIIVTAGGPGIPEPLAEQLADPGTMAIPVGASRREQELYLMHKNDGALSYENYGKVAFVDLVGNHGW	Desulfovibrio alaskensis G20	string:data:image/png;base64,iVBORw0KGgoAAAANSUhEUgAAAPAAAADwCAYAAAA+VemSAAAABGdBTUEAALGPC/xhBQAAAAFzUkdCAK7OHOkAAAAgY0hSTQAAeiYAAICEAAD6AAAAgOgAAHUwAADqYAAAOpgAABdwnLpRPAAAAAZiS0dEAP8A/wD/oL2nkwAAAAlwSFlzAAAOxAAADsQBlSsOGwAAR9dJREFUeNrtnXl8VNX5/99ntky2SUJWsgxh3yeIC6gQDSrWqtFWE0Vtbf22tVbQtmIN327fLkqqtFqhtbWr/qzYRKtGbdUqQRQBEYQIsmMyWUnINpnJJLOd3x93kkzYCRNC4Lxfr/vK5M6de8/M3M885zzneZ4jpJQoFIrhiW6oG6…
stringdb:207559.Dde_0210	Dde_0210	207559.Dde_0210	Dde_0210	false	207559.Dde_0210	Q316Y5	207559.Dde_0210	KEGG: dvu:DVU0283 AhpF family protein/thioredoxin reductase; PFAM: FAD-dependent pyridine nucleotide-disulfide oxidoreductase; Pyridine nucleotide-disulfide oxidoreductase, NAD-binding region	label: attribute="display name" labelsize=12 labelAlignment=left outline=true outlineColor=white outlineTransparency=95 outlineWidth=10 background=false color=black dropShadow=false		stringdb	protein	MSENDSAQNSEERRWLIPEEGRKHLAGVFAGLPGEVTLDVFTDGDEKNQYNEYTVRFAQELAELADKIDTRVHALDSAEAQRLGVTLGPSTLLNAGTYAIRFTGAPLGEEARGFIEAIMLVSAGKAAVSENVGRILERLEEKRTVRVFSSPGCPYCPGQVVNAVKCAIASPQLVSAEAVNSDEFPELSRKYGVGSVPHTNINDEFDAVGLMPEERFAVELVTMKDASGMVREAGQDAGTGDYPVEKVDLVIVGAGPAGLTAGIYAERSGLKSVVLDKAVVGGQVAVTPVVENYPGFKNVGGMNLVEMLAAHTREYAHVQEHEEIEEIKIGRNIEVYTARNVYLARALVFATGAQWRELGVPGEDTYFGKGVSHCASCDGFMFKGKKVIIVGGGNTALTD…	Desulfovibrio alaskensis G20	string:
stringdb:207559.Dde_2232	rpsD	207559.Dde_2232	Dde_2232	false	207559.Dde_2232	Q30Z67	207559.Dde_2232	30S ribosomal protein S4; One of the primary rRNA binding proteins, it binds directly to 16S rRNA where it nucleates assembly of the body of the 30S subunit.	label: attribute="display name" labelsize=12 labelAlignment=left outline=true outlineColor=white outlineTransparency=95 outlineWidth=10 background=false color=black dropShadow=false		stringdb	protein	MAKYNDSKCRICRREGGKLFLKGDRCYTDKCAFDRRPYAPGQHGRARKKNSDYAVQLREKQKVRRMYGLLEKQFHSYFVKADMSKGVTGSNLLSILERRLDNVIYRLGFANSRSQARQMVRHGIFTVNGRKATIPSIQVKVGDVIEVREKNRKMPVIAEAQEVIARRGCPSWLEADGPNFRGVVKALPQREDIQFPMSEQLIVELYSK	Desulfovibrio alaskensis G20	string:data:image/png;base64,iVBORw0KGgoAAAANSUhEUgAAAPAAAADwCAYAAAA+VemSAAAABGdBTUEAALGPC/xhBQAAAAFzUkdCAK7OHOkAAAAgY0hSTQAAeiYAAICEAAD6AAAAgOgAAHUwAADqYAAAOpgAABdwnLpRPAAAAAZiS0dEAP8A/wD/oL2nkwAAAAlwSFlzAAAOxAAADsQBlSsOGwAAgABJREFUeNrsnXd8VfX9/5+fc87duTd7JzdhT4O4EAcCKtohdYHS2mFb29qGLlFD17d2SFpXW7BTu13EOtBWRSWICqKI7D2Sm01ISG7GXeecz++Pc7MYkkBQ+ZkXj8Mdueeczxmv835/3lNIKRnCEIZwekL5sAcwhCEM4cQxROAhDO…
stringdb:207559.Dde_2126	prs	207559.Dde_2126	Dde_2126	false	207559.Dde_2126	Q30ZH3	207559.Dde_2126	5-phospho-D-ribosyl alpha-1-diphosphate; Involved in the biosynthesis of the central metabolite phospho-alpha-D-ribosyl-1-pyrophosphate (PRPP) via the transfer of pyrophosphoryl group from ATP to 1-hydroxyl of ribose-5-phosphate (Rib-5-P); Belongs to the ribose-phosphate pyrophosphokinase family. Class I subfamily.	label: attribute="display name" labelsize=12 labelAlignment=left outline=true outlineColor=white outlineTransparency=95 outlineWidth=10 background=false color=black dropShadow=false		stringdb	protein	MHGDLKIITGTANPELASAICNHLGCHLTPTLCETFSDGEIRIEIGDNVRGDDVFIVQPTCAPVNDNLIQLSLMLDALKRASVGRVTAVVPYYGYARQDRKVSPRAPISARLMADLLEAAGMHRLVTVDLHAGQIQGFFNCPVDNLYAAPVILDYLRQTVTNDIVIVSPDAGGVERARAYAKRLGASLAIIDKRRDKPNQAEAMNVIGEVKGKTAIVVDDMIDTAGTMVAAGNVLLTKGAKEVMACTTHPVLSGPAIERLCESSFSQVVVTDTIPLGSKLQACSKLKVLSVAGLLAKAIHNIHTESSVSVLFV	Desulfovibrio alaskensis G20	string:
stringdb:207559.Dde_1390	Dde_1390	207559.Dde_1390	Dde_1390	false	207559.Dde_1390	Q312F7	207559.Dde_1390	KEGG: dvu:DVU0971 molybdenum cofactor biosynthesis protein; TIGRFAM: Molybdenum cofactor synthesis; PFAM: Molybdopterin binding	label: attribute="display name" labelsize=12 labelAlignment=left outline=true outlineColor=white outlineTransparency=95 outlineWidth=10 background=false color=black dropShadow=false		stringdb	protein	MVCTADVDLELKSPCRRGEMILLAAPVADRQSAAVESGCAGDMPDGFSGMCAGFFTGGADGTGLKAGAVLHDASRRAVLRVTARVPLVLPCMQHAAYGYTATVLEDLPAGRLSAAVCSPQLTAAWVTLSDKGAAGLRTDSSGPAIGEMFRGAFADSHVQGYLLPDEGAALKALLTDLALTQRYDVVFTTGGTGLGPRDVTPEATLAVIEKRLHGFEQAMMAASLCKTPHAVISRAVAGTLGTCIIINMPGSRKAVLENMQAVLPALAHASAKLRGDKADCGT	Desulfovibrio alaskensis G20	string:
stringdb:207559.Dde_2240	rpsE	207559.Dde_2240	Dde_2240	false	207559.Dde_2240	Q30Z59	207559.Dde_2240	30S ribosomal protein S5; With S4 and S12 plays an important role in translational accuracy; Belongs to the universal ribosomal protein uS5 family.	label: attribute="display name" labelsize=12 labelAlignment=left outline=true outlineColor=white outlineTransparency=95 outlineWidth=10 background=false color=black dropShadow=false		stringdb	protein	MEQNEFGLIEKIVDLNRVAKVVKGGRRFSFSALVVVGDGNGSVGFGMGKAQEVPEALRKATERAKKGMVQVPLVDGTLPYEVLGAFGAGRVLLKPASKGTGIIAGGAVRAIMEAVGIHDVLAKAIGTNNPHNVLRATMAGLTSLRSAEYVSQLRGKKLEAPRK	Desulfovibrio alaskensis G20	string:data:image/png;base64,iVBORw0KGgoAAAANSUhEUgAAAPAAAADwCAYAAAA+VemSAAAABGdBTUEAALGPC/xhBQAAAAFzUkdCAK7OHOkAAAAgY0hSTQAAeiYAAICEAAD6AAAAgOgAAHUwAADqYAAAOpgAABdwnLpRPAAAAAZiS0dEAP8A/wD/oL2nkwAAAAlwSFlzAAAOxAAADsQBlSsOGwAAPGxJREFUeNrtnXl8VNXduJ9zZ08myWQPCZmEXbYEUGRRA9FKcYFaa6L0bauttZUKfX37ooYuv7ZqS6y0b2tjaze7qViw1WJdUQIRQUDRhF1ZwmQhG1km+yz3/P64k41FQCEwcJ7PZz4zuTP35s6d89zv2Y+QUqJQKMIT7VyfgEKh+O…
stringdb:207559.Dde_3450	polA	207559.Dde_3450	Dde_3450	false	207559.Dde_3450	Q30VQ3	207559.Dde_3450	DNA polymerase I; In addition to polymerase activity, this DNA polymerase exhibits 5'-3' exonuclease activity.	label: attribute="display name" labelsize=12 labelAlignment=left outline=true outlineColor=white outlineTransparency=95 outlineWidth=10 background=false color=black dropShadow=false		stringdb	protein	MSLKERLGLDKEPVYLIDGSAFIFRGFYAFQNMQRSDGLPTNALFIVLRILLKLLREEQPAYAAFFMDGKGPTFRHALYDQYKANRSATPEPLVQQLDPIRRGVRSLGIPLEVSDGCEADDCIASLAAKFKSERPVIIVGADKDLKQCIDDNVYLWDPGAKQEKLLDLAGFTEETGLSPSQWPDFQAVIGDSSDNIPGVPGVGPKTAAQIFAEFPTLEAIQENEKALKPGVQKKFAGQWDNIYLYRRLTTLDTGRCTSLALKDMTVQSVDADNAAAFLREFELRTLLRELPQSVPVRPARSGAAAMQQASLFGEPQAAPQIPSFSSADQLPAVSGTVALVPAEKGIAVAFNGNEYLYTGKPEDLAAHMAQTGAISRIIAPDVKALYRSHTSWRAIEVHR…	Desulfovibrio alaskensis G20	string:
stringdb:207559.Dde_2120	Dde_2120	207559.Dde_2120	Dde_2120	false	207559.Dde_2120	Q30ZH9	207559.Dde_2120	TIGRFAM: Ribose 5-phosphate isomerase B; Ribose/galactose isomerase; KEGG: dvl:Dvul_1553 RpiB/LacA/LacB family sugar-phosphate isomerase; PFAM: Ribose/galactose isomerase	label: attribute="display name" labelsize=12 labelAlignment=left outline=true outlineColor=white outlineTransparency=95 outlineWidth=10 background=false color=black dropShadow=false		stringdb	protein	MAKQVIIGSDHAGFSLKELLVSELTKSGYDVHDMGPATAESCDYPLFAQKVCERVLQQKAQGILICGTGIGMSMAANRIDGIRAALCTTEFHARATRLHNNANVLCLGERVTGPGVALELARLFLETEFEGGRHQRRIDLFDSASA	Desulfovibrio alaskensis G20	string:
stringdb:207559.Dde_2241	rplR	207559.Dde_2241	Dde_2241	false	207559.Dde_2241	Q30Z58	207559.Dde_2241	50S ribosomal protein L18; This is one of the proteins that binds and probably mediates the attachment of the 5S RNA into the large ribosomal subunit, where it forms part of the central protuberance.	label: attribute="display name" labelsize=12 labelAlignment=left outline=true outlineColor=white outlineTransparency=95 outlineWidth=10 background=false color=black dropShadow=false		stringdb	protein	MKLTKNESRMRRKIRIRKKVSGNGARPRLVVYRSNLHIYAQLVDDQTGTTLAATSTLALGKQNGNALRLTVDNASLVGKEIAKLAKEKNIERVVFDRNGYIYHGRIKAVADGAREAGLEF	Desulfovibrio alaskensis G20	string:data:image/png;base64,iVBORw0KGgoAAAANSUhEUgAAAPAAAADwCAYAAAA+VemSAAAABGdBTUEAALGPC/xhBQAAAAFzUkdCAK7OHOkAAAAgY0hSTQAAeiYAAICEAAD6AAAAgOgAAHUwAADqYAAAOpgAABdwnLpRPAAAAAZiS0dEAP8A/wD/oL2nkwAAAAlwSFlzAAAOxAAADsQBlSsOGwAAbyBJREFUeNrtnXd8HNXV/r93ZraprKptWbIluTeQwBTbGAxywEAAhwAS8RtSCG8qNm8CJpFTfumxQkyLBYSQ3hwkEhITasAypppisNy7tCqusqTVStoyM/f3x8yquOAmW5Y9z+czmtXs7uzcmXnmnHvvOc8RUkocOHAwMKH09wE4cO…
stringdb:207559.Dde_2242	rplF	207559.Dde_2242	Dde_2242	false	207559.Dde_2242	Q30Z57	207559.Dde_2242	50S ribosomal protein L6; This protein binds to the 23S rRNA, and is important in its secondary structure. It is located near the subunit interface in the base of the L7/L12 stalk, and near the tRNA binding site of the peptidyltransferase center.	label: attribute="display name" labelsize=12 labelAlignment=left outline=true outlineColor=white outlineTransparency=95 outlineWidth=10 background=false color=black dropShadow=false		stringdb	protein	MSRIGKQPIPVPSGVEVKLGADVVEVKGPKGSLTTPVSPLLKYEIQDGSVVITRVEETKKASAQHGLRRTLLANCIEGVSKGFSKVLEVNGVGYKVAVKGNNIELALGFSHPVVIELPKGIEAAAAGNKLTISGFDKQLVGEVAANIRRVRPPEPYKGKGVKYEHEQIRRKAGKSGGKK	Desulfovibrio alaskensis G20	string:data:image/png;base64,iVBORw0KGgoAAAANSUhEUgAAAPAAAADwCAYAAAA+VemSAAAABGdBTUEAALGPC/xhBQAAAAFzUkdCAK7OHOkAAAAgY0hSTQAAeiYAAICEAAD6AAAAgOgAAHUwAADqYAAAOpgAABdwnLpRPAAAAAZiS0dEAP8A/wD/oL2nkwAAAAlwSFlzAAAOxAAADsQBlSsOGwAATQZJREFUeNrtnXl8VNX5h59zZ7InkwQCZCFD2GRPyiYCEgwqWhVwS4Ral7Z2UcFWRZ1o219XM9q0bnGp1VqtNkrEBXdUIsENEISw78lkJQQSJuts9/z+uJOVBAKErPfhM0zmzl1n5nvfc97zvu8RUkp0dHR6J0p3n4COjs6ZowtYR6…
stringdb:207559.Dde_2243	rpsH	207559.Dde_2243	Dde_2243	false	207559.Dde_2243	Q30Z56	207559.Dde_2243	30S ribosomal protein S8; One of the primary rRNA binding proteins, it binds directly to 16S rRNA central domain where it helps coordinate assembly of the platform of the 30S subunit.	label: attribute="display name" labelsize=12 labelAlignment=left outline=true outlineColor=white outlineTransparency=95 outlineWidth=10 background=false color=black dropShadow=false		stringdb	protein	MLTDPIADMLTRIRNAHLALHKEVSVPRSKMKEALAAILKEEGYITDFKMEESSIVIELKYFKGKPVISGLKRISKSGRRVYVGSTDIPRVQNGLGICILSTSSGVLEGTNARSKNVGGELLCEIW	Desulfovibrio alaskensis G20	string:data:image/png;base64,iVBORw0KGgoAAAANSUhEUgAAAPAAAADwCAYAAAA+VemSAAAABGdBTUEAALGPC/xhBQAAAAFzUkdCAK7OHOkAAAAgY0hSTQAAeiYAAICEAAD6AAAAgOgAAHUwAADqYAAAOpgAABdwnLpRPAAAAAZiS0dEAP8A/wD/oL2nkwAAAAlwSFlzAAAOxAAADsQBlSsOGwAAWKhJREFUeNrtnXl8FPX5x9+zd+47gYRswiViIEE8AopAqNVaFWtrotRaq7WtWmhrSzX8Wnu3REtrW6K2tbW11aLEE61WVKJROQTEgIDcyeY+SXZz7DXz/f0xs9ndJFwCCSHzfr02uzOZ3ZnZnc88z/f7fZ7nKwkh0NHRGZkYhvsAdH…
stringdb:207559.Dde_1439	ndk	207559.Dde_1439	Dde_1439	false	207559.Dde_1439	Q312A8	207559.Dde_1439	Nucleoside diphosphate kinase; Major role in the synthesis of nucleoside triphosphates other than ATP. The ATP gamma phosphate is transferred to the NDP beta phosphate via a ping-pong mechanism, using a phosphorylated active-site intermediate.	label: attribute="display name" labelsize=12 labelAlignment=left outline=true outlineColor=white outlineTransparency=95 outlineWidth=10 background=false color=black dropShadow=false		stringdb	protein	MAERTFAIIKPDATRRNLEGPILSVIQQNGLRVVAMKKMRLTREQAEGFYHVHKERPFFASLTDFMTSGPIVAMVLEGDNAVARWRELMGATNPENAAEGTIRRQFAEGLEANSVHGSDAAETAAFEMGYFFNAMEITG	Desulfovibrio alaskensis G20	string:data:image/png;base64,iVBORw0KGgoAAAANSUhEUgAAAPAAAADwCAYAAAA+VemSAAAABGdBTUEAALGPC/xhBQAAAAFzUkdCAK7OHOkAAAAgY0hSTQAAeiYAAICEAAD6AAAAgOgAAHUwAADqYAAAOpgAABdwnLpRPAAAAAZiS0dEAP8A/wD/oL2nkwAAAAlwSFlzAAAOxAAADsQBlSsOGwAAgABJREFUeNrsnXd8FHX+/58zsz3JpneyCb0HAREQiAQ7CtZEc3rnWc4K6ilqcl77/q4QlbMcqHdnOe9ORRMr9kaUXkWC9JZsek82Zft8fn/MpkmR3tzX4zFsmJ35zGc+O695fz7vKgkhCCKIIE5PyCe7A0EEEcSRI0jgIII4jREkcB…
stringdb:207559.Dde_0153	Dde_0153	207559.Dde_0153	Dde_0153	false	207559.Dde_0153	Q317E2	207559.Dde_0153	KEGG: dol:Dole_0215 hypothetical protein	label: attribute="display name" labelsize=12 labelAlignment=left outline=true outlineColor=white outlineTransparency=95 outlineWidth=10 background=false color=black dropShadow=false		stringdb	protein	MPSILESLRNQVVPAWHKQGLMDDPVSVTAGPLSVEQAIGNPGRSDFPIQKGKEKLMEACFRHARGQAFTDSYGTFSGTLAQVAALPLDGNFQRAVFVSVLNAVLRWQQCVTNTVHCKDCGPKDCARDLPAHIIRRYGRCRVTLAGMQPAMIESLAGVLPLRVVDLDPDNIGQERRGVGIEGADTAQDALAWADLLLVTGTTLANNSIGDFLQHTPQKPVLFYGTTIAGAAQLMGWQRYCPRSS	Desulfovibrio alaskensis G20	string:
stringdb:207559.Dde_2453	Dde_2453	207559.Dde_2453	Dde_2453	false	207559.Dde_2453	Q30YJ6	207559.Dde_2453	MazG family protein; KEGG: dvu:DVU1186 nucleoside triphosphate pyrophosphohydrolase; TIGRFAM: NTP pyrophosphohydrolase MazG, bacterial; PFAM: NTP pyrophosphohydrolase MazG, putative catalytic core	label: attribute="display name" labelsize=12 labelAlignment=left outline=true outlineColor=white outlineTransparency=95 outlineWidth=10 background=false color=black dropShadow=false		stringdb	protein	MSSNTAPAALDELTQVLETLIGPDGCPWDREQTPESLCDYVLEEAFELVDAIRSGNAADVREELGDVMFLMAFIGRLYQDRAGFSLEDAVADVAAKMVRRHPHVFDEVTFRNKEEQLKAWEAIKRGEKSDADGRPKGVFDSLPAGLPPLLKAYRLHSKAARVGFTWPDDSAVERQVDSERREWEEALQNGDKEQQEAEFGDYLFSLVELGRRKGIKANAAIAGTNARFLRRFEAMEALCRQRGLDFPALSFEEKDALWNEVKQHETCR	Desulfovibrio alaskensis G20	string:
stringdb:207559.Dde_2334	sucD	207559.Dde_2334	Dde_2334	false	207559.Dde_2334	Q30YW5	207559.Dde_2334	Succinate--CoA ligase [ADP-forming] subunit alpha; Succinyl-CoA synthetase functions in the citric acid cycle (TCA), coupling the hydrolysis of succinyl-CoA to the synthesis of either ATP or GTP and thus represents the only step of substrate-level phosphorylation in the TCA. The alpha subunit of the enzyme binds the substrates coenzyme A and phosphate, while succinate binding and nucleotide speci…	label: attribute="display name" labelsize=12 labelAlignment=left outline=true outlineColor=white outlineTransparency=95 outlineWidth=10 background=false color=black dropShadow=false		stringdb	protein	MFLNEHMSKVLFAEAGIDTPAGDLLTPGQLAEYTPAVSAPWFLKAQVLTGGRGKAGGIRRAATLKELRETAQDMFTMEIKGHRVPFLRIESATDIRRECYLSFVLSRERRDLLLTTSRAGGIHVESSTGQQKPLVQRVPLDSGLREHHLRAAFFEMGVEKEHWAGFKAMAEKLYRAVREYGLLLAEINPLVLTCDGRWVALDGKVELDDSVVDLQPDLERFYTPEHHSREENLAREAGLSYVELKGWVGILVNGAGLAMATMDLLNFSGLSAANFMDLGGAADASRMRRALDLLFENRNVRAVFINLFGGIVSCADVARALVDALEGGDAPKPIVVRMAGHESAEGRALLHDFAHPSVTIAQEMHEALDALRSMKPADVPRIEFPLPQEPDPVPQHNGQ…	Desulfovibrio alaskensis G20	string:
stringdb:207559.Dde_0390	ispH	207559.Dde_0390	Dde_0390	false	207559.Dde_0390	Q316F5	207559.Dde_0390	4-hydroxy-3-methylbut-2-enyl diphosphate reductase; Catalyzes the conversion of 1-hydroxy-2-methyl-2-(E)- butenyl 4-diphosphate (HMBPP) into a mixture of isopentenyl diphosphate (IPP) and dimethylallyl diphosphate (DMAPP). Acts in the terminal step of the DOXP/MEP pathway for isoprenoid precursor biosynthesis; Belongs to the IspH family.	label: attribute="display name" labelsize=12 labelAlignment=left outline=true outlineColor=white outlineTransparency=95 outlineWidth=10 background=false color=black dropShadow=false		stringdb	protein	MHVKRAATAGFCMGVGLALKKLDRELDNNAKDIATLGPIIHNPQVLRRYEQKGVRCYTDPAEARSGQRVVIRAHGIPEETESALAAAGVDLVDATCPKVKRAQLGIARQREKGRTLLLFGEHDHPEVQGLLSYAGEGAVVFGSLEELQNGPLEDDRHYFLAAQTTQDKHAFTSVIEWVRRRFGDHVPVLDTICDATRERQDEAIAIARSVDVMVVVGGFASGNTRRLAEVAQAQGVPTYHVETPDQLPLDAIRGYGAAGLTAGASTPKSIIDETQKLLESL	Desulfovibrio alaskensis G20	string:data:image/png;base64,iVBORw0KGgoAAAANSUhEUgAAAPAAAADwCAYAAAA+VemSAAAABGdBTUEAALGPC/xhBQAAAAFzUkdCAK7OHOkAAAAgY0hSTQAAeiYAAICEAAD6AAAAgOgAAHUwAADqYAAAOpgAABdwnLpRPAAAAAZiS0dEAP8A/wD/oL2nkwAAAAlwSFlzAAAOxAAADsQBlSsOGwAAgABJREFUeNrsnXdcXeX9x9/PuZNxL3vDhUwyIWaahSGJcacu0LhqW1sXUVujgrXbCmq6DFZra1tHGwvWatxRgyFGEzMhe8Nlb7hc4HLX8/vj3EAwiyzHz/t5vQjh3nOe85zxOd/nu4WUEj/88OObCeWrnoAffvhx+vAT2A8/vsHwE9…
stringdb:207559.Dde_2338	tmk	207559.Dde_2338	Dde_2338	false	207559.Dde_2338	Q30YW1	207559.Dde_2338	Thymidylate kinase; Phosphorylation of dTMP to form dTDP in both de novo and salvage pathways of dTTP synthesis.	label: attribute="display name" labelsize=12 labelAlignment=left outline=true outlineColor=white outlineTransparency=95 outlineWidth=10 background=false color=black dropShadow=false		stringdb	protein	MFITFEGIEGSGKSTALARLKDWLQEHGHGATLTREPGGSRLGGILRSILLDIGNDDLTGETELFLYLADRSQHVHQVIRPALAEGVAVISDRYADSTVVYQGYGRGLDPALLHRLNDVAVRGLWPDLTLLFDLEPEIGLKRATTRNLREGTGATEGRFEAESLAFHTRVREGYLTWAALNKERFRIIDAAASPDEVFEQVRSAVADVFTIG	Desulfovibrio alaskensis G20	string:data:image/png;base64,iVBORw0KGgoAAAANSUhEUgAAAPAAAADwCAYAAAA+VemSAAAABGdBTUEAALGPC/xhBQAAAAFzUkdCAK7OHOkAAAAgY0hSTQAAeiYAAICEAAD6AAAAgOgAAHUwAADqYAAAOpgAABdwnLpRPAAAAAZiS0dEAP8A/wD/oL2nkwAAAAlwSFlzAAAOxAAADsQBlSsOGwAAgABJREFUeNrsnXd8G+X9x9/PnbZseW9bcfa2swMEHBwg7EABG9IW6ICW4XS64FA6aX82kC5iym5LGaE2bSHsAHEGISQhCXb2tuUVb1sestY9vz9OiWMSaBJGIOjj171Okk93z+nuc9/xfIeQUhJGGGF8OaGc6gGEEUYYJ48wgcMI40…
stringdb:207559.Dde_1129	pyrH	207559.Dde_1129	Dde_1129	false	207559.Dde_1129	Q313G6	207559.Dde_1129	Uridine monophosphate kinase; Catalyzes the reversible phosphorylation of UMP to UDP.	label: attribute="display name" labelsize=12 labelAlignment=left outline=true outlineColor=white outlineTransparency=95 outlineWidth=10 background=false color=black dropShadow=false		stringdb	protein	MSELKYKRALIKLSGEALAGDKKFGIDPETVSNICREIAEVLEMGLQVSLVIGGGNIFRGLSSSAKGMDRSSADYMGMLATVLNAVAVQDALEKLGHATRVLSAITMQEVCEPYIRRRAERHLEKGRVVICAAGTGNPYFTTDTAAALRGMELKCDVIIKATKVDGVYDKDPMQHDDAVMYRQLSYIEVLQKNLRVMDSTAISLCMENNVPIIVCNMYKGGIKRAVMGEDVGTIVQGG	Desulfovibrio alaskensis G20	string:data:image/png;base64,iVBORw0KGgoAAAANSUhEUgAAAPAAAADwCAYAAAA+VemSAAAABGdBTUEAALGPC/xhBQAAAAFzUkdCAK7OHOkAAAAgY0hSTQAAeiYAAICEAAD6AAAAgOgAAHUwAADqYAAAOpgAABdwnLpRPAAAAAZiS0dEAP8A/wD/oL2nkwAAAAlwSFlzAAAOxAAADsQBlSsOGwAAgABJREFUeNrsnXd8VfX9/5+fc+6+Nzd7Jzdhj0AiG0UDQcUJzkTiaGvtEIXagRUcHbZKVDoUsLWOOqooQa24F4EACghowt7hZu/kZtx5zuf3xwkgdVTbfn+K5vV43Efg3HM+94zP67zfn/cUUkr60Y9+nJxQvuoT6Ec/+vGfo5/A/e…
stringdb:207559.Dde_1128	frr	207559.Dde_1128	Dde_1128	false	207559.Dde_1128	Q313G7	207559.Dde_1128	Ribosome-recycling factor; Responsible for the release of ribosomes from messenger RNA at the termination of protein biosynthesis. May increase the efficiency of translation by recycling ribosomes from one round of translation to another.	label: attribute="display name" labelsize=12 labelAlignment=left outline=true outlineColor=white outlineTransparency=95 outlineWidth=10 background=false color=black dropShadow=false		stringdb	protein	MDTILLETEERMEKAVAALDREFGRLRTGRASTSLVDSIKVDYYGTPTPINQLASVAVPDSRTITIQPWDRGAFALVEKAIMQSDLGLTPINDGKIIRISMPPLTEERRKELVKVAKKYTEDAKVAVRNIRRDANEQIKKMEKDKAITEDDMKRGQDEVQKLTDAFVAKSEKVLAKKEKEIMEV	Desulfovibrio alaskensis G20	string:data:image/png;base64,iVBORw0KGgoAAAANSUhEUgAAAPAAAADwCAYAAAA+VemSAAAABGdBTUEAALGPC/xhBQAAAAFzUkdCAK7OHOkAAAAgY0hSTQAAeiYAAICEAAD6AAAAgOgAAHUwAADqYAAAOpgAABdwnLpRPAAAAAZiS0dEAP8A/wD/oL2nkwAAAAlwSFlzAAAOxAAADsQBlSsOGwAAXTxJREFUeNrtnXl4VNX5xz/n3jt7ZpKQAIGEIeybBnDDiiJBpa7UqknF1rq0ti6gXWgN3ZdfS5RUW6Ha2mptawUTl4pbRSWIooJrwiKrhIGENSSZZPZ77/n9cScBZBEVSID7eZ55JpnM3Flyv/M95z3v+x4hpcTGxubYROnsF2BjY/…
stringdb:207559.Dde_1765	pyrG	207559.Dde_1765	Dde_1765	false	207559.Dde_1765	Q310T4	207559.Dde_1765	Cytidine 5'-triphosphate synthase; Catalyzes the ATP-dependent amination of UTP to CTP with either L-glutamine or ammonia as the source of nitrogen. Regulates intracellular CTP levels through interactions with the four ribonucleotide triphosphates.	label: attribute="display name" labelsize=12 labelAlignment=left outline=true outlineColor=white outlineTransparency=95 outlineWidth=10 background=false color=black dropShadow=false		stringdb	protein	MKTKFIFITGGVLSSLGKGLAAASVGALLQARGLKVTIQKLDPYINVDPGTMNPFQHGEVYVTDDGAETDLDLGHYERYLGIPMNQRNNYTSGSIYHRVITKERRGDYLGGTVQVIPHITDEIKSVIMNLASDDLDVALVEIGGTVGDIEGQPFLEAIRQLRSDLGRDRCMYIHLTLVPYLAAAGEHKTKPTQHSVKELRSIGIQPDIILCRCEKAVTDDLKHKIALFCNVEKDAVFSAVDVKNIYEVPLSFYEEGFDQKIAIMLQLPAKNPDLSKWQELVDTCANPQGKVTIGIVGKYVDLKEAYKSLHEALIHGGVANKLAVELKYVNSELITDENVAESLAGLDGILVPGGFGSRGVEGKIRAIRYARENKVPFFGICLGMQCAVIEFARNVAGLP…	Desulfovibrio alaskensis G20	string:data:image/png;base64,iVBORw0KGgoAAAANSUhEUgAAAPAAAADwCAYAAAA+VemSAAAABGdBTUEAALGPC/xhBQAAAAFzUkdCAK7OHOkAAAAgY0hSTQAAeiYAAICEAAD6AAAAgOgAAHUwAADqYAAAOpgAABdwnLpRPAAAAAZiS0dEAP8A/wD/oL2nkwAAAAlwSFlzAAAOxAAADsQBlSsOGwAAgABJREFUeNrsnXd8VGX69r/PmZY66SF1CDXUxAqCEggq9ui6JsqqW9yirmErath1+/4kKru6Et2m2100cXXFjkowWAClBQHpYZJAAqmTNvU87x/nTGYmCRAQBPadS89nyMzp57nOfT93FVJKwggjjLMTyuk+gTDCCOPEESZwGGGcxQ…
stringdb:207559.Dde_1368	bamA	207559.Dde_1368	Dde_1368	false	207559.Dde_1368	Q312H7	207559.Dde_1368	Outer membrane protein assembly factor BamA; Part of the outer membrane protein assembly complex, which is involved in assembly and insertion of beta-barrel proteins into the outer membrane.	label: attribute="display name" labelsize=12 labelAlignment=left outline=true outlineColor=white outlineTransparency=95 outlineWidth=10 background=false color=black dropShadow=false		stringdb	protein	MTRIARLWLYVASSLLVCLGAVQANAAAPANVRVLVLPFEVNAEPDLAYLEDSLSDLVIERLVAQGFSVVPRAEAADLLQKQGVDVLDITSARDLALLARADYAVYGSFTQLGESISLDARLVEAVGVRPAKPLFIQKDGLINILPAVDELAQVAAASLLRQDTVAAVEVRGTKILDPDVVLMRLSSRKGDTLDPKLVNREIKRIYDLGYFSDVSATAEQTSDGLKLVYTVQEKPRIEAITVEGSDAVDTDEILSVMSTKTGSVMNEKLLAQDIMKVTDLYRKKGYYLADVSHRVVEGSGGAASLVLSVQEGDKLYIKAVRIVGAEQLDEDDVLDELALRPRNMISWITGTGVLREEYLERDSAAIGAYYLNRGFMDVRVGDPDVQYEEDGIVVSFAVK…	Desulfovibrio alaskensis G20	string:
stringdb:207559.Dde_0276	Dde_0276	207559.Dde_0276	Dde_0276	false	207559.Dde_0276	Q316R9	207559.Dde_0276	Cystathionine beta-lyase; KEGG: dal:Dalk_4468 aminotransferase class I and II; PFAM: Aminotransferase, class I/II	label: attribute="display name" labelsize=12 labelAlignment=left outline=true outlineColor=white outlineTransparency=95 outlineWidth=10 background=false color=black dropShadow=false		stringdb	protein	MTYDFDTRLNRLGTRSEKWDEMETRFGVPAQGDPQGIAMWVADMDFRSPPAVNDAVAAMARSGLYGYPGAWRDHDEALCGWLQQRHGWDIRPQWVLRMPNVVTVLHLAIQAFTRPGEGVIVQPPVYPPFMLAPGNCGRTVLENPLRCEDGPHGPRFVMDYDHLEQQIDAGGKLLLLCSPHNPGGRVWSRGELQRLAEICLARDVIIISDEIHHDLVYPEHTHTVLARMSPEIADRTVTCISATKTFNIAGSMLGMAVVQNDGLRARLQQAMHGAGLFDPSAFGLAMGIAAYRHGNPWREALLSYLDGNRRLVHDTLSALDGVSPMLPEATYLSWLDFNGTGLASEQIIDRLQSTARLALNHGPSFGTGGNGCMRLNFACPRSVLHEALGRIVRAFS	Desulfovibrio alaskensis G20	string:
stringdb:207559.Dde_0155	Dde_0155	207559.Dde_0155	Dde_0155	false	207559.Dde_0155	Q317E0	207559.Dde_0155	TIGRFAM: Molybdenum ABC transporter, periplasmic binding protein; KEGG: dsa:Desal_0303 molybdenum ABC transporter periplasmic molybdate-binding protein	label: attribute="display name" labelsize=12 labelAlignment=left outline=true outlineColor=white outlineTransparency=95 outlineWidth=10 background=false color=black dropShadow=false		stringdb	protein	MPVRRCSVFHSLPAAWMLCLCLIVSAMPSGAAASGQPEKTDAIVLASGAGYKKMVNALAEIFTLQTGIKVDLVYGNMARVTALARQSGQVDVVLGDSTYLHGAELDFTRRHTLGHGRLVLAAAPGKTADSAAVLDNPGATRIALPDSAKAIYGIAAREFLLSTGRLPDIAPRLIEVATVPQVFSYLAAGEVDYGFMNLTHALNVADKLGGYVVLDETAHTPVLIMAGVLRAAPSAEQAAAFMGFLESPQARAVITANGL	Desulfovibrio alaskensis G20	string:
stringdb:207559.Dde_0154	Dde_0154	207559.Dde_0154	Dde_0154	false	207559.Dde_0154	Q317E1	207559.Dde_0154	Molybdenum ABC transporter, permease protein; PFAM: Binding-protein-dependent transport systems inner membrane component; KEGG: dps:DP0464 molybdenum ABC transporter permease	label: attribute="display name" labelsize=12 labelAlignment=left outline=true outlineColor=white outlineTransparency=95 outlineWidth=10 background=false color=black dropShadow=false		stringdb	protein	MPLAEILMQPQTAGPVLLTAKTLAVSGLLHLVCGVLLACYLSGPPGLLRGTVDFFTTLPLVFPPIATGFVLLLLLGRNGMVGSMLPVDIIFSFYGVVLAAFIAGLPLMVKPVEAALRGDVRRLAEIARVLGKNEWQVFWLVLLPNVRRSVLSGWFLALGRSLGEVGITLMLGGNIVGKTNTLSLEIYNAVFSGEFERAMVLSAIIGFFSLAIFFMLRRLSAV	Desulfovibrio alaskensis G20	string:
stringdb:207559.Dde_0718	Dde_0718	207559.Dde_0718	Dde_0718	false	207559.Dde_0718	Q314X7	207559.Dde_0718	KEGG: dvm:DvMF_1216 formate dehydrogenase, beta subunit, putative	label: attribute="display name" labelsize=12 labelAlignment=left outline=true outlineColor=white outlineTransparency=95 outlineWidth=10 background=false color=black dropShadow=false		stringdb	protein	MGKAFFVDLTRCTACRGCQIACKQWHKLPAEETVNWGSHQNPRDLSFISYRLVRFTEVVKDGKLDWLFFPEQCRHCFEPPCMYQAMIDDERAILRDETTGAVIFTRHTKNVDAAGVRAACPYDIPRVDEVSGVMSKCDMCLDRVHNGMKPACVTSCPTGTMNFGDEEEMRELAEARLAEVQGRYPDAVLGDPDDVRVIYLFQQDPMAYFDKAVAELGPSLMNRKQMFARLMGRKART	Desulfovibrio alaskensis G20	string:
stringdb:207559.Dde_0717	Dde_0717	207559.Dde_0717	Dde_0717	false	207559.Dde_0717	Q314X8	207559.Dde_0717	TIGRFAM: Formate dehydrogenase, alpha subunit, anaerobic; Twin-arginine translocation pathway, signal sequence; KEGG: dvu:DVU0587 formate dehydrogenase subunit alpha, selenocysteine-containing; PFAM: Molybdopterin oxidoreductase; Molybdopterin oxidoreductase Fe4S4 region; Twin-arginine translocation pathway, signal sequence, subgroup; Molydopterin dinucleotide-binding region	label: attribute="display name" labelsize=12 labelAlignment=left outline=true outlineColor=white outlineTransparency=95 outlineWidth=10 background=false color=black dropShadow=false		stringdb	protein	MTVSRRTFIKAAAGAATATAFAGLGVSLSPGVARAQLLKLEWARQSTSVCCYCAVGCGLIVHTSKDGQGRAINVEGDPDHPINEGALCAKGASIWQLAENDRRPASPMYRAPYSDHWQPVSWEWALENIAARIKKTRDESFITRNEKGEQVNRTDVIASAGSAALDNEECWVYQSFLRSLGLVYIEHQARIUHSATVAALAESFGRGAMTNHWIDLKNSDCILIMGSNAAENHPISFKWVLKARDAGATLIHVDPRYTRTSARCDMYAPIRSGADIPFLGGLIKYILDNNLYFREYVAEYTNASYIVSEKYSFENGFFSGFNPEKRNYDKSQWAFETDADGVPLRDKTLQHPRCVLNLLKEHYERYTVDKVVDITGTPREDLLAVYKAFAATGKKDKAG…	Desulfovibrio alaskensis G20	string:
stringdb:207559.Dde_2068	tsaD	207559.Dde_2068	Dde_2068	false	207559.Dde_2068	Q30ZN1	207559.Dde_2068	t(6)A37 threonylcarbamoyladenosine biosynthesis protein TsaD; Required for the formation of a threonylcarbamoyl group on adenosine at position 37 (t(6)A37) in tRNAs that read codons beginning with adenine. Is involved in the transfer of the threonylcarbamoyl moiety of threonylcarbamoyl-AMP (TC-AMP) to the N6 group of A37, together with TsaE and TsaB. TsaD likely plays a direct catalytic role in t…	label: attribute="display name" labelsize=12 labelAlignment=left outline=true outlineColor=white outlineTransparency=95 outlineWidth=10 background=false color=black dropShadow=false		stringdb	protein	MRCLGIESSCDETALAIVDDGRLVDAVMSTQAELHALFGGVVPELASREHYRLIGRMFDSLMLRCGLGVQDIDVISVARGPGLLGSLLVGVGFAKGLALAGGQRLVGVNHLHAHLLAAGLEHRLVFPALGVLVSGGHTHLYRIDSPRNFTLVGRTLDDAAGEAFDKVAKMLNLPYPGGRFIDVLGHMADPDDSMFPRPYTDNDNLDFSFSGLKTAVSTWLKAHGGTALAAPPAESELQAMLQNNVLPSGMPADMPLVCASFNAAVADTLYIKARRALQRLGGRGQIRSVVVAGGVAANSRVRTSMQRLAAEEGLHLHLPSPALCTDNGAMIAYTGWLLASEGLHHSLELETMPRGRVIPDDYIYDAH	Desulfovibrio alaskensis G20	string:data:image/png;base64,iVBORw0KGgoAAAANSUhEUgAAAPAAAADwCAYAAAA+VemSAAAABGdBTUEAALGPC/xhBQAAAAFzUkdCAK7OHOkAAAAgY0hSTQAAeiYAAICEAAD6AAAAgOgAAHUwAADqYAAAOpgAABdwnLpRPAAAAAZiS0dEAP8A/wD/oL2nkwAAAAlwSFlzAAAOxAAADsQBlSsOGwAAgABJREFUeNrsnXl8VOW5x7/vOWfWJJOVBLIMYd8TEFkEBIKKO9eloFhbu9lWC9a2VENre3vb2xItdgOtre21trW04FbcKioBXBEVEvY9CyEhZJ0ks53lvX+cycbudrmU+fk5ThJmzjkzc37ned5n+T1CSkkcccRxbkI52ycQRxxxfH…
stringdb:207559.Dde_1132	tsf	207559.Dde_1132	Dde_1132	false	207559.Dde_1132	Q313G3	207559.Dde_1132	Elongation factor Ts; Associates with the EF-Tu.GDP complex and induces the exchange of GDP to GTP. It remains bound to the aminoacyl-tRNA.EF- Tu.GTP complex up to the GTP hydrolysis stage on the ribosome.	label: attribute="display name" labelsize=12 labelAlignment=left outline=true outlineColor=white outlineTransparency=95 outlineWidth=10 background=false color=black dropShadow=false		stringdb	protein	MAAITAAMVKELREKTAAGMMDCKKALQECDGDEAKAVDWLRQKGLSKAAKKADRATSEGLIGSYIHSNGKIGVMVELKCETDFVARNEQFIELAKNLAMQIAATNPVAVDENGVDAELIERERAVYREKALAEGKPENIVEKIVDGAIKKYYKEVCLLEQPFIRDDKKVIRDLLNDTIATLGENITVGRFCRFQLGA	Desulfovibrio alaskensis G20	string:data:image/png;base64,iVBORw0KGgoAAAANSUhEUgAAAPAAAADwCAYAAAA+VemSAAAABGdBTUEAALGPC/xhBQAAAAFzUkdCAK7OHOkAAAAgY0hSTQAAeiYAAICEAAD6AAAAgOgAAHUwAADqYAAAOpgAABdwnLpRPAAAAAZiS0dEAP8A/wD/oL2nkwAAAAlwSFlzAAAOxAAADsQBlSsOGwAAgABJREFUeNrsnXd8VeX9x9/PuTvjZidk3YS9EwEFRIwEFSdxJopWrW1tqxJrK2pi258daq6WtipxtWq1VVHiqLipEgSVoYyEvZMbMsm8mXed5/fHuVlAGC4E7ofX4d7ce85zxj2f8/0+3ymklAQQQAAnJpTjfQABBBDA10eAwAEEcA…
stringdb:207559.Dde_1099	rpsP	207559.Dde_1099	Dde_1099	false	207559.Dde_1099	Q313J6	207559.Dde_1099	KEGG: dvl:Dvul_2142 30S ribosomal protein S16; TIGRFAM: Ribosomal protein S16; PFAM: Ribosomal protein S16; Belongs to the bacterial ribosomal protein bS16 family.	label: attribute="display name" labelsize=12 labelAlignment=left outline=true outlineColor=white outlineTransparency=95 outlineWidth=10 background=false color=black dropShadow=false		stringdb	protein	MAVKLRLTRMGNKKRAFYRIIAINSEARREGRPLDYIGYYNPMVDPAEVKIDTEKVQKWLERGAEPTDTVRALLKKNAQ	Desulfovibrio alaskensis G20	string:data:image/png;base64,iVBORw0KGgoAAAANSUhEUgAAAPAAAADwCAYAAAA+VemSAAAABGdBTUEAALGPC/xhBQAAAAFzUkdCAK7OHOkAAAAgY0hSTQAAeiYAAICEAAD6AAAAgOgAAHUwAADqYAAAOpgAABdwnLpRPAAAAAZiS0dEAP8A/wD/oL2nkwAAAAlwSFlzAAAOxAAADsQBlSsOGwAAYBpJREFUeNrtnXl8VPW5/9/fc2bLNkkIYQsMi1VQMLjvomjdWqVe22DpYvfWttDbBWvor+3tvV1IK+21Ba+3m/Z2Q4lWi221WkFx3yUsspMMSQgkkGSyzHrO8/vjnFkSEgnZh8zH19eZORnmfM/yOZ/n+3y/z/MoESGDDDJIT2gj3Y…
stringdb:207559.Dde_2069	fbp	207559.Dde_2069	Dde_2069	false	207559.Dde_2069	Q30ZN0	207559.Dde_2069	D-fructose-1,6-bisphosphate 1-phosphohydrolase class 1; KEGG: dvl:Dvul_1321 fructose-1,6-bisphosphatase; PFAM: Fructose-1,6-bisphosphatase	label: attribute="display name" labelsize=12 labelAlignment=left outline=true outlineColor=white outlineTransparency=95 outlineWidth=10 background=false color=black dropShadow=false		stringdb	protein	MRQVTVTEHLLLHQTKSPAATGQFTALLYDLILAAKIISKSVNKAGLLDVLGGTGQVNVQGEHVQKLDEYANRVLIHRMERTGVLCAMASEENADLIRVPERFEAGDYILIFDPLDGSSNIDVNINVGTIFSILKRKPGASGSKDVTLGDVLQSGVEQVAAGYFLYGPSTMLVYSSGQGVHGFTLDPSVGEFLLSHPDIRYPEQGRIYSVNESYWHYWDEPTREVVSYFKGPDNPLGKPYSLRYVGSLVADFHRNLFYGGIFMYPMDYRLPEKPQGKLRLMCEASPLAFLAEQAGGRATDGTKRILDIVPGELHQRVPLFIGSAGDVDAVEAIYRRHS	Desulfovibrio alaskensis G20	string:data:image/png;base64,iVBORw0KGgoAAAANSUhEUgAAAPAAAADwCAYAAAA+VemSAAAABGdBTUEAALGPC/xhBQAAAAFzUkdCAK7OHOkAAAAgY0hSTQAAeiYAAICEAAD6AAAAgOgAAHUwAADqYAAAOpgAABdwnLpRPAAAAAZiS0dEAP8A/wD/oL2nkwAAAAlwSFlzAAAOxAAADsQBlSsOGwAAgABJREFUeNrsnXecVNXd/9/n3jt1Z2d7r9SlLh0EEQEVSxSNCopJjIlPTFSISUSFxCQm0YAJqWA05UlMMRgWG3ZQFhekStml92W29zI7fe49vz/uwLICBv09z2OE/fi6Djtzbjv3fO73nG8VUkp60YtefDahfNoX0Ite9OKTo5fAve…
stringdb:207559.Dde_0680	Dde_0680	207559.Dde_0680	Dde_0680	false	207559.Dde_0680	Q315B5	207559.Dde_0680	KEGG: das:Daes_3181 cytochrome b/b6 domain-containing protein	label: attribute="display name" labelsize=12 labelAlignment=left outline=true outlineColor=white outlineTransparency=95 outlineWidth=10 background=false color=black dropShadow=false		stringdb	protein	MNRTYKRHDRSDIAIHWFNALCWLLLLVSGLGLISNPALNPLGERLPAALRAFAGGGGNLLVFHEAVGIGWITSFVLYLVLNPRGALFFLKEIFSVSPARDMTWMLRKMVLMTAGEKALRRLGQPADLPPQGFYNMGQKGFAQVAVIGGLVIAATGLVMVFSDAGPVTPSAALTGWAVTLHYLAVGVVLAGLLVHIYMAAISPEERPGFRSMFTGVVPEDYAKHHHRLWYDRVARHTQE	Desulfovibrio alaskensis G20	string:
stringdb:207559.Dde_2225	Dde_2225	207559.Dde_2225	Dde_2225	false	207559.Dde_2225	Q30Z74	207559.Dde_2225	KEGG: dsa:Desal_0640 selenide, water dikinase; TIGRFAM: Selenide water dikinase; PFAM: AIR synthase related protein; AIR synthase related protein, C-terminal; Belongs to the selenophosphate synthase 1 family. Class I subfamily.	label: attribute="display name" labelsize=12 labelAlignment=left outline=true outlineColor=white outlineTransparency=95 outlineWidth=10 background=false color=black dropShadow=false		stringdb	protein	MHFPAGKALVQTVDFFTPIVNDPYKFGRIAAANALSDVYAMGGEPWCAMNIVCFPIKDLPRDILQAIIHGGYDTLCDARASLAGGHSVEDDEIKFGLSVTGVVDPDGFTSNAALQTGDQLLLTKPLGTGVLATALKARWDGADEIEELVFRWAGHLNAAAGSVLRAMRLKAATDVTGFGLGGHLLEMALASSRTVRLWAQRVPVIERAAELASMGLVPAGSYANKHYCESKVTIDAGVPTITADLVFDAQTSGGLVLAVPGSRLDEAVSRLHDAGEFVAHIGEVTDRQSASLHLAAV	Desulfovibrio alaskensis G20	string:
stringdb:207559.Dde_1095	rplS	207559.Dde_1095	Dde_1095	false	207559.Dde_1095	Q313K0	207559.Dde_1095	50S ribosomal protein L19; This protein is located at the 30S-50S ribosomal subunit interface and may play a role in the structure and function of the aminoacyl-tRNA binding site.	label: attribute="display name" labelsize=12 labelAlignment=left outline=true outlineColor=white outlineTransparency=95 outlineWidth=10 background=false color=black dropShadow=false		stringdb	protein	MNIIKKIELEQMRLDIPKFKSGDSVKVHMRIVEGEKERIQVFHGNVIRISRGTTNATFTVRKISNGVGVERVFPMHSPFIDRIEVVQQGRVRRSRLYYLRNLKGKAARIKPLKTW	Desulfovibrio alaskensis G20	string:data:image/png;base64,iVBORw0KGgoAAAANSUhEUgAAAPAAAADwCAYAAAA+VemSAAAABGdBTUEAALGPC/xhBQAAAAFzUkdCAK7OHOkAAAAgY0hSTQAAeiYAAICEAAD6AAAAgOgAAHUwAADqYAAAOpgAABdwnLpRPAAAAAZiS0dEAP8A/wD/oL2nkwAAAAlwSFlzAAAOxAAADsQBlSsOGwAAQMlJREFUeNrtnXlcXNXZgJ9zZ4adYQlZgDDgkt2ARk3UGAwucccYBU1bq7XVViWt9UtbqK12FVrTxQa3bppamxpc06o1mhCJRpOYBbLHLDAEEkIgMOyz3PP9cWdgSEgCJEAg5/n9LsPcGe7cucwz71nfI6SUKBSKwYk20CegUCh6jx…
stringdb:207559.Dde_1258	Dde_1258	207559.Dde_1258	Dde_1258	false	207559.Dde_1258	Q312T7	207559.Dde_1258	PFAM: Fumarate reductase respiratory complex; KEGG: dma:DMR_05760 fumarate reductase cytochrome b subunit	label: attribute="display name" labelsize=12 labelAlignment=left outline=true outlineColor=white outlineTransparency=95 outlineWidth=10 background=false color=black dropShadow=false		stringdb	protein	MNSSTVTLHVPQRSKLAGRLDFLQMLSGVLLILFLWAHLLLVSSVILSPRLMNAIAWFFEATFMAQIGGPVIFALMLFHFILAGRKMPFRTTEQRAFLRHAGMLRHKDTWMWVAQVVTALIILVMASIHMYEVLTDLPITAQKSAARIQHGGWLSFYLILLPMAEIHVGVGFYRIGVKYGFITRENRKWYQRTENAMMIGFIAVGLLTLVRFMFLDLI	Desulfovibrio alaskensis G20	string:
stringdb:207559.Dde_1412	rpsF	207559.Dde_1412	Dde_1412	false	207559.Dde_1412	Q312D5	207559.Dde_1412	30S ribosomal protein S6; Binds together with S18 to 16S ribosomal RNA.	label: attribute="display name" labelsize=12 labelAlignment=left outline=true outlineColor=white outlineTransparency=95 outlineWidth=10 background=false color=black dropShadow=false		stringdb	protein	MRKFETLLLLSPELGSQPREDLLAVLTGVIEREQGSVLAVDHWGMRDLAYPVRKHMRGYYVRLEYAVAGPSVAELERIIRITDGIYKFVTVKLADEAEEAA	Desulfovibrio alaskensis G20	string:
stringdb:207559.Dde_2063	Dde_2063	207559.Dde_2063	Dde_2063	false	207559.Dde_2063	Q30ZN6	207559.Dde_2063	TIGRFAM: Translation elongation factor EFG/EF2; Small GTP-binding protein; PFAM: Protein synthesis factor, GTP-binding; Translation elongation factor EFG/EF2, domain IV; Translation elongation factor EFTu/EF1A, domain 2; Translation elongation factor EFG/EF2, C-terminal; KEGG: dvu:DVU1799 elongation factor G; SMART: Translation elongation factor EFG/EF2, domain IV; Translation elongation factor E…	label: attribute="display name" labelsize=12 labelAlignment=left outline=true outlineColor=white outlineTransparency=95 outlineWidth=10 background=false color=black dropShadow=false		stringdb	protein	MTAKSHSDEYMKSLRNIGVIAHIDAGKTTLTERFLYYSEKIHRMGEVHDGTATMDYLPEEQERGITITSACTTCRWKDHDINIIDTPGHVDFTIEVERSLRVLDGAVGVFCAVGGVEPQSETVWRQSQRFNVPKLAFINKMDRVGADFERVLGDIRSRLKANAVAVQIPVGQGETFEAVIDLVHMRRIDFDASDYGKTYSFSDLSEQELSLAESWRERLIEALADFDDGLLAAYLSGEAVCADQLEAHLRTATLEHGLVPVFAGSALRNVGVQPVMDAVCRYLPGPADVPAPAGVTENGNIQLAITPDAPLAALVFKVIMEGSRAVALIRLYSGVLHEGTACWNSSRQCFEKAAQLFRLHAGRRERMEQARAGEIVGVVGFKQARTGDTLTDKGSPVVL…	Desulfovibrio alaskensis G20	string:
stringdb:207559.Dde_1411	rpsR	207559.Dde_1411	Dde_1411	false	207559.Dde_1411	Q312D6	207559.Dde_1411	30S ribosomal protein S18; Binds as a heterodimer with protein S6 to the central domain of the 16S rRNA, where it helps stabilize the platform of the 30S subunit.	label: attribute="display name" labelsize=12 labelAlignment=left outline=true outlineColor=white outlineTransparency=95 outlineWidth=10 background=false color=black dropShadow=false		stringdb	protein	MAFKKRFTPRRKFCRFCADKDLPINYKRPDILRDFVTERGKIIARRITGTCAHHQRLLTTEIKRARQMALLFYTSTHSSDVLKKSSL	Desulfovibrio alaskensis G20	string:data:image/png;base64,iVBORw0KGgoAAAANSUhEUgAAAPAAAADwCAYAAAA+VemSAAAABGdBTUEAALGPC/xhBQAAAAFzUkdCAK7OHOkAAAAgY0hSTQAAeiYAAICEAAD6AAAAgOgAAHUwAADqYAAAOpgAABdwnLpRPAAAAAZiS0dEAP8A/wD/oL2nkwAAAAlwSFlzAAAOxAAADsQBlSsOGwAARYlJREFUeNrtnXl8VeWduJ/3LPfcLTcLCZDtEkRBQYIruKLY1tbRUtsKinXpTO20VWynLWpoZzrdLKml0+mI7W+m21TbokRti22namsUUcE9URSQJdwQlkC2m7ue7f39cYKCorIEbhLO8/mcT0JIzn3Puee533f9vkJKiY+Pz/BEKX…
stringdb:207559.Dde_2064	Dde_2064	207559.Dde_2064	Dde_2064	false	207559.Dde_2064	Q30ZN5	207559.Dde_2064	KEGG: das:Daes_1821 hypothetical protein	label: attribute="display name" labelsize=12 labelAlignment=left outline=true outlineColor=white outlineTransparency=95 outlineWidth=10 background=false color=black dropShadow=false		stringdb	protein	MSDAFFPSWVDGRIVADDAFAQAYAAVSDRQRAWLKTTIARHQALYGFPECDAGSARFSLRQGGAVSVHSRPADWCIAVLEKNYASGPRLLAATLPALLSGVRAVCVVRIGADDSWPAAVLTACELAGIELVADMTPDAAVSLLQEVHARGRGRVMLLGNHEQVGSVGQICAAADIAAWREPHISCLAADSAADKDVLRWAHPGVDVVEATSASAARALVAAAQKTDICRHAIVHLGTGQEGLFYWPQLSRAFFTEQSVSFTG	Desulfovibrio alaskensis G20	string:
stringdb:207559.Dde_1410	rplI	207559.Dde_1410	Dde_1410	false	207559.Dde_1410	Q312D7	207559.Dde_1410	50S ribosomal protein L9; Binds to the 23S rRNA.	label: attribute="display name" labelsize=12 labelAlignment=left outline=true outlineColor=white outlineTransparency=95 outlineWidth=10 background=false color=black dropShadow=false		stringdb	protein	MMKVILRADVENLGKLGDIVEVRPGYGRNFLLPQGMAMAATASNMKVFEMERRKLQAEMDAVRATATTLAEKIAAADVSIAVRVGENDKLYGSVTPAHIADALAEAGVEIDRRRILLDAPIRNLGEYDVRVRLHADVEAVIALKVVAEGRTEEADAEESAAEEPAVEEAAE	Desulfovibrio alaskensis G20	string:data:image/png;base64,iVBORw0KGgoAAAANSUhEUgAAAPAAAADwCAYAAAA+VemSAAAABGdBTUEAALGPC/xhBQAAAAFzUkdCAK7OHOkAAAAgY0hSTQAAeiYAAICEAAD6AAAAgOgAAHUwAADqYAAAOpgAABdwnLpRPAAAAAZiS0dEAP8A/wD/oL2nkwAAAAlwSFlzAAAOxAAADsQBlSsOGwAAPjxJREFUeNrtnXl8FOX9+N/PzO7mXnJAIAdLOOQmUUQR0UBQ8KhSr6BWa2tbtdbQ1hY09O63vzZR6aFga2sPa61o4glqK1iCiCKCSoLcV7IhCQFCks25x8zz+2M2CTEcCSQkwef9es2Lze7M7Ows7/18nltIKVEoFP0TrbcvQKFQnD…
stringdb:207559.Dde_2340	surE	207559.Dde_2340	Dde_2340	false	207559.Dde_2340	Q30YV9	207559.Dde_2340	Nucleoside 5'-monophosphate phosphohydrolase; Nucleotidase that shows phosphatase activity on nucleoside 5'-monophosphates; Belongs to the SurE nucleotidase family.	label: attribute="display name" labelsize=12 labelAlignment=left outline=true outlineColor=white outlineTransparency=95 outlineWidth=10 background=false color=black dropShadow=false		stringdb	protein	MFIALTNDDGIQAPGLRAMYKALKEAGHTVQVVAPVTEQSAVGHAVTIALPLRVKIFAENGFQGMGVYGTPTDCVKLGLNALLDKKPDIVVSGINAGANVGPDILYSGTVSAATEAAHMGYPSLAVSYDNFKPDDIAAHARFAVEIMESMPWQSLPPRCVLNLNLPDVPMQQCKGLTLCPQTRAVWKDWYDHRTDPRGNSYWWLNGIIPPETVAEGTDRDMLTRGYATLTPLRFDFTDRETLARLQQNMDRQRQGSEDL	Desulfovibrio alaskensis G20	string:data:image/png;base64,iVBORw0KGgoAAAANSUhEUgAAAPAAAADwCAYAAAA+VemSAAAABGdBTUEAALGPC/xhBQAAAAFzUkdCAK7OHOkAAAAgY0hSTQAAeiYAAICEAAD6AAAAgOgAAHUwAADqYAAAOpgAABdwnLpRPAAAAAZiS0dEAP8A/wD/oL2nkwAAAAlwSFlzAAAOxAAADsQBlSsOGwAAgABJREFUeNrsnXd8VFXax7/nTkud9J5MQg01QYooIhBUsKKuJoK9lxVc3UUNq6/uuq5EZdddwbJ23VU0sWJHIfTeEnpPJoWQkDYpk8zMvef9404aEBQsiM7Pz3XCzO33/O7znKcKKSU++ODDqQnlZJ+ADz74cOLwEdgHH05h+Ajsgw…
stringdb:207559.Dde_2065	bamD	207559.Dde_2065	Dde_2065	false	207559.Dde_2065	Q30ZN4	207559.Dde_2065	Outer membrane protein assembly factor BamD; Part of the outer membrane protein assembly complex, which is involved in assembly and insertion of beta-barrel proteins into the outer membrane.	label: attribute="display name" labelsize=12 labelAlignment=left outline=true outlineColor=white outlineTransparency=95 outlineWidth=10 background=false color=black dropShadow=false		stringdb	protein	MRRTIVRFMVMLSLLATLSGCGIIDYFFLPPPEDTAQELFESGNDAMREKDYASATDYFSKLKDNFPFSPYAIEAELSLGDAYFLDEEYAMAAEAYKEFETLHPRHKAIPYVLFQIGNANLKSFVSIDRPQTNVAEAYEYFSRVRESYPGSEYAQKAGELLGECRRLMAEHELFVADFYWRTGKFRSAASRYQHVAQEFPDVEDLRAYAEEKGKIAYLRATEEKAQQDRDRRHGSWKQWFEWL	Desulfovibrio alaskensis G20	string:
stringdb:207559.Dde_2066	Dde_2066	207559.Dde_2066	Dde_2066	false	207559.Dde_2066	Q30ZN3	207559.Dde_2066	TIGRFAM: Thioredoxin reductase; KEGG: dvl:Dvul_1324 thioredoxin reductase; PFAM: FAD-dependent pyridine nucleotide-disulfide oxidoreductase; Belongs to the class-II pyridine nucleotide-disulfide oxidoreductase family.	label: attribute="display name" labelsize=12 labelAlignment=left outline=true outlineColor=white outlineTransparency=95 outlineWidth=10 background=false color=black dropShadow=false		stringdb	protein	MKLYDSIVIGGGPAGMTAALYLLRSGVSVAWCEKLSPGGQMLMTEEIENYPGFPKGLKGYELVDLFAAHLDGWSFDKYTDEVAEIIPGNGVHRVRVGDEWVEGKTLIICSGARYKRLGLPNEERLTGKGISYCALCDGNFFRGQEVGVVGGGNSALEESLYLSKLVKKLHLIHRRDDFRAMKCYQDKVCIKPDIEVVRSTVVTEIHGENALEGVTLRNLKTGEEYFLKLDGLFVFIGFEPVTGFFPDQLGVDAQGFIITDVEMATNVPGIFAAGDVRSKLCRQVTTAVGDGATAANSAFLYLEQLDA	Desulfovibrio alaskensis G20	string:
stringdb:207559.Dde_1133	rpsB	207559.Dde_1133	Dde_1133	false	207559.Dde_1133	Q313G2	207559.Dde_1133	KEGG: dvm:DvMF_2924 30S ribosomal protein S2; TIGRFAM: Ribosomal protein S2, bacteria/mitochondria/plastid; PFAM: Ribosomal protein S2; Belongs to the universal ribosomal protein uS2 family.	label: attribute="display name" labelsize=12 labelAlignment=left outline=true outlineColor=white outlineTransparency=95 outlineWidth=10 background=false color=black dropShadow=false		stringdb	protein	MAYVTMKGMLETGVHFGHQTRRWNPKMGTYIFGARNGIHIIDLQQTVKLFRTAHDKVVDTVARGGKVIFIGTKRQAQEAVQTEAGRAGQYYVTNRWMGGTLTNFQTIRKSIDRLKKLEVMFEDGTVNRYQKKEVLRLRREMDKLNLVLGGIKDMENLPQLAFIIDPNREDIAVKECRRLGIPIVAVTDTNCDPDLIDYVIPGNDDAIRAIKLFVGHIADACLEGEAMRKETKAENAEEAMKQAAEAEAEAAAPAAEESAE	Desulfovibrio alaskensis G20	string:data:image/png;base64,iVBORw0KGgoAAAANSUhEUgAAAPAAAADwCAYAAAA+VemSAAAABGdBTUEAALGPC/xhBQAAAAFzUkdCAK7OHOkAAAAgY0hSTQAAeiYAAICEAAD6AAAAgOgAAHUwAADqYAAAOpgAABdwnLpRPAAAAAZiS0dEAP8A/wD/oL2nkwAAAAlwSFlzAAAOxAAADsQBlSsOGwAAgABJREFUeNrsnXl8FOX9x9/PzOy9mzshIckm3KcBAQUVkKhVq4KtGpTaVlutvaDtr6Vt6H0psdJL8Kja1p4oUauorXcE8RYU5D6TJSGE3Ju9d2ae3x+zORBUUCkE83m95rXZze7MMzPPZ77P832+389XSCkZwAAG0D+hHO8GDGAAA/…
stringdb:207559.Dde_2067	Dde_2067	207559.Dde_2067	Dde_2067	false	207559.Dde_2067	Q30ZN2	207559.Dde_2067	Thioredoxin; KEGG: dvm:DvMF_0402 thioredoxin; TIGRFAM: Thioredoxin; PFAM: Thioredoxin domain; Belongs to the thioredoxin family.	label: attribute="display name" labelsize=12 labelAlignment=left outline=true outlineColor=white outlineTransparency=95 outlineWidth=10 background=false color=black dropShadow=false		stringdb	protein	MAVQVTDSNFEAEVIKSELPTLIDFWAPWCGPCRAMGPVIDELAAEFAGKVNIVKMNVDENPATPSKYGIRAIPTLILFKGGEVVEQITGAVSKSSIKDMITQKALG	Desulfovibrio alaskensis G20	string:data:image/png;base64,iVBORw0KGgoAAAANSUhEUgAAAPAAAADwCAYAAAA+VemSAAAABGdBTUEAALGPC/xhBQAAAAFzUkdCAK7OHOkAAAAgY0hSTQAAeiYAAICEAAD6AAAAgOgAAHUwAADqYAAAOpgAABdwnLpRPAAAAAZiS0dEAP8A/wD/oL2nkwAAAAlwSFlzAAAOxAAADsQBlSsOGwAAbixJREFUeNrtvXd8FPed///8TNmilVZCSICQtIhmwNjgjiu2iI1jOya5xOCQXn6JEwdyKSQWd7kk900uyA5J7gJpd7k0J8aBJE5IcezkjI0d27iDjWmmLUiiqW3fnfL5/TGzRQUMRlTPi8ew2tndmc+U17zL512ElBIPHjycmVBO9Q…
stringdb:207559.Dde_1537	Dde_1537	207559.Dde_1537	Dde_1537	false	207559.Dde_1537	Q311R2	207559.Dde_1537	Inosine-guanosine phosphorylase; The purine nucleoside phosphorylases catalyze the phosphorolytic breakdown of the N-glycosidic bond in the beta- (deoxy)ribonucleoside molecules, with the formation of the corresponding free purine bases and pentose-1-phosphate.	label: attribute="display name" labelsize=12 labelAlignment=left outline=true outlineColor=white outlineTransparency=95 outlineWidth=10 background=false color=black dropShadow=false		stringdb	protein	MQNPKKVQNASEFLKKKLSGHPDPKVGIVLGTGLGGLVDAVSIHTVIDYGEIPDFPRSTVASHQGRFIAGSIGSTPVLLQQGRCHLYEGYSAGDVCTGVRTMAACGADTLIITNAAGALNPAWSAGDLMAITDHINFTGQSPLTGPNNDLWGPRFPDMSAPYDAQLICAAMQKASELGIRLERGVYAGVRGPQMETPAETRMYKAAGADAVGMSTVLEVIAARHMGLKVLGVSCLTNKNLPDCMQEAPLEEVIRVASLAGNRLAKLIAAVTADLPA	Desulfovibrio alaskensis G20	string:
stringdb:207559.Dde_3520	Dde_3520	207559.Dde_3520	Dde_3520	false	207559.Dde_3520	Q30VI3	207559.Dde_3520	Molybdate-transporting ATPase; PFAM: ABC transporter-like; KEGG: dma:DMR_19520 putative molybdenum ABC transporter ATP-binding protein; SMART: ATPase, AAA+ type, core	label: attribute="display name" labelsize=12 labelAlignment=left outline=true outlineColor=white outlineTransparency=95 outlineWidth=10 background=false color=black dropShadow=false		stringdb	protein	MTLDARICKTLPHFTLDVAMTCPCGHLTAVVGPSGAGKTTFIRCLAGLEQPDEGHVKLNGTVWCDTAAGTFMPVRCRQLGFVFQDYPLFPHLDVLGNVSFATGDKKQARELLARMGIAHLAAQRPSAVSGGEKQRVALCQALARRPRMLLLDEPFSALDVDTRRSLRQTMLELKNELDIPIVHVTHDLEEAAMLGDTVIAVNAGIPDEQWLGRNMPAPRRHTTAPAARSAACGASLRTAPVSL	Desulfovibrio alaskensis G20	string:
stringdb:207559.Dde_2432	glyA	207559.Dde_2432	Dde_2432	false	207559.Dde_2432	Q30YL7	207559.Dde_2432	Serine hydroxymethyltransferase; Catalyzes the reversible interconversion of serine and glycine with tetrahydrofolate (THF) serving as the one-carbon carrier. This reaction serves as the major source of one-carbon groups required for the biosynthesis of purines, thymidylate, methionine, and other important biomolecules. Also exhibits THF- independent aldolase activity toward beta-hydroxyamino aci…	label: attribute="display name" labelsize=12 labelAlignment=left outline=true outlineColor=white outlineTransparency=95 outlineWidth=10 background=false color=black dropShadow=false		stringdb	protein	MDELLIQDPEVGRAIVQEVERQTGKLELIASENFVSPAVRAAQGSVLTHKYAEGYPGKRYYGGCEFVDVAENLAIDRACEIFGAQYANVQPHSGSQANMAVYFSALTPGDTILAMDLSHGGHLTHGSPVNFSGRFYNVVFYGVSRETGCIDYDSVAELAREHRPAMIVAGASAYSRIIDFARFRAIADEVGSLLMVDMAHIAGLVAAGLHPSPVGTAHFTTTTTHKTLRGPRGGMILSDEEAAKKLNSQIFPGIQGGPLMHVIAAKAVAFGEALRPEFGAYQKQVVANAAKLAATLTDAGFELVSGGTDNHLMLVDLTNKDITGKDAQHALDLAGITANKNTVPFETRSPFVTSGIRLGTPALTTRGMKEAEMVKVAGWIIDALGNIGNETRLAEISRD…	Desulfovibrio alaskensis G20	string:data:image/png;base64,iVBORw0KGgoAAAANSUhEUgAAAPAAAADwCAYAAAA+VemSAAAABGdBTUEAALGPC/xhBQAAAAFzUkdCAK7OHOkAAAAgY0hSTQAAeiYAAICEAAD6AAAAgOgAAHUwAADqYAAAOpgAABdwnLpRPAAAAAZiS0dEAP8A/wD/oL2nkwAAAAlwSFlzAAAOxAAADsQBlSsOGwAAgABJREFUeNrsnXd8VfX9/5+fc86dSW52QnbYOyAIOCCCuw7UKrGobdUOF3RSC3bbQVQ6oY7W2WpRom3FOlGWCgIiJOwdEkIGmffm7nPO5/fH5yYBV22/v1asefk43pDcc87nnnte573fbyGlpB/96McnE9rHvYB+9KMf/z76CdyPfn…
stringdb:207559.Dde_3646	carA	207559.Dde_3646	Dde_3646	false	207559.Dde_3646	Q30V57	207559.Dde_3646	Carbamoyl-phosphate synthetase glutamine chain; TIGRFAM: Carbamoyl phosphate synthase, small subunit; KEGG: dvl:Dvul_0268 carbamoyl phosphate synthase small subunit; PFAM: Carbamoyl phosphate synthase, small subunit, N-terminal; Glutamine amidotransferase class-I, C-terminal; Belongs to the CarA family.	label: attribute="display name" labelsize=12 labelAlignment=left outline=true outlineColor=white outlineTransparency=95 outlineWidth=10 background=false color=black dropShadow=false		stringdb	protein	MRALLALEDGFVLEGRSFTGPGETGGEVIFNTGMTGYQEVLTDPSYAGQMVCMTYPLIGNYGVTREDVESGKVHVEAFIVKECCKVPSNWRSVASLPDYLKRNGIMGIEGIDTRALTRHLRMHGAMRGIISTAETDPAALVQRAKDLPSMEGQNLVVRVAPESPYRWDGERPQKVTLQDGVYAWPGKGPRVVVYDFGIKWNILRLLAAEGLDLLVVPPSFTAQDVQRCGAEAVFLSNGPGDPATLKAEIAEIAKLTDMMPVAGICLGHQLLGHALGGTTRKLKFGHHGCNSPVKDLTTGRIEVSSQNHGFCVELDAVPDVRVTHVNLNDNTLEGFEHTVKPVISVQHHPEASPGPNDSHYFFGRFRKLLREHLGK	Desulfovibrio alaskensis G20	string:
stringdb:207559.Dde_2271	Dde_2271	207559.Dde_2271	Dde_2271	false	207559.Dde_2271	Q30Z28	207559.Dde_2271	Inner membrane protein binds 2 heme b; PFAM: Nitrate reductase, gamma subunit; KEGG: dvm:DvMF_0070 nitrate reductase gamma subunit	label: attribute="display name" labelsize=12 labelAlignment=left outline=true outlineColor=white outlineTransparency=95 outlineWidth=10 background=false color=black dropShadow=false		stringdb	protein	MIISLLAVIALGCIAWLGAASGFQQLFGVIIPLAAVLVFLAGFVYRIMDWAKSPVPFRIPTTSGQQKSLPWIKPSPLDNPSSNAGVWGRMILEVLTFRSLFRNTEVSLEKGPRVVYYSSKWLWLFALLFHYCFLTIFIRHFRFFMEPVPFAVGGLELLDGMMQVGVPRLFMTDVIIMAAVLYLIGRRLFNDKIRYISLPNDYFPLFLILGLVGSGICMRYFTKVDIASVKVLTMGLVTLNPVVPEGIGAMFYVHLFLLSVLLMYFPFSKLMHMGGVFLSPTRNLPNNSRAVRHVNPWNPPKKYRTYEEYEDDFREPMFEAGLPLMKKPDEASKE	Desulfovibrio alaskensis G20	string:
stringdb:207559.Dde_0652	Dde_0652	207559.Dde_0652	Dde_0652	false	207559.Dde_0652	Q315E3	207559.Dde_0652	HmcB, 40.1 kd protein in hmc operon; PFAM: 4Fe-4S ferredoxin, iron-sulphur binding, subgroup; KEGG: dvu:DVU0535 hmc operon protein 2	label: attribute="display name" labelsize=12 labelAlignment=left outline=true outlineColor=white outlineTransparency=95 outlineWidth=10 background=false color=black dropShadow=false		stringdb	protein	MRRRTFLSLLGAAGLSVAAGKPAAAGGNHSFSGYPDSYGVLHDSTRCIGCRKCEEACQQVNNLPMPEKPFDDLSVLETKRRTDDATYTVVNKYNVAGLEHPVFRKQQCNHCLEPACASACFVKAFTKNPDGSVTYNPKLCVGCRYCMIACPFNVPAFEYGEAYDPLITKCTMCHPRLQEGKLPGCVEKCPKEALTFGKREDLLRIARDRIRKNPERYQDHIYGEHEMGGTNWLYLAGVPFGELGQDEHLGTKPAQEHTAGALGSVPMVVGIWPVLLTGAYAISKRKDKIAQEEQAAAVRHAVGETQAEADAKLQAAMEKAAKEKEAAIAREVKKAKEEAEKEFEARLAAQNEPESAESGTEKPEEDA	Desulfovibrio alaskensis G20	string:
stringdb:207559.Dde_3486	aroA	207559.Dde_3486	Dde_3486	false	207559.Dde_3486	Q30VL7	207559.Dde_3486	3-phosphoshikimate 1-carboxyvinyltransferase; Catalyzes the transfer of the enolpyruvyl moiety of phosphoenolpyruvate (PEP) to the 5-hydroxyl of shikimate-3- phosphate (S3P) to produce enolpyruvyl shikimate-3-phosphate and inorganic phosphate.	label: attribute="display name" labelsize=12 labelAlignment=left outline=true outlineColor=white outlineTransparency=95 outlineWidth=10 background=false color=black dropShadow=false		stringdb	protein	MNSKTVTAPASKSVSHRMVIGAALAAGTSTLTNVLESDDLTRTVEIMKTCGADIVRQGAGRYSVRGVAGTPRGGSTEPASCYVHESGTTCRLLTAVVACGLGTFRIHGVPRMHERPIGELVTALRMAGADVRYEQHEGFPPLIVEALGLSGGMVTIGLDESSQYLSGLLLAAPQARSMTITVGGAKVVSWPYVGLTLQAMEDFGLRFSVETKDDEGWHKTDWRTVKDIVPGRVRFVVPPGMYRAGDYTVEGDWSSSSYFLAAGAAGQVPVTVRGLRRDSLQGDRAMLDILRRMGAGVAWDGDAVTVSPAPLKGIAVDMGHCPDLVPTVATVAAFASGDTTISNVGHLRIKECDRLASPAAELARAGVQCEVRDDGLVVHGAGRENIRIAPGTVFSTYAD…	Desulfovibrio alaskensis G20	string:
stringdb:207559.Dde_0813	Dde_0813	207559.Dde_0813	Dde_0813	false	207559.Dde_0813	Q314N2	207559.Dde_0813	TIGRFAM: Formate dehydrogenase, alpha subunit, anaerobic; Twin-arginine translocation pathway, signal sequence; KEGG: das:Daes_2804 formate dehydrogenase subunit alpha; PFAM: Molybdopterin oxidoreductase; Molydopterin dinucleotide-binding region; Twin-arginine translocation pathway, signal sequence, subgroup; Molybdopterin oxidoreductase Fe4S4 region; Belongs to the prokaryotic molybdopterin-cont…	label: attribute="display name" labelsize=12 labelAlignment=left outline=true outlineColor=white outlineTransparency=95 outlineWidth=10 background=false color=black dropShadow=false		stringdb	protein	MHISRRSFIKATAASGIAAAFGGLGLSLVPSVSQAKLLPLRWAKQTTSVCCFCAVGCGLLVHTDKTSHRAVNVEGNPDHPVNEGSLCSKGASIYQVAENAERPATPMYRAPYSDAWQPVSWDWALTEIARRIKKDRDASFRFQNDMGLTVNRCDGIASVGSAALDNEECWVFQSILRALGLVWIEHQARICHSSTVPALAESFGRGAMTNHWNDIQHSDCVLVMGSNAAENHPISFKWVLRAMEKGAKLISIDPRFTRTSAKADLYVQIRAGTDIAVLGGLINYIIENDLIQRDYVVSHTNAPFLVSDSFSFKDGLFSGYKAGSKDSHYQGRYNKSLWDFAKDENGLPLKDETLAHPRCVYQLLKKHYSRYDIDTVVSVSGADKQGLLEFYRQYAATGK…	Desulfovibrio alaskensis G20	string:
stringdb:207559.Dde_1109	Dde_1109	207559.Dde_1109	Dde_1109	false	207559.Dde_1109	Q313I6	207559.Dde_1109	KEGG: dvl:Dvul_2137 adenylylsulfate reductase subunit beta; TIGRFAM: Adenylylsulphate reductase, beta subunit; PFAM: 4Fe-4S ferredoxin, iron-sulphur binding, subgroup	label: attribute="display name" labelsize=12 labelAlignment=left outline=true outlineColor=white outlineTransparency=95 outlineWidth=10 background=false color=black dropShadow=false		stringdb	protein	MPTYVDPSKCDGCKGGEKTACMYICPNDLMILDPEEMKAYNQEPEACWECYSCVKICPQGAITARPYADFAPMGGTSIPMRSADSIMWTVKFRNGNVKRFKFPIRTTPEGSIKPFEGKPEPGDLENELLFTETELGAPETALGQKFDVAEADKAVEFKASAV	Desulfovibrio alaskensis G20	string:data:image/png;base64,iVBORw0KGgoAAAANSUhEUgAAAPAAAADwCAYAAAA+VemSAAAABGdBTUEAALGPC/xhBQAAACBjSFJNAAB6JgAAgIQAAPoAAACA6AAAdTAAAOpgAAA6mAAAF3CculE8AAAABmJLR0QA/wD/AP+gvaeTAAAACXBIWXMAAAsSAAALEgHS3X78AAAAB3RJTUUH4ggIDzkD/k3oOgAAMGhJREFUeNrtvXl8VPX1//983zsJYUfZQUGQLWSbJLi1ta0bKEpVZN+ltZ/+2mrLIgICLriwufZjP7+6gOwgimJbtVqXLi4ISWayArKvLqiogSwz957vH/dOMtkgkEAyyfv5eMwjyeTemTt37uue8z7vc85biQiaekTo61…
stringdb:207559.Dde_0812	Dde_0812	207559.Dde_0812	Dde_0812	false	207559.Dde_0812	Q314N3	207559.Dde_0812	Formate dehydrogenase beta subunit; KEGG: dsa:Desal_2658 FdhB2	label: attribute="display name" labelsize=12 labelAlignment=left outline=true outlineColor=white outlineTransparency=95 outlineWidth=10 background=false color=black dropShadow=false		stringdb	protein	MQKSFLIDMSRCTACRGCQMACKQWHKFPGTRTVQRGSFQNPEDLSTTTYKLVRFSEAQVNGKLAWLFFPEQCRHCIVPPCKDVADAYVEGAILRDPDTQAVLYTDLTRRLTPEQKADVHSACPYNIPRWDDETGIMAKCDMCYDRVINGLKPACVQTCPTGTMNFGNRDEMLELAQQRLEAAKKKYPAARLVDPDYTNVIFLAVDDPKLYYEYLEADASGVLPMDRRHFFAMLRPGVRRQG	Desulfovibrio alaskensis G20	string:
stringdb:207559.Dde_2718	pyrF	207559.Dde_2718	Dde_2718	false	207559.Dde_2718	Q30XT2	207559.Dde_2718	Orotidine 5'-phosphate decarboxylase; Catalyzes the decarboxylation of orotidine 5'- monophosphate (OMP) to uridine 5'-monophosphate (UMP); Belongs to the OMP decarboxylase family. Type 1 subfamily.	label: attribute="display name" labelsize=12 labelAlignment=left outline=true outlineColor=white outlineTransparency=95 outlineWidth=10 background=false color=black dropShadow=false		stringdb	protein	MMMPELVVALDYPESEQAVAMAARLQGSCPWVKVGLELYTAAGPDILRRLKDMGFSVFLDLKFFDIPNTVRGAVRSSVCAGADMVNIHLLGGARMAQAAVQGLQEGCECKGLAAPPVLLGVTVLTSMAQQDLPAGLDLPLDSVVDVLARSGREWGLNGVVCSGYEVESIKKSCGTDYICLTPGIRPAAADDDQRRTMTPQQAARAGSDYLVVGRPVTGAADPAGAAYSIMESVRQA	Desulfovibrio alaskensis G20	string:data:image/png;base64,iVBORw0KGgoAAAANSUhEUgAAAPAAAADwCAYAAAA+VemSAAAABGdBTUEAALGPC/xhBQAAAAFzUkdCAK7OHOkAAAAgY0hSTQAAeiYAAICEAAD6AAAAgOgAAHUwAADqYAAAOpgAABdwnLpRPAAAAAZiS0dEAP8A/wD/oL2nkwAAAAlwSFlzAAAOxAAADsQBlSsOGwAAgABJREFUeNrsnXd8HOWd/9/PtK1a9WpJlnuXTe8GE0IamJAEAyl3+aUXSCU5k+QuyZWglMslgfR6aQ42JLQQQjOYjgH33mVJtrq02j4zz/P745lVwbTkis1FX7/Gs1ppZ6d95ts/X6GUYlImZVJenWIc7x2YlEmZlL9eJgE8KZPyKp…
stringdb:207559.Dde_1110	Dde_1110	207559.Dde_1110	Dde_1110	false	207559.Dde_1110	Q313I5	207559.Dde_1110	TIGRFAM: Adenylylsulphate reductase, alpha subunit; KEGG: dvl:Dvul_2136 adenylylsulfate reductase subunit alpha	label: attribute="display name" labelsize=12 labelAlignment=left outline=true outlineColor=white outlineTransparency=95 outlineWidth=10 background=false color=black dropShadow=false		stringdb	protein	MPMIPVKEQVKGVAIAEPTIKEHDVDILLVGGGMGACGTAFEAVRWADKYAPELKILLIDKAALERSGAVAQGLSAINTYLGDNSADDYVRMVRTDLMGLVREDLIFDLGRHVDDSVHLFEEWGLPCWIKDENGHNLDGAAAKAAGKSLRNGDAPVRSGRWQMMINGESYKNIVAEAAKNALGEDRIMERIFIVKLLLDANEENRIAGAVGFSLRENVVHIFRTNAMLVACGGAVNVYKPRSTGEGMGRAWYPVWNAGSTYTMCAQVGAEMTMMENRFVPARFKDGYGPVGAWFLLFKAKATNFRGEDYCVTNRAMLKPYEDRGYAKGHVIPTCLRNHMMLREMREGRGPIYMDTKTALQTTFETMTPAQQKHLESEAWEDFLDMCVGQANLWACMNIQ…	Desulfovibrio alaskensis G20	string:data:image/png;base64,iVBORw0KGgoAAAANSUhEUgAAAPAAAADwCAYAAAA+VemSAAAABGdBTUEAALGPC/xhBQAAACBjSFJNAAB6JgAAgIQAAPoAAACA6AAAdTAAAOpgAAA6mAAAF3CculE8AAAABmJLR0QA/wD/AP+gvaeTAAAACXBIWXMAAAsSAAALEgHS3X78AAAAB3RJTUUH4ggIDzkCiUrYrAAAgABJREFUeNrsnXd4HNX5tu8zM9t3teq9V8uSKza9F2NjwKZDaGmUhFBCgEDovQSSQAglofeOjQHTqwEDxl2yilWs3rXS9jJzvj9Wli1jkvzal9jRc12r1c7OTjlznvOe81YhpWQSk5jErgnlX30Bk5jEJP77mCTwJCaxC2…
stringdb:207559.Dde_0140	Dde_0140	207559.Dde_0140	Dde_0140	false	207559.Dde_0140	Q317F5	207559.Dde_0140	PFAM: Phosphoribosyltransferase; KEGG: dra:DR_0878 adenine phosphoribosyltransferase	label: attribute="display name" labelsize=12 labelAlignment=left outline=true outlineColor=white outlineTransparency=95 outlineWidth=10 background=false color=black dropShadow=false		stringdb	protein	MDVLQGLDSGEKYRWEVKGLPYAVELPLVRLPADGRTLKIASLNLVGQIRLNRDLGRLLAAKVREVVGTMDDVVMLTVVEKGLQLAQVVAEELGLEAVAVAYNRIKPHMEAQRRPVIQIGASSITSGGKFLALYERDMNLLARGRRFILMDDVVSSGGTIFSLADILEEVARQKDMPAPVIAGVFCAATEGEQSPLLPAPVYGLGKLPEPVVEPE	Desulfovibrio alaskensis G20	string:
stringdb:207559.Dde_2964	pyrB	207559.Dde_2964	Dde_2964	false	207559.Dde_2964	Q30X38	207559.Dde_2964	TIGRFAM: Aspartate carbamoyltransferase, eukaryotic; KEGG: dvm:DvMF_1425 aspartate carbamoyltransferase catalytic subunit; PFAM: Aspartate/ornithine carbamoyltransferase, carbamoyl-P binding; Aspartate/ornithine carbamoyltransferase, Asp/Orn-binding region; Belongs to the ATCase/OTCase family.	label: attribute="display name" labelsize=12 labelAlignment=left outline=true outlineColor=white outlineTransparency=95 outlineWidth=10 background=false color=black dropShadow=false		stringdb	protein	MQDQERFIWPHKDLLDVTQLSREQIRHLLDLAGQFHEINQRPVKKVPTLKGKTVVLFFAEPSTRTKTSFDMAGKRLSADTFSLAKSGSSLVKGESLKDTALTLQAMSPDVIVIRHTSSGAAQFLAERLECAVVNAGDGWHAHPTQALLDAFSLNRAWNGQFEGKTLLILGDIAHSRVARSNVHLLTRMGARVRLCAPRTLLPAGADTWPVEIFDNLNKAVQGVDAVMALRLQLERQQAGLLPDLREYASRYCLNLNHMQHAAPGARVLHPGPMNRGVEISSALADAGQSLVLDQVASGVATRMAILFLHATRKDTGDR	Desulfovibrio alaskensis G20	string:data:image/png;base64,iVBORw0KGgoAAAANSUhEUgAAAPAAAADwCAYAAAA+VemSAAAABGdBTUEAALGPC/xhBQAAAAFzUkdCAK7OHOkAAAAgY0hSTQAAeiYAAICEAAD6AAAAgOgAAHUwAADqYAAAOpgAABdwnLpRPAAAAAZiS0dEAP8A/wD/oL2nkwAAAAlwSFlzAAAOxAAADsQBlSsOGwAAgABJREFUeNrsnXd4HNXVxn93tu9Kq96lldy75G4wWFgGTLWoEpiSQBKSADakGJCTfAlJCBbEgQSLAKEkoRkkqukmWCCwccFN7kW2tOpd2lXZOvf7Y1aSKxhiEhz0Ps9otLuz0/a+c849VUgpGcQgBnFqQvlvn8AgBjGIr45BAg9iEK…
stringdb:207559.Dde_2965	pyrC	207559.Dde_2965	Dde_2965	false	207559.Dde_2965	Q30X37	207559.Dde_2965	Dihydroorotase; Catalyzes the reversible cyclization of carbamoyl aspartate to dihydroorotate; Belongs to the metallo-dependent hydrolases superfamily. DHOase family. Class I DHOase subfamily.	label: attribute="display name" labelsize=12 labelAlignment=left outline=true outlineColor=white outlineTransparency=95 outlineWidth=10 background=false color=black dropShadow=false		stringdb	protein	MSDHISGTLFVSGALLSGRTVDVTVSGGRIAAVSEHGAAPAPQHAETVEAAGKILFPSFIDCHVHLREPGFEYKEDIASGLAAAAHGGFGAVLPMANTSPVNDQGSVTELMLERARKAWPHGPRVHPVGAATKGLKGEELAPMGELAAAGCVAFSNDGLPVGGAEMFRRCMEYAADFGKIVIDHCEDPSLARGTHMNEGVTSGRLGVKGQSVVAESVQVARDILLAEYLGIPVHLAHISCRQSVELIAWAKQRGVRVTAETCPHYLLLDDLALEQYSTAAKVNPPLRTPDDVAAMRRAVADGTIDILVTDHAPHAAHEKDTPLDEAPNGISGLDTAVALTWRLVQEGLLTEADMVRLWCHAPGSLFRLPVNRFTAGDPADFFLFDPAHEWTVTPEAMHS…	Desulfovibrio alaskensis G20	string:
stringdb:207559.Dde_2560	Dde_2560	207559.Dde_2560	Dde_2560	false	207559.Dde_2560	Q30Y90	207559.Dde_2560	Thioredoxin peroxidase; Thiol-specific peroxidase that catalyzes the reduction of hydrogen peroxide and organic hydroperoxides to water and alcohols, respectively. Plays a role in cell protection against oxidative stress by detoxifying peroxides.	label: attribute="display name" labelsize=12 labelAlignment=left outline=true outlineColor=white outlineTransparency=95 outlineWidth=10 background=false color=black dropShadow=false		stringdb	protein	MEEGKFVLIGDALPEMHVTTTRGPMTLPGDLKGKWFVLFSHPADYTPVCTTEFVAFQKRYDEFRKLNCELVGLSIDQVFSHIKWVDWIKEKIGVEIEFPIIADDMGQVASRLGMIHPGKGTNTVRAVFIVDDKGIVRIIFYYPQELGRNMDEILRAVKGMQVSDAQSVAIPAGWPENEIVRDHVIVPPPKSVQEAQKRLTEGHECYDWWFCHKKL	Desulfovibrio alaskensis G20	string:
stringdb:207559.Dde_1112	Dde_1112	207559.Dde_1112	Dde_1112	false	207559.Dde_1112	Q313I3	207559.Dde_1112	Quinone-interacting membrane-bound oxidoreductase; PFAM: Methyl-viologen-reducing hydrogenase, delta subunit; 4Fe-4S ferredoxin, iron-sulphur binding, subgroup; Fumarate reductase/succinate dehydrogenase flavoprotein, N-terminal; KEGG: dvm:DvMF_2895 methyl-viologen-reducing hydrogenase delta subunit	label: attribute="display name" labelsize=12 labelAlignment=left outline=true outlineColor=white outlineTransparency=95 outlineWidth=10 background=false color=black dropShadow=false		stringdb	protein	MAKKIGVYFDKSNIGAGLDLDALSDVVTGKFGGSCPVVKVFPVLGAETARQEIRQDIAENELDGVLIIGSSPRVDWDLYRFEGVTVERVNLREQGVLGYGAKVEAGEDAEADEDLFKLAADYVRMGVVKLTKMEEAGGGEVESVRTIMVLGGGWTGLTAAVNAANSGYDVVLVEKEAELGGRAKGLLKTVPLKYPYTDVHDTGIEQKIAAVEGNERITVLTSAKVRKVSGQPGQFTAVVKTKDGNQEIPVGAIVMATGWQPMDAGVMAPFGYGTLEGVVTAAEFEKMAKEGTLKARRVAFILNTGLVDGGDIYTSVCDEEPAEAAAAKPEAEDDEQTSYEHKDLESLRHLPYTNAISSVVALKQAGYVCDASEDGQAFILYDSMVVQGIHERFYKAAQD…	Desulfovibrio alaskensis G20	string:
stringdb:207559.Dde_3012	pyrE	207559.Dde_3012	Dde_3012	false	207559.Dde_3012	Q30WZ0	207559.Dde_3012	Orotate phosphoribosyltransferase; Catalyzes the transfer of a ribosyl phosphate group from 5-phosphoribose 1-diphosphate to orotate, leading to the formation of orotidine monophosphate (OMP).	label: attribute="display name" labelsize=12 labelAlignment=left outline=true outlineColor=white outlineTransparency=95 outlineWidth=10 background=false color=black dropShadow=false		stringdb	protein	MNDLKRRLAKILAEKSYKEGDFTLASGKKSDYYFDCRQTALHAEGSWLIGNLFFEMIQNMDGAGVGGMTLGADPLVTAVTVISHEKGRPLPGLIVRKQAKGHGTGQYVEGLANFSQGDTVIMLEDVVTTGGSVLTAIERIEAAGLKVAAVCCVLDREEGGRQALEEKGYALHSIFTRKQLVEAARS	Desulfovibrio alaskensis G20	string:
stringdb:207559.Dde_0706	Dde_0706	207559.Dde_0706	Dde_0706	false	207559.Dde_0706	Q314Y9	207559.Dde_0706	Formate dehydrogenase accessory protein; Necessary for formate dehydrogenase activity.	label: attribute="display name" labelsize=12 labelAlignment=left outline=true outlineColor=white outlineTransparency=95 outlineWidth=10 background=false color=black dropShadow=false		stringdb	protein	MNFDLEKERRGLDRKLEALRKKEFIPAALLDIVARTAQLQLEARAKVQVTLPAGLTAADTHAQGAPLLPREHFPYDKAVTAETFGKLLALMAASGGSMAAGAQALHKALEAREFSLEEACSALLQDDQLFFADWSARMPEAPSFVRFLVQGSMVPSLMAVSDLLAQQRDTASVWAHGHCPHCGSMPLVASLKQKEGFRYLTCSLCRHEYRAKRLQCPFCGEDDHKKLEYFKAEGEPGFEVHVCRSCHCYLKTSDFRDMDRQSVPVLDDLESLALDILAREQGFVRPTQSAWGF	Desulfovibrio alaskensis G20	string:
stringdb:207559.Dde_0789	Dde_0789	207559.Dde_0789	Dde_0789	false	207559.Dde_0789	Q314Q6	207559.Dde_0789	5'-nucleotidase; KEGG: tin:Tint_0959 5'-nucleotidase; PFAM: 5-nucleotidase	label: attribute="display name" labelsize=12 labelAlignment=left outline=true outlineColor=white outlineTransparency=95 outlineWidth=10 background=false color=black dropShadow=false		stringdb	protein	MAYELKDRLVVGLASSALFDLEESDAVFRRHGETAYRQYQRDKQHEPLRPGVAFPFIRRLLSLNALNPQDPPVEVVLLSRNDPDTGMRVMESIASHGLGITRAVFLQGKPPHAYIPALEISLFLSANETDVREAIAAGYPAGQVLESAFNDDDADHELRIAFDFDGVLADDESESVFKRDHDLEAFHAYETKLAAVPLKRGPLAGFLSKLSQVQQREREKQRSDPEYRPRLRIAIATARNAPAHERVINTMRSWGIVVNEAFFLGGIEKRRVLEVLRPHIFFDDQKSHLELASRVLPAVHIPFGVANSSDDVIPPAGDGGEGCPRTE	Desulfovibrio alaskensis G20	string:
stringdb:207559.Dde_0709	moaA	207559.Dde_0709	Dde_0709	false	207559.Dde_0709	Q314Y6	207559.Dde_0709	Molybdenum cofactor biosynthesis protein A; Catalyzes the cyclization of GTP to (8S)-3',8-cyclo-7,8- dihydroguanosine 5'-triphosphate; Belongs to the radical SAM superfamily. MoaA family.	label: attribute="display name" labelsize=12 labelAlignment=left outline=true outlineColor=white outlineTransparency=95 outlineWidth=10 background=false color=black dropShadow=false		stringdb	protein	MSTLHHAFSGNVPQAAGPAAAERFSDEYGRQVSYLRLSVTDRCNLRCMYCWTCDGLSFIPHDSILKYEEMLQLVDAAVGMGVEKVRLTGGEPFVRKDFLFLVESLVRRHPSLDVRITTNATLLAGKVAALRDLGVRYVNISLDTFERERFRRVAGRDMLRHVRRALDEVLEHGIGLKLNAVALRGFNDDELPVFLNFARRNAVDVRFIEFMPMGGCTRWSQENFWPASDILETARRHADLTPVEGRSRRSGPARLYSIEGGKGRFGLITPLSDHFCNSCNRLRITPDGRLRTCLFSDKEYRLRPLIRHPRLGMSAVMKVMRLAAQRKPLGYRMLEQLHADGSVAEKRMSAIGG	Desulfovibrio alaskensis G20	string:
stringdb:207559.Dde_2134	Dde_2134	207559.Dde_2134	Dde_2134	false	207559.Dde_2134	Q30ZG5	207559.Dde_2134	TIGRFAM: [Ni-Fe]-hydrogenase, small subunit; Twin-arginine translocation pathway, signal sequence; KEGG: dvl:Dvul_1249 hydrogenase (NiFe) small subunit HydA; PFAM: NADH:ubiquinone oxidoreductase-like, 20kDa subunit	label: attribute="display name" labelsize=12 labelAlignment=left outline=true outlineColor=white outlineTransparency=95 outlineWidth=10 background=false color=black dropShadow=false		stringdb	protein	MSLSRRNFVKLCTGTVAGFGVSQMFHPAIRDALADTLKGDRPPVLWLQGQGCTGCSVSLLNSVHPSIKDVLLDVISLEFHPTVMAWEGEHAIEHMMKIAEKYEGKFFVVVEGSIPLAADGKYCIIGDIDHKEISIADAMRDIAAKSAAVLAVGTCAAYGGIPAAEGNLTEAVSVQQFFEQEGIKTPVVNIPGCPPHPDWIVGTVVVALDAIKKHGLQGGLGEVVKLLDGDGRPTPFYGTNIHDNCPYLPQFEEYVMSETFTQKDGCRYELGCKGPSTMADCYKRKWNNGVNWCISNAVCIGCVEPDFPDGKSPFYES	Desulfovibrio alaskensis G20	string:
stringdb:207559.Dde_2135	Dde_2135	207559.Dde_2135	Dde_2135	false	207559.Dde_2135	Q30ZG4	207559.Dde_2135	Periplasmic (NiFeSe) hydrogenase, large subunit, selenocysteine-containing; KEGG: dvm:DvMF_0273 nickel-dependent hydrogenase large subunit; PFAM: Nickel-dependent hydrogenase, large subunit	label: attribute="display name" labelsize=12 labelAlignment=left outline=true outlineColor=white outlineTransparency=95 outlineWidth=10 background=false color=black dropShadow=false		stringdb	protein	MSGCTNKMAAGGVSGKTKIAIDPVTRIEGHLKAEVVVEGGKVVDAHISGGMFRGFENILRGRDPRDASQIVQRICGVCPTAHSTASVMALDKAFGVKVTTNGRLTRNLILGANYMQSHILHFYHLAALDFVQGPETAPFVPRFKNPDLRLPSAVNQVAVDQYLEALEVRRICHEMVAIFGGRMPHVQGQVVGGTTEIPTKEALVEYAARFKKVRKFVEEKYVPVVYLVGSVYKDLFAFGQGYKNCVAFGVFPLNDEGTEFALKPGVYMDGEDKPFDARLIKEYVKYSWFDDSTTGLHYTEGQTIPDPEKPGAYSFVKAPRYNGKPCEVGPLARMWVANPELSPMGQKMLKEHYGIDAKRFRDIGAEAAFSLMGRHVARAEETWLTTNYIERWLKEVVPG…	Desulfovibrio alaskensis G20	string:
stringdb:207559.Dde_2136	Dde_2136	207559.Dde_2136	Dde_2136	false	207559.Dde_2136	Q30ZG3	207559.Dde_2136	KEGG: dvm:DvMF_0272 hydrogenase maturation protease; TIGRFAM: Peptidase A31, hydrogen uptake protein; PFAM: Peptidase A31, hydrogen uptake protein	label: attribute="display name" labelsize=12 labelAlignment=left outline=true outlineColor=white outlineTransparency=95 outlineWidth=10 background=false color=black dropShadow=false		stringdb	protein	MPRLLVLGIGNNLLTDDGVGVFAAEALLKESWPENVTIMDGGTFTQDIFYLFEGYDRLLVLDVIHAGHPPGTIYRLTEDDLIQKDSQRLSIHDVDLIDSLKMAELRGKRPRLQVVGMEPKDITTWNIGLSEPCRNSFENFLDAARQDIRAIIEEMG	Desulfovibrio alaskensis G20	string:
stringdb:207559.Dde_2016	pyrR	207559.Dde_2016	Dde_2016	false	207559.Dde_2016	Q30ZT3	207559.Dde_2016	Bifunctional protein PyrR; Also displays a weak uracil phosphoribosyltransferase activity which is not physiologically significant.	label: attribute="display name" labelsize=12 labelAlignment=left outline=true outlineColor=white outlineTransparency=95 outlineWidth=10 background=false color=black dropShadow=false		stringdb	protein	MQKKCILSAQDIARTLERLACEVLERHGDADNLALVGIQRRGVDIAGRLRGLLSARLGREVALGSLDINLYRDDWTSLDTQPMINRTELPFAVDDARIVLVDDVLYTGRTIRSALEAILDYGRPERVELLVLVDRGHRELPIHADYVGKSLTTGRDEQVNVLVSERDGDDAVMLLRR	Desulfovibrio alaskensis G20	string:
stringdb:207559.Dde_2137	Dde_2137	207559.Dde_2137	Dde_2137	false	207559.Dde_2137	Q30ZG2	207559.Dde_2137	Periplasmic (NiFe) hydrogenase, small subunit, isozyme 1; TIGRFAM: [Ni-Fe]-hydrogenase, small subunit; Twin-arginine translocation pathway, signal sequence; KEGG: dvl:Dvul_1246 hydrogenase (NiFe) small subunit HydA; PFAM: NADH:ubiquinone oxidoreductase-like, 20kDa subunit	label: attribute="display name" labelsize=12 labelAlignment=left outline=true outlineColor=white outlineTransparency=95 outlineWidth=10 background=false color=black dropShadow=false		stringdb	protein	MKFSVGLGKEGAEERLASRGVSRRDFLKFCSTVAVAMGMGPAFAPEVARALTSGKRPSVVYLHNAECTGCSESVLRAFNPYIDELLLDTISLDYHETIMAAAGHAAEEALHQAVHAPDGFVAIVEGALPVKDNGIYGMVGGRTMLDICSDILPRAKAVIAYGTCATFGGVQAAAPNPTGAKGINDALAELGVNAVNISGCPPNPFNLVGTIVHYLHHGTIPELDSQNRPLMFFGKSVHEQCPRLKHFDAGEFAPSFDSEEARKGWCLYELGCKGPMTMNNCPKIKFNQTNWPVDAGHPCIGCSEPDFWDAMSPFYEM	Desulfovibrio alaskensis G20	string:data:image/png;base64,iVBORw0KGgoAAAANSUhEUgAAAPAAAADwCAYAAAA+VemSAAAABGdBTUEAALGPC/xhBQAAACBjSFJNAAB6JgAAgIQAAPoAAACA6AAAdTAAAOpgAAA6mAAAF3CculE8AAAABmJLR0QA/wD/AP+gvaeTAAAACXBIWXMAAAsSAAALEgHS3X78AAAAB3RJTUUH4ggIDSYIp0HrQgAAgABJREFUeNrsvXd4XNXV9v3b+5SpGnXbsi3Lttw7xvReEnoPLRBqCDWQhJ5QQwgQCIQeegu9md5LCL3Yxl1WsSxX9TrtlL2/P85Itgkkz/vmu17Qk7mvS5es8ZQzM+c+a++17nUvobUmjzzyGJyQ3/cB5JFHHv/3yBM4jz…
stringdb:207559.Dde_2138	Dde_2138	207559.Dde_2138	Dde_2138	false	207559.Dde_2138	Q30ZG1	207559.Dde_2138	KEGG: dvl:Dvul_1245 nickel-dependent hydrogenase, large subunit; PFAM: Nickel-dependent hydrogenase, large subunit; Belongs to the [NiFe]/[NiFeSe] hydrogenase large subunit family.	label: attribute="display name" labelsize=12 labelAlignment=left outline=true outlineColor=white outlineTransparency=95 outlineWidth=10 background=false color=black dropShadow=false		stringdb	protein	MSGCRAKTAPAGIPVTPKSDYSGPIVVDPITRIEGHLRIEVEVENGRIKNAWSSSQLFRGLEIILKGRDPRDAQHFTQRSCGVCTYVHALASTRCVDNAVGVRIPKNATLIRNMVLAAQYMHDHIVHFYHLHALDWVDVTNALKADPAKAAKLANTISPRKTTAADLKAVQERLTKFVESGQLGPFTNAYFLGGHPSYYLEPEVDLIATAHYLEALRLQVKAARAMAVFGAKNPHTQFTDVGGVTCYAALTPERIAEFTALWKETKAFIDEVYIPDLLAVAGSYKDWSAIGGTSNFLTFGEFPTDEYDLNSRFFPQGAIFNRDLSAVKDFDPSSIMEHVRYSWYEGDKAHHPYEGVTEPKYTGLRGENDRYSWMKAPRYLEEPMETGPLAQVLTAYARG…	Desulfovibrio alaskensis G20	string:data:image/png;base64,iVBORw0KGgoAAAANSUhEUgAAAPAAAADwCAYAAAA+VemSAAAABGdBTUEAALGPC/xhBQAAACBjSFJNAAB6JgAAgIQAAPoAAACA6AAAdTAAAOpgAAA6mAAAF3CculE8AAAABmJLR0QA/wD/AP+gvaeTAAAACXBIWXMAAAsSAAALEgHS3X78AAAAB3RJTUUH4ggIDSYIp0HrQgAAgABJREFUeNrsvXd4XOXV7v17dpsZ9S5LsnqxZLljOoQOppjeEyAQkpACIbSQhACB0Ak9BQi9Q2jG2PRiYzC4gLts9d57mZndnu+PPSPJhDfvd07OOeDXuq9rLHnPSNqzZ9/PWs8q9xJSSqYwhSnsmlC+7ROYwhSm8L+PKQ…
stringdb:207559.Dde_3228	Dde_3228	207559.Dde_3228	Dde_3228	false	207559.Dde_3228	Q30WC4	207559.Dde_3228	TIGRFAM: Molybdenum cofactor synthesis; PFAM: Molybdopterin binding; MoeA, N-terminal region, domain I/II; MoeA, C-terminal, domain IV; KEGG: dvl:Dvul_0382 molybdopterin biosynthesis protein MoeA/LysR substrate binding-domain-containing protein; SMART: Molybdopterin binding	label: attribute="display name" labelsize=12 labelAlignment=left outline=true outlineColor=white outlineTransparency=95 outlineWidth=10 background=false color=black dropShadow=false		stringdb	protein	MSSFKRNVYLKTVPIPQAVETVRGALDRESLVRTQRVASHEAAGRVTAEAVYARFSSPTFHSAAMDGFAVRADDTFAAREDAAVTLQVQTARTGGPLQAGHAVAVNTGHPLPEGADAVIMIENVVAALPDSTAPQSISIEAPAFPWQHVRRIGEDIVATELLFPQGHTLTAYDVGTLLSGGIWEVRVYERIRVRIIPTGDEVLDFTARPEPGPGQVIESNSQVLATLARGLGCEVERVAPVPDVPEVIRQAVTASLDDNVHLTVICAGSSAGSKDYTRATIAALGEVLVHGIAAMPGKPSLLGLCKGRLVAGAPGYPVSSVICFEELLAPLIAWLGRGEAPRRESVTVEMTRKVPSKLGVEEFLRLSVGRVGYKYMATPLGRGAGCITTLSRAQAVTRI…	Desulfovibrio alaskensis G20	string:
stringdb:207559.Dde_2139	Dde_2139	207559.Dde_2139	Dde_2139	false	207559.Dde_2139	Q30ZG0	207559.Dde_2139	KEGG: dvl:Dvul_1244 hydrogenase expression/formation protein; TIGRFAM: Peptidase A31, hydrogenase expression/formation protein; Peptidase A31, hydrogen uptake protein; PFAM: Peptidase A31, hydrogen uptake protein	label: attribute="display name" labelsize=12 labelAlignment=left outline=true outlineColor=white outlineTransparency=95 outlineWidth=10 background=false color=black dropShadow=false		stringdb	protein	MEQTKRILVLGVGNILYTDEGLGVRAVESLMDRYEFSDNITLMDGGTLGIKLMDAIMSCEQLIVVDAVLGGDAPGSVYRLTGEDLRKSLGFNDSMHQTDLVDTLIYCEIAGNRPQAVVIGMEPYDYQSMGTELSATVAERLPAMCEIVLKEVSDHGGRWSART	Desulfovibrio alaskensis G20	string:
stringdb:207559.Dde_1569	Dde_1569	207559.Dde_1569	Dde_1569	false	207559.Dde_1569	Q311N0	207559.Dde_1569	(P)ppGpp synthetase I, SpoT/RelA; In eubacteria ppGpp (guanosine 3'-diphosphate 5-' diphosphate) is a mediator of the stringent response that coordinates a variety of cellular activities in response to changes in nutritional abundance.	label: attribute="display name" labelsize=12 labelAlignment=left outline=true outlineColor=white outlineTransparency=95 outlineWidth=10 background=false color=black dropShadow=false		stringdb	protein	MIRIQDILDTIAEYRQDADIALIQKAYVFSAAAHAGQTRLSGEPYLMHPLAVAHSLAKMRLDEASIAAGLLHDTVEDTSTGIEEIDSLFGEEVADIVDGVTKISQMTFESKEEAQAENIRKMVLAMAEDIRVLIVKLADRLHNMSTLDFQKPHKQKLIAQETMDIYAPLANRLGLHRIKLQLEDLSLRYLRPDVWSQLSDWLEKKRVADSDYIDNVISLLRGMLDENDIPGKVKGRIKHINSIYRKMVHQNLALDEVPDVIAFRVIVDDVKNCYAMLGLVHAAWKPIHGRFKDYISMPKANMYQSLHTTVVGPGGERIEIQIRTEEMDRMAEHGVASHWLYKEGQRVKSKDVRQFAWLREMLDWQKMESDSREFMRSLKFDLFKEEVYVFTPRGEVKEL…	Desulfovibrio alaskensis G20	string:
stringdb:207559.Dde_1448	upp	207559.Dde_1448	Dde_1448	false	207559.Dde_1448	Q311Z9	207559.Dde_1448	Uracil phosphoribosyltransferase; Catalyzes the conversion of uracil and 5-phospho-alpha- D-ribose 1-diphosphate (PRPP) to UMP and diphosphate.	label: attribute="display name" labelsize=12 labelAlignment=left outline=true outlineColor=white outlineTransparency=95 outlineWidth=10 background=false color=black dropShadow=false		stringdb	protein	MAVYAVDHPLVKHKLGRLRQSDVPVAEFRALSNEVCRLLTYEATKDLETEKTQVEGWAGPVEVEQIKGKKITVVPILRAGLGMLDGLLDMIPGAKVSVVGMFRNEETLEPVTYYTKLANNIEERQAIIIDPMLATGGTLVATIDLLKKAGCKQIRGLFLVAAPEGIKRVQDAHPDVDIYVAAVDDCLNENGYILPGLGDAGDKIFGTK	Desulfovibrio alaskensis G20	string:data:image/png;base64,iVBORw0KGgoAAAANSUhEUgAAAPAAAADwCAYAAAA+VemSAAAABGdBTUEAALGPC/xhBQAAAAFzUkdCAK7OHOkAAAAgY0hSTQAAeiYAAICEAAD6AAAAgOgAAHUwAADqYAAAOpgAABdwnLpRPAAAAAZiS0dEAP8A/wD/oL2nkwAAAAlwSFlzAAAOxAAADsQBlSsOGwAAgABJREFUeNrsnXl8VPXV/9/fe2fPzGTfk0lYAwQSBBRRBIOKSxVXUKx2t60V2l8rtqHtU9s+tcTK06dPxWpbtXUrCtYq7qhEQVllC2tYw2Tf98x27/3+/riTjcWtWhfyeb2GITP33rnb557zPd9zPkdIKRnCEIbw+YTyae/AEIYwhI…
stringdb:207559.Dde_0871	Dde_0871	207559.Dde_0871	Dde_0871	false	207559.Dde_0871	Q314H4	207559.Dde_0871	KEGG: dma:DMR_19500 putative molybdenum-pterin binding protein; TIGRFAM: Molybdenum-pterin binding; PFAM: Transport-associated OB, type 1	label: attribute="display name" labelsize=12 labelAlignment=left outline=true outlineColor=white outlineTransparency=95 outlineWidth=10 background=false color=black dropShadow=false		stringdb	protein	METSARNTFSGTVTAVTSSAVQSEVVITTASGNQIVTTITNNSRDRLGIAVGKKATALVKAPFVMLEKAAEPSPTSARNAFAGTVTGTIADEVVTEVNGTLQDGTPVCAVITTASAKKLGVEKGAKFIFFFKAPSPILVMD	Desulfovibrio alaskensis G20	string:
stringdb:207559.Dde_1209	Dde_1209	207559.Dde_1209	Dde_1209	false	207559.Dde_1209	Q312Y6	207559.Dde_1209	PFAM: 4Fe-4S ferredoxin, iron-sulphur binding, subgroup; Fumarate reductase/succinate dehydrogenase flavoprotein, N-terminal; KEGG: drt:Dret_0196 4Fe-4S ferredoxin iron-sulfur binding domain-containing protein	label: attribute="display name" labelsize=12 labelAlignment=left outline=true outlineColor=white outlineTransparency=95 outlineWidth=10 background=false color=black dropShadow=false		stringdb	protein	MRIGVFVCHCGSNIAATVDCPSVAETARMFPDVVYSTDTMYACSEPGQEGIVQSIAEHNLDGVVVASCSPRMHEPTFRRALERAGLNRYMLEMANIREHVSWIGKDIRRNTVKASDLIRMAVEKLRHNAPLTPKHFEVTRRALVIGGGVAGIQAALDCADAGIEVIMVEREPSIGGKMAKLDKTFPTVDCSSCILGPKMVDVAQHPNITLYAAAEVDEISGYVGNFEVKIRRRQTYVDWSKCTGCGLCMEKCPSKKSFDRFNEGVATTTAINIPFPQAIPKKASIDPDYCRKLQGKKCGVCEKFCPMGCIDFEQQETVVTEKVGAIVAATGYDLFDYTVYGQYGAGKYPDVITSLQYERLMNASGPTGGHIKRPSDGREPKEVVFIQCVGSRDPAVGRP…	Desulfovibrio alaskensis G20	string:
stringdb:207559.Dde_1208	Dde_1208	207559.Dde_1208	Dde_1208	false	207559.Dde_1208	Q312Y7	207559.Dde_1208	KEGG: dba:Dbac_0849 CoB--CoM heterodisulfide reductase; PFAM: Cysteine-rich region, CCG	label: attribute="display name" labelsize=12 labelAlignment=left outline=true outlineColor=white outlineTransparency=95 outlineWidth=10 background=false color=black dropShadow=false		stringdb	protein	MSLATVAYYPGCSGGGTSAEYEKSTQAVFRALGVRLEELPDWSCCGSTPAHTVNHVLSAALSARNLAIAATAGHSVVTTPCPSCLSNLRTAAHKMEDAEFRSQVSALLHDGAADADVETGADVDVRSTLQILAEEVGAQAVQEKVRKPLSGLKVACYYGCIMNRPPGLMQFDDPEHPMAMDRLMEACGAEVVPFPLKVECCGAAFGMPRRDIVSELSGRLLDAAADCGADAVVAACPLCQMNLDMRQGQVNAARGSRHVLPVFYFTQLMGLSFGLAPADVGLAKLVVDPGPCLRAAGVL	Desulfovibrio alaskensis G20	string:
stringdb:207559.Dde_1449	Dde_1449	207559.Dde_1449	Dde_1449	false	207559.Dde_1449	Q311Z8	207559.Dde_1449	KEGG: dvl:Dvul_1967 uracil-xanthine permease; TIGRFAM: Xanthine/uracil permease; PFAM: Xanthine/uracil/vitamin C permease	label: attribute="display name" labelsize=12 labelAlignment=left outline=true outlineColor=white outlineTransparency=95 outlineWidth=10 background=false color=black dropShadow=false		stringdb	protein	MVSESTEYSFRLKDSLIGAQMLFVAFGALVLVPLLTGLDPNVALFTAGAGTLVFQLITKRQVPIFLASSFAFIAPIIHGVATWGIPATMGGLVAAGLLYVLLGTMIKIQGTQILDRVLPTIVTGPVIMVIGLVLAPAAVFMALGKTGDGSAELFARNDALVVSMISLVATIGASMFGRGVIRLIPIICGIAAGYTAALAYGMVDFTRVIEAPWLAVPSFVAPEFNIEAIIFIVPVAIAPAIEHVGDVLAISSVTGKNYIDKPGVHRTMIGDGIATMFASLLGGPPNTTYSEVTGAVALTRSFNPGIMTWAAITAILLAFVGKLGALLQTIPTPVMGGIMILLFGAIVVVGVNSLVRAQQDLMEPRNLAIISVILVFGIGGMAFHAGEFSIKGIGLAGIT…	Desulfovibrio alaskensis G20	string:
stringdb:207559.Dde_1207	Dde_1207	207559.Dde_1207	Dde_1207	false	207559.Dde_1207	Q312Y8	207559.Dde_1207	KEGG: dsa:Desal_0602 heterodisulfide reductase, C subunit	label: attribute="display name" labelsize=12 labelAlignment=left outline=true outlineColor=white outlineTransparency=95 outlineWidth=10 background=false color=black dropShadow=false		stringdb	protein	MEVISLQSRDAAFAAEVARRSGQNLATCYQCGNCTAGCPYTFVYDIPVSRIMRLVQMGRRDEVLRCRSLWLCASCQSCTTRCPNNIDVARVVDVLRHMAREAGYATEGAVKSFGDAFLASVERHGRVYEMGMLVNYVLKTGRFWTDYDLAPTVLPKGKIGFRPHTIQGAGHVAAIFRRFRERQQEDRQAVSAAGPAAESKGGSR	Desulfovibrio alaskensis G20	string:
stringdb:207559.Dde_1055	Dde_1055	207559.Dde_1055	Dde_1055	false	207559.Dde_1055	Q313P0	207559.Dde_1055	KEGG: dvm:DvMF_0941 ABC transporter related; PFAM: ABC transporter-like; SMART: ATPase, AAA+ type, core	label: attribute="display name" labelsize=12 labelAlignment=left outline=true outlineColor=white outlineTransparency=95 outlineWidth=10 background=false color=black dropShadow=false		stringdb	protein	MTQNTPLFSMESVSVRHNSVPALDAVSWTLHRGAHCAVLGGNGAGKSTLLRLAAGAIRPDQHDGGTVLWFPRGSAEDSPIAVRTHCGLVSAEQQEHYLRRSWRITGEEIVLSGYFGTDMLYRPAGTAQRHAAARLAKALDAEHLMPVMLEAMSQGQLRKILLARAMVHSPQLLLLDEVCEGLDAAARREMLAAIDRAAALGTTVLMSGHRAGQFPDCIRQAVLLRQGRLVFTGGLHQALHLMRTTHQPLPAGASDTAAGQCSCCTPPPACAGAAPVVEIEHADVYLGRTPVLHDITWSILPGQNWVVRGPNGAGKSTLLRLLYGDQRQAWGGIVRWFGMAGPVPLEEVRRNVALVSDRVQALYGHDGYHSTRLELNGEELVHTGFYDSTGLWGKTPDAQ…	Desulfovibrio alaskensis G20	string:
stringdb:207559.Dde_3237	Dde_3237	207559.Dde_3237	Dde_3237	false	207559.Dde_3237	Q30WB5	207559.Dde_3237	SMART: Pyruvate-flavodoxin oxidoreductase, EKR domain; TIGRFAM: Pyruvate-flavodoxin oxidoreductase; KEGG: dvl:Dvul_0348 pyruvate flavodoxin/ferredoxin oxidoreductase domain-containing protein; PFAM: Pyruvate flavodoxin/ferredoxin oxidoreductase, N-terminal; Pyruvate-flavodoxin oxidoreductase, EKR domain; 4Fe-4S ferredoxin, iron-sulphur binding, subgroup; Thiamine pyrophosphate enzyme, C-terminal …	label: attribute="display name" labelsize=12 labelAlignment=left outline=true outlineColor=white outlineTransparency=95 outlineWidth=10 background=false color=black dropShadow=false		stringdb	protein	MAKQMKTMDGNTAAAYIAYALSDTAAIYPITPSSNMGEVADDWAAAGKKNIFGQTVSVRQLQSEAGAAGAVHGSLAAGALTATFTASQGLLLMIPNMYKIAGELLPGVFHVSARALASHALSIFGDHQDVMACRQTGFAFLASNSVQEAMDMALVAHLAAIETSVPFCHFFDGFRTSHELQKIEVIDYEDIKGLVNMEKVEAFRQNSMNPEHPHIRGTAQNPDIYFQAREACNPFYEQVPTQVLAAMKKVEGVTGRKYKLFDYVGHSEAERVIIAMGSACETIEEVVNHLVKQGERVGLIKVRLFRPFSTEHMLAALPATAHTITVLDRTKEPGALGDPLYLDVCTAFMEHGEAPTILGGRYGLGSKEFTPADVVAVYDNMKVAGPKNHFTVGIIDDVS…	Desulfovibrio alaskensis G20	string:
stringdb:207559.Dde_3513	Dde_3513	207559.Dde_3513	Dde_3513	false	207559.Dde_3513	Q30VJ0	207559.Dde_3513	TIGRFAM: Formate dehydrogenase, alpha subunit, anaerobic; KEGG: dvl:Dvul_0501 formate dehydrogenase, subunit alpha; PFAM: Molydopterin dinucleotide-binding region; Molybdopterin oxidoreductase; Belongs to the prokaryotic molybdopterin-containing oxidoreductase family.	label: attribute="display name" labelsize=12 labelAlignment=left outline=true outlineColor=white outlineTransparency=95 outlineWidth=10 background=false color=black dropShadow=false		stringdb	protein	MTNHWIDIKNADAILIMGSNAAEHHPISFKWVLQAKDKGAVVMHVDPKFSRTSARADFHVPLRSGTDIAFMGGMIHYILETESYFRQYVLDYTNASFIVGESYGFKDGLFSGYDIHTRSYDRSKWNFETDAQGTPKRDPSLKHPRCVFRLMQEHYSRYTLDNVSSVTGVTKENLLKVYKAFAATGKPDKAGTMMYALGWTQHTVGVQNIRSAAIVQLLLGNIGVAGGGINALRGEPNVQGSTDHCLLYHIIPGYMTMPMADWQTYADYNKANTPVSADPQSANWWQHKPKYLTSLLKAWFGDAATAENGYCYGLLPKIEKGADHSYMFLFDRMYSGKITGGFIIGLNPMNSVPNTNKVRKALDNLDWLVTAELHHSETTDNWRRPGVDPATVKTEVFLL…	Desulfovibrio alaskensis G20	string:
stringdb:207559.Dde_3755	Dde_3755	207559.Dde_3755	Dde_3755	false	207559.Dde_3755	Q30UU8	207559.Dde_3755	TIGRFAM: [Ni-Fe]-hydrogenase, small subunit; Twin-arginine translocation pathway, signal sequence; KEGG: dvl:Dvul_0719 hydrogenase (NiFe) small subunit HydA; PFAM: NADH:ubiquinone oxidoreductase-like, 20kDa subunit	label: attribute="display name" labelsize=12 labelAlignment=left outline=true outlineColor=white outlineTransparency=95 outlineWidth=10 background=false color=black dropShadow=false		stringdb	protein	MPNGNRFDALKMTVGTREVSRRDFMKFCGVMATFLGMGPAFAPQIAHALMTKKRPSVVYLHCAECTGCTEGLLRAYEPYFDEIIMNTISLDYCETVMAAAGDAAHAALEKALINPEGYICVIEGGIPTRHGGEYGKVGGETMFQLCARVASKAMATIAMGSCACFGGVQAAAPNPSGAKGVNEALKAVGVNAINIAGCPPNPMNFVGTVVHLLTKGMPELDTWNRPLLFFGDTVHDHCPRQKHFNKGEFAPGFGSPEAKKGWCLYQLGCKGPYTYNNCPTALFNQVNWPVKAGAPCIGCSEPNFWDKYSPFFHPIEDGPES	Desulfovibrio alaskensis G20	string:
stringdb:207559.Dde_3514	Dde_3514	207559.Dde_3514	Dde_3514	false	207559.Dde_3514	Q30VI9	207559.Dde_3514	Formate dehydrogenase beta subunit; KEGG: dsa:Desal_2658 FdhB2	label: attribute="display name" labelsize=12 labelAlignment=left outline=true outlineColor=white outlineTransparency=95 outlineWidth=10 background=false color=black dropShadow=false		stringdb	protein	MSKAIFIDTTRCTACRGCQLACKEWYELPANKTRQTGSHQNPPDLNPNNFKLVRFHEHMIDDRVVWYFFPDQCRHCVNPPCVDIANMIVDGALVHDEETGAVLTTEKSSLLSAEDFQAVRDACPYDIPRRDEQTGQVKKCVMCFDRIKAGMQPACVKVCPTGTMNFGEREEMLKLARTRLEKVRKEHPRAMLADPDDVNVIFLLADDPERYHEYSVAQAEPVSRKRLFASLRRPVRAMTENS	Desulfovibrio alaskensis G20	string:
stringdb:207559.Dde_3756	Dde_3756	207559.Dde_3756	Dde_3756	false	207559.Dde_3756	Q30UU7	207559.Dde_3756	KEGG: dvm:DvMF_1733 nickel-dependent hydrogenase large subunit; PFAM: Nickel-dependent hydrogenase, large subunit; Belongs to the [NiFe]/[NiFeSe] hydrogenase large subunit family.	label: attribute="display name" labelsize=12 labelAlignment=left outline=true outlineColor=white outlineTransparency=95 outlineWidth=10 background=false color=black dropShadow=false		stringdb	protein	MSQKKMNHTGKRLIVDPVTRIEGHLKIEVELENNKVKDAWVSTQLFRGIEMILKGRPPEDAPLFTQRACGVCTNTHALTSIRAIEDALEIKVPPLAQLMRHLILSALIVHDHLVHFYHLHGLDWIDVAAATTADPAKAGKIVGSTSNRSDDPSELFIIQKRLKEFVKSGQLGFLEKAYFLGGNDAYKLSPEENLIMSAHYFEGLRIQLELGRAMALFAGKNPHAQSMVVGGMTCYDSLRPEVIGHFRKIWEHCKEFVENAMMPDILLMTRRYPEALAYGRTSNFFAFADFHDPVTGKDPYFTSGVLWGNDLTKHEELDPGHINEHVARSWYEGDTPRTPYEGATEPHYTSYEDKEKYSWSKAPRYKNEAMETGPLARRALAYARKEQETRTMLDTFFKD…	Desulfovibrio alaskensis G20	string:
stringdb:207559.Dde_3515	Dde_3515	207559.Dde_3515	Dde_3515	false	207559.Dde_3515	Q30VI8	207559.Dde_3515	Formate dehydrogenase accessory protein; Necessary for formate dehydrogenase activity.	label: attribute="display name" labelsize=12 labelAlignment=left outline=true outlineColor=white outlineTransparency=95 outlineWidth=10 background=false color=black dropShadow=false		stringdb	protein	MPQSRESVSATLNAIASRRPALHSILSAFEPLLTASAALPDALADELRNGTAPLPQARSERLAQGVPVMADAPTQWAAPLMRVAARHLLPVITAHQSLAGSRAGLEKAFDQDDTALAGLMSAIVHGDAGALTRAARQHDVPEAVFAFAANAVAGPALHAMTQHHLHDADFAAWREGTCPVCGSFPSIAYLGRPDPDQSEFLRSGGGKKHLHCSLCTHEWLFRRGACPSCGNEDPGALEYLRDPQTPWERIDLCRKCNTYCPGVDLRETTENPQMDAMALGMLHLDLVAAREGLMPLAPSFWNTFDDE	Desulfovibrio alaskensis G20	string:
stringdb:207559.Dde_0249	moaC	207559.Dde_0249	Dde_0249	false	207559.Dde_0249	Q316U6	207559.Dde_0249	Cyclic pyranopterin monophosphate synthase; Catalyzes the conversion of (8S)-3',8-cyclo-7,8- dihydroguanosine 5'-triphosphate to cyclic pyranopterin monophosphate (cPMP); Belongs to the MoaC family.	label: attribute="display name" labelsize=12 labelAlignment=left outline=true outlineColor=white outlineTransparency=95 outlineWidth=10 background=false color=black dropShadow=false		stringdb	protein	MSSGFSHMDGDGSITMVDVGDKKDTRRTAIVRGKVEMAPATLDMLVKQALPKGDVLTTAKVAGIQAAKRTWELIPLCHPLFLSYVDVRFTVDESLPGVVVEAEARTTGQTGVEMEALVAAQVAAMTIYDMCKAVQKDIVLRDCRLVYKSGGKSGEFRAC	Desulfovibrio alaskensis G20	string:data:image/png;base64,iVBORw0KGgoAAAANSUhEUgAAAPAAAADwCAYAAAA+VemSAAAABGdBTUEAALGPC/xhBQAAAAFzUkdCAK7OHOkAAAAgY0hSTQAAeiYAAICEAAD6AAAAgOgAAHUwAADqYAAAOpgAABdwnLpRPAAAAAZiS0dEAP8A/wD/oL2nkwAAAAlwSFlzAAAOxAAADsQBlSsOGwAAgABJREFUeNrsnXd8FHX+/5+f2b7pvW9CDTWhgyKRoGI54fSUKLbz7AW8xmlQr6vEk2uC5c5yfvXuUGI5sZ2oBCMqIC2h92RDGumbZPvM5/fHbBpFwbufZzSvPDa7Ozt95jXv9+ddhZSSAQxgAP0Tyv96BwYwgAF8eQwQeAAD6McYIP…
stringdb:207559.Dde_0762	Dde_0762	207559.Dde_0762	Dde_0762	false	207559.Dde_0762	Q314T3	207559.Dde_0762	Sulfite reductase, dissimilatory-type gamma subunit; TIGRFAM: DsrC-like protein; KEGG: dvl:Dvul_0534 DsrC family protein; PFAM: DsrC-like protein	label: attribute="display name" labelsize=12 labelAlignment=left outline=true outlineColor=white outlineTransparency=95 outlineWidth=10 background=false color=black dropShadow=false		stringdb	protein	MAEVSFQGKTFEVDEDGFLLRFDEWCPEWVEYVKESEGIAEITEDHQKIIDFLQDYYRKNGIAPMVRILSKNTGFKLKQVYELFPSGPGKGACKMAGLPKPTGCV	Desulfovibrio alaskensis G20	string:data:image/png;base64,iVBORw0KGgoAAAANSUhEUgAAAPAAAADwCAYAAAA+VemSAAAABGdBTUEAALGPC/xhBQAAACBjSFJNAAB6JgAAgIQAAPoAAACA6AAAdTAAAOpgAAA6mAAAF3CculE8AAAABmJLR0QA/wD/AP+gvaeTAAAACXBIWXMAAAsSAAALEgHS3X78AAAAB3RJTUUH4ggIEQAJBqQC5AAAgABJREFUeNrsvXe8ZEWZ//+uqhM63Hwn55xngAFEEbMCIigioqxiwDXHNaFi3BVzWuOucU3kbABURAVF0gADk3NON99OJ1TV74863ffeGVhd8fcdZ7ef16vnzr3dffr0OfVUPfU8n8/nEdZamta0ph2bJo/2CTStaU3726…
stringdb:207559.Dde_0123	Dde_0123	207559.Dde_0123	Dde_0123	false	207559.Dde_0123	Q317H2	207559.Dde_0123	KEGG: sur:STAUR_7898 3'(2'),5'-bisphosphate nucleotidase; TIGRFAM: 3(2),5 -bisphosphate nucleotidase, bacterial; PFAM: Inositol monophosphatase	label: attribute="display name" labelsize=12 labelAlignment=left outline=true outlineColor=white outlineTransparency=95 outlineWidth=10 background=false color=black dropShadow=false		stringdb	protein	MFENVPLSGMIRIARQAGKEIAARQQAIVQAGEAAIWHKDDDSPVTQADRAASAVLCAGLAQMAPSVPVISEEESIPPAEVRRGWGLYFLVDPLDGTKGYLKGEADYSVCVALMRRDMPLAGVVHVPARGLTYYGLPGTGAWREDESGMPVRLHTAPAVSGKQPVVLQSRVSATPKLDAYMDGLPHTRLMAGSAYKFCLLAEGTAQMYPCLHPTWEWDTAAGEAVLRGAGGTVTDMDGRPLRYGKSSLLNDLFIARG	Desulfovibrio alaskensis G20	string:
stringdb:207559.Dde_0002	Dde_0002	207559.Dde_0002	Dde_0002	false	207559.Dde_0002	Q317S3	207559.Dde_0002	SMART: DNA polymerase III, beta chain; TIGRFAM: DNA polymerase III, beta chain; KEGG: dvl:Dvul_0006 subunit beta; PFAM: DNA polymerase III, beta chain	label: attribute="display name" labelsize=12 labelAlignment=left outline=true outlineColor=white outlineTransparency=95 outlineWidth=10 background=false color=black dropShadow=false		stringdb	protein	MYLKVFKEDVIDGLQKAANIIPAKTGAAYLRSIWLKAEAGMVHVLSTDSNIEFRGSYKAEVTEEGLAGVQGRAFVDLIRKLPAGEITLHLDPKTGTLGIEQGRRKYTLPTNDTAWFQNFSDYPESGSVFWSGDFLQELIDKLSFCISDEDTMEAIACMSMKPRQDNAIEACGLNGHQFAMQRFLNDDIHALLPAEGILVQKKYLMELKKWLGADEIELNIDNKRLFFRTGDKRETFSLPLSYYQYPDYTSFVSKLSTPDAGALEVNRKDMMAALDRVLIFNTDNNRCTYFDLEAGEVSLSSQGQEVGSASESLEGTYDGSLKRIAFPTRNLIEIMNHYQSDSMRFTLTGTEGPCGLTGENDPDYLVIVMPMKIVEETYYSEEEV	Desulfovibrio alaskensis G20	string:
stringdb:207559.Dde_1453	hisC	207559.Dde_1453	Dde_1453	false	207559.Dde_1453	Q311Z4	207559.Dde_1453	Imidazole acetol-phosphate transaminase; TIGRFAM: Histidinol-phosphate aminotransferase; KEGG: dvl:Dvul_1964 histidinol-phosphate aminotransferase; PFAM: Aminotransferase, class I/II; Belongs to the class-II pyridoxal-phosphate-dependent aminotransferase family. Histidinol-phosphate aminotransferase subfamily.	label: attribute="display name" labelsize=12 labelAlignment=left outline=true outlineColor=white outlineTransparency=95 outlineWidth=10 background=false color=black dropShadow=false		stringdb	protein	MTEPAKREDSGLPEAVTAIRPEVAAFKPYAPGLSIDEIKERYGLSQVVKMASNENPLGTSPLVQQTLRTHADLAFRYVQSGNPRLVSAIARSFGVAAESVVTGNGSDEVIDLIIRVKARPGKHNIVAFNPCFSMYELQTRFCGVEFRQVPLRADFSFDYDAFVGAADADTAVAFITTPDNPSGYCPPVEEIIDLARRLPSSCLLVVDEAYMDFADDPAAHSVLPHLTEFPNVAVLRTFSKSYGLAGLRLGFGVMHPALADYVKRVRLPFSINILAEYAGIAALQDTTFHAQTLRVTREGRTYLTGALTEAGCTVYPSAANFIMFALPENCPHDARAVFEALLRRGIIIRPLSSYNLPQCLRVSIGNRHENELFIAQFKELLRG	Desulfovibrio alaskensis G20	string:data:image/png;base64,iVBORw0KGgoAAAANSUhEUgAAAPAAAADwCAYAAAA+VemSAAAABGdBTUEAALGPC/xhBQAAAAFzUkdCAK7OHOkAAAAgY0hSTQAAeiYAAICEAAD6AAAAgOgAAHUwAADqYAAAOpgAABdwnLpRPAAAAAZiS0dEAP8A/wD/oL2nkwAAAAlwSFlzAAAOxAAADsQBlSsOGwAAgABJREFUeNrsnWd4HNXZhu8zs12rVZesLlvuRXLv2JbpzVQbTA2QhBBMqglyyEd6rIBTbUoKEEKCQaKajsHCDdxtyb2r97qSts+c78esGjY1EALo8TXe1e7O7JnZ88zb3yOklAxgAAP4YkL5vAcwgAEM4JNjgMADGMAXGAMEHsAAvs…
stringdb:207559.Dde_1211	Dde_1211	207559.Dde_1211	Dde_1211	false	207559.Dde_1211	Q312Y4	207559.Dde_1211	PFAM: 4Fe-4S ferredoxin, iron-sulphur binding, subgroup; Coenzyme F420 hydrogenase/dehydrogenase beta subunit, C-terminal; KEGG: drt:Dret_2313 4Fe-4S ferredoxin iron-sulfur binding domain-containing protein	label: attribute="display name" labelsize=12 labelAlignment=left outline=true outlineColor=white outlineTransparency=95 outlineWidth=10 background=false color=black dropShadow=false		stringdb	protein	MSVLQELKEQIRAALPELDMVLGWEQGFDALHMRPLFIRTEKDLERLVLNPLCVHSLATYLPGLLRGAGNDKKVGLVVKGCDSRAVIQLVQEKLIPRDRVVMFGFGCNGIVSLQKLEAGAQGCTGIGSVEFAGDKVVLSAPDTKVELPFAEIRSGKCETCRYHNAIDADHFAGARVEEGTVPAKHPTLEEFEKLPLSERFAFWQEQMRRCVRCYACRNTCPMCVCRDHCIATSRNPHWLTQESSTAENFMFQMIHVMHLTGRCVECGECERACPLDIPLMLLRRSMNGVVRELFAYESGTDPDATPPLLTYQVEEETINERGW	Desulfovibrio alaskensis G20	string:
stringdb:207559.Dde_0364	Dde_0364	207559.Dde_0364	Dde_0364	false	207559.Dde_0364	Q316I1	207559.Dde_0364	KEGG: dvl:Dvul_2657 hydrogenase formation HypD protein; TIGRFAM: Hydrogenase formation HypD protein; PFAM: Hydrogenase formation HypD protein; Belongs to the HypD family.	label: attribute="display name" labelsize=12 labelAlignment=left outline=true outlineColor=white outlineTransparency=95 outlineWidth=10 background=false color=black dropShadow=false		stringdb	protein	MNFSNAFKDPVLCRGLLDRLRAETDAPLRFMEVCGTHTVAIFQSGLRPLLPEQVVHVSGPGCPVCVTHESEIAAYLELAERDKVIIATFGDLMRVPGPGGKTLKSAQAAGARIEVVYSPVDALSLAAAHPQSTVVFLGIGFETTTPAVAATIKTADRQGLKNFQVLSFHKLVPPALGALLSDPDCAVDAFLLPGHVSTILGTAPYNFVAEQFHTPGVVAGFDPADILQALLLMVQMRRRGEYAITNQYSRAVSDNGNPKARSIMYEVFRPADALWRGIGTIPDSGLVFTDAYRQFDAMEQQELTLRDVPNTPGCRCGDVLKGKMQPDNCPLFAKACTPARPVGPCMVSTEGSCAAYFKYNIGS	Desulfovibrio alaskensis G20	string:
stringdb:207559.Dde_1452	cmk	207559.Dde_1452	Dde_1452	false	207559.Dde_1452	Q311Z5	207559.Dde_1452	Cytidine monophosphate kinase; TIGRFAM: Cytidylate kinase; HAMAP: Cytidylate kinase; KEGG: dvm:DvMF_0909 cytidylate kinase; PFAM: Cytidylate kinase region; Belongs to the cytidylate kinase family. Type 1 subfamily.	label: attribute="display name" labelsize=12 labelAlignment=left outline=true outlineColor=white outlineTransparency=95 outlineWidth=10 background=false color=black dropShadow=false		stringdb	protein	MAEHIIVTLDGPAGVGKTTLARNIAEELGIAYMDTGAMFRSIGWKLGNVVESVPPAEIEKKLAGFRFSLSGAGAATQLSLNGTPVGDEIRTEEVALLASAVATLPVVRTFLKKTQQKLGSEVSLVAEGRDMGTVIFPAARYKFFLDATPEERARRRYEQLTAAGETPDLKALTDQIRKRDHQDRSRVVAPLRPADDAIIIDTTELDVQGVFAAIMSKLK	Desulfovibrio alaskensis G20	string:data:image/png;base64,iVBORw0KGgoAAAANSUhEUgAAAPAAAADwCAYAAAA+VemSAAAABGdBTUEAALGPC/xhBQAAAAFzUkdCAK7OHOkAAAAgY0hSTQAAeiYAAICEAAD6AAAAgOgAAHUwAADqYAAAOpgAABdwnLpRPAAAAAZiS0dEAP8A/wD/oL2nkwAAAAlwSFlzAAAOxAAADsQBlSsOGwAAgABJREFUeNrsnXl8VNXd/9/n3tkyk0w2IAkJQ9hBMIgouCAaq9a2St0SS237a+3yVIW2trSGLk/bpwtppX2eCtbafbHFklYrWhesRFFUcEHCJnsySUgCWSeZfe49vz/OncwEAgKiiOTzep3cySx3zr1zP/f7Pd9VSCkZwhCGcHpCO9…
stringdb:207559.Dde_1210	Dde_1210	207559.Dde_1210	Dde_1210	false	207559.Dde_1210	Q312Y5	207559.Dde_1210	PFAM: Methyl-viologen-reducing hydrogenase, delta subunit; KEGG: dba:Dbac_0851 methyl-viologen-reducing hydrogenase delta subunit	label: attribute="display name" labelsize=12 labelAlignment=left outline=true outlineColor=white outlineTransparency=95 outlineWidth=10 background=false color=black dropShadow=false		stringdb	protein	MSAPDGRELRIVGFLCNWCSYGGADTAGVGRFVQPTDLRIVRVPCSGRIDPLFIVRALISGADGVLVSGCHPRDCHYAAGNYYARRRLEMLKQFLPVTGIDPARFEYTWVSASEGQRWQHVVTTFTSRIHDLGPAPRMTGGNGYAELADIERAVQAGQGCPCHLKEVRS	Desulfovibrio alaskensis G20	string:
stringdb:207559.Dde_2265	Dde_2265	207559.Dde_2265	Dde_2265	false	207559.Dde_2265	Q30Z34	207559.Dde_2265	TIGRFAM: Sulphate adenylyltransferase; KEGG: dvm:DvMF_0074 sulfate adenylyltransferase; PFAM: Sulphate adenylyltransferase	label: attribute="display name" labelsize=12 labelAlignment=left outline=true outlineColor=white outlineTransparency=95 outlineWidth=10 background=false color=black dropShadow=false		stringdb	protein	MSNLVPPHGGKGLVCCLLEGAEKEAELKKAAGLKQIEISSRAKGDLIMMGTGGFSPLSGFMKKADWKSVCEKMTLADGTFWPVPVTLDVSKEEAASMKEGDEIALVRGGEVFATMKVEELYEMTDADKKWECELVFKGEGPDSEKFWDIAEEDHPGVKMVMAQKEFNVAGPVKVLSEGDFPTKFAGVYKRPAELRAELEERGWSNVAALQLRNPMHRSHEYLAKIAVEVCDGVVIHSLVGSLKPGDIPAEVRVKCIDTLVEKYFVKENVIQAGYPLDMRYAGPREGLLHATFRQNYGVSRMIIGRDHAGVGDFYGMFEAQTIFDKIPYAKEACPEPGKALLCEPLKIDWTFYCFKCDGMASLRTCPHSKEDRVLLSGTKLRKALSEGSDVPDHFGREEV…	Desulfovibrio alaskensis G20	string:data:image/png;base64,iVBORw0KGgoAAAANSUhEUgAAAPAAAADwCAYAAAA+VemSAAAABGdBTUEAALGPC/xhBQAAAAFzUkdCAK7OHOkAAAAgY0hSTQAAeiYAAICEAAD6AAAAgOgAAHUwAADqYAAAOpgAABdwnLpRPAAAAAZiS0dEAP8A/wD/oL2nkwAAAAlwSFlzAAAOxAAADsQBlSsOGwAAgABJREFUeNrsnXdYXGXaxn/vdAYYeoeBVFIhmmgSTUiIGnusoLG7btE1uMWo4Lqrq+6Cmk/dTdTVtbsaBXU19riGiOkd0jsMnUCAGdq0835/nKGZRmJijOHOda7JDKefc7/P8z5VSCnpRz/6cWpCc7JPoB/96Mexo5/A/ejHKYx+Av…
stringdb:207559.Dde_0528	Dde_0528	207559.Dde_0528	Dde_0528	false	207559.Dde_0528	Q315R7	207559.Dde_0528	PFAM: Dissimilatory sulphite reductase D; KEGG: dvl:Dvul_2530 dissimilatory sulfite reductase B	label: attribute="display name" labelsize=12 labelAlignment=left outline=true outlineColor=white outlineTransparency=95 outlineWidth=10 background=false color=black dropShadow=false		stringdb	protein	MDDKQIIVDFIESKSKSKSKFYFNDFLPLFPDMKPREVKKILTKLVNEEVLEFWSSGSTTMYGMKGAGKQASAEGE	Desulfovibrio alaskensis G20	string:data:image/png;base64,iVBORw0KGgoAAAANSUhEUgAAAPAAAADwCAYAAAA+VemSAAAABGdBTUEAALGPC/xhBQAAACBjSFJNAAB6JgAAgIQAAPoAAACA6AAAdTAAAOpgAAA6mAAAF3CculE8AAAABmJLR0QA/wD/AP+gvaeTAAAACXBIWXMAAAsSAAALEgHS3X78AAAAB3RJTUUH4ggIDxE5ZRyfIgAAa5JJREFUeNrtnXeYXVXZt++1y2nTe6aXtEkvdFQE6QIiRYogNj71tTdABVFUsKCggKIioii9hA6hCCjSS0jPTDKZnunl9F3X98c+M5lJgQABMnHf13WumTlzym6//ay1niaklPj4+ExNlPd7A3x8fN4+voB9fKYwvoB9fK…
stringdb:207559.Dde_3080	Dde_3080	207559.Dde_3080	Dde_3080	false	207559.Dde_3080	Q30WS2	207559.Dde_3080	TIGRFAM: Cysteine synthase A; Cysteine synthase K/M; KEGG: dvm:DvMF_2658 cysteine synthase; PFAM: Pyridoxal phosphate-dependent enzyme, beta subunit; Belongs to the cysteine synthase/cystathionine beta- synthase family.	label: attribute="display name" labelsize=12 labelAlignment=left outline=true outlineColor=white outlineTransparency=95 outlineWidth=10 background=false color=black dropShadow=false		stringdb	protein	MNIAENMAALVGNTPLVRLNRLARGCHAEVVAKLEFYNPCASVKDRIARSMIESALESGEINADSLLVEPTSGNTGVGLAFICAVHGLRLTLTMPESMSDERKKLLRSFGTTLVLTPAAQGMRGAIAEAERIVRETPGAVMLQQFANPANPAAHYATTAEEIWRDTDGRVDAFVAGVGTGGTITGTGRRLRELNAGVRIIAVEPEASPVLSGGAPAPHPIQGIGAGFVPEVLDTGIYDEVFKVSGDDAMNTARDLLRQEGILCGISSGANAFAALEAARRPEMKGKRIVFIVCDTGERYLSTPLFSGQS	Desulfovibrio alaskensis G20	string:
stringdb:207559.Dde_0527	Dde_0527	207559.Dde_0527	Dde_0527	false	207559.Dde_0527	Q315R8	207559.Dde_0527	TIGRFAM: Sulphite reductase, dissimilatory-type beta subunit; KEGG: dvl:Dvul_2531 sulfite reductase, dissimilatory-type subunit beta; PFAM: Nitrite/sulphite reductase 4Fe-4S region; 4Fe-4S ferredoxin, iron-sulphur binding, subgroup; Nitrite/sulphite reductase, hemoprotein beta-component, ferrodoxin-like	label: attribute="display name" labelsize=12 labelAlignment=left outline=true outlineColor=white outlineTransparency=95 outlineWidth=10 background=false color=black dropShadow=false		stringdb	protein	MAFISSGYNPEKPMEGRITDIGPQHYAQFYPPVIARNKGKWLYHEIIEPGVLVHVAESGEKVYTVRVGAARLMSITHIREICEIADKHCGGHLRFTTRNNVEFMVETEEAMKALRDDLASRKFDGGSKKFPVGGTGAGISNIVHTQGWVHCHTPATDASGPVKAIMDEVFEDFQSMRLPAPVRISLACCINMCGAVHCSDIGVVGIHRKPPMIDHAWTDQLCEIPLAVASCPTAAVRPTKVELDGKKVNSIAIKNERCMYCGNCYTMCPALPISDGEGDGCVIMVGGKVSNRISMPKFSKVVVAYIPNEAPRWPTLTNTIKHIIEVYSENAMKYERLGDWAERIGWERFFQLTGLEFTHHLIDDFRDPAYYTWRQSTQFKF	Desulfovibrio alaskensis G20	string:data:image/png;base64,iVBORw0KGgoAAAANSUhEUgAAAPAAAADwCAYAAAA+VemSAAAABGdBTUEAALGPC/xhBQAAACBjSFJNAAB6JgAAgIQAAPoAAACA6AAAdTAAAOpgAAA6mAAAF3CculE8AAAABmJLR0QA/wD/AP+gvaeTAAAACXBIWXMAAAsSAAALEgHS3X78AAAAB3RJTUUH4ggIEQAJBqQC5AAAgABJREFUeNrs/XV4HFfSxg3/zunuAbFlZmZZkmUMZ8PM5DAzb3DDDBvOhjYcBxymDcOGE7NsmZkZhEPdfer7o3tkOfDs8755rjefN3P76kvSQHumu6urTtVddykRIYccctg2of/oD5BDDjn8v0fOgHPIYRtGzoBzyGEbRs…
stringdb:207559.Dde_0526	Dde_0526	207559.Dde_0526	Dde_0526	false	207559.Dde_0526	Q315R9	207559.Dde_0526	TIGRFAM: Sulphite reductase, dissimilatory-type alpha subunit; KEGG: dvl:Dvul_2532 sulfite reductase, dissimilatory-type subunit alpha; PFAM: Nitrite/sulphite reductase 4Fe-4S region	label: attribute="display name" labelsize=12 labelAlignment=left outline=true outlineColor=white outlineTransparency=95 outlineWidth=10 background=false color=black dropShadow=false		stringdb	protein	MAKHATPKLDQLESGPWPSFVSDIKQEAEMRAKNPKGLDYQIPVDCPEDLLGVLELSYNEGETHWKHGGIVGVFGYGGGVIGRYCDQPEMFPGVAHFHTVRVNQPAGKFYTSEYLRKLCDIWDLRGSGLTNMHGSTGDIVLLGTTTPQLEEIFWELTHDLETDLGGSGSNLRTPAACMGESRCEYACYDSQQMCYDLTQEYQDELHRPAFPYKFKFKFDACPNGCVASIARSDFSVIGTWKDSIKIDQDAVAEYVAGKIAPNAGAHSGRDWGKFDIEAEVVNRCPSKALSWDGSKLSVNAKDCVRCMHCINTMPKAVRIGDERGASILVGAKAPILDGAQMGSLLVPFIEAKDPWDEVKEVIENIWDWWMEEGKNRERVGETIKRLSLQKLLEVTNTAP…	Desulfovibrio alaskensis G20	string:data:image/png;base64,iVBORw0KGgoAAAANSUhEUgAAAPAAAADwCAYAAAA+VemSAAAABGdBTUEAALGPC/xhBQAAACBjSFJNAAB6JgAAgIQAAPoAAACA6AAAdTAAAOpgAAA6mAAAF3CculE8AAAABmJLR0QA/wD/AP+gvaeTAAAACXBIWXMAAAsSAAALEgHS3X78AAAAB3RJTUUH4ggIEQAIcaMycgAAetlJREFUeNrsnXd4HNX1v987ZXfVqyVZktWLJfdGJ3SwKQZTQ68JBAiBJIQaamghQCgJEAihd2yDjW16NR13W92ymtV72TYz9/fH7K5kA0m+cfJLBPM+jx5Jq9Xu7O585px77ilCSomDg8P4RPlvH4CDg8O/jiNgB4dxjC…
stringdb:207559.Dde_3081	Dde_3081	207559.Dde_3081	Dde_3081	false	207559.Dde_3081	Q30WS1	207559.Dde_3081	KEGG: dvm:DvMF_2657 serine O-acetyltransferase	label: attribute="display name" labelsize=12 labelAlignment=left outline=true outlineColor=white outlineTransparency=95 outlineWidth=10 background=false color=black dropShadow=false		stringdb	protein	MRNCSKEPDNICADGMDWLDDVVETMCSPESCSKVFSKPLNNAPMPSLEELTEIVDRLKAALFPGYFGKSSIEMESMRYHLAANLDSIYRKLADQIRRGGCFTCAEFANDCHSCDVYSHDLAKRFIEQLPQIRGLLLGDVTAAFEGDPAAKTPGETVFCYPSITAMLHHRIAHALYDLDVPLIPRIISEMSHSRTGIDIHPGARIGEDFFIDHGTGVVIGETCIIGKGCRLYQGVTLGALSFPKDASGTLIKGNPRHPILEDNVTVYAGATILGRVTIGKGSIIGGNVWLTHDVPEGSKIVQQRSTRPQADEKMLGTKNGR	Desulfovibrio alaskensis G20	string:
stringdb:207559.Dde_3517	Dde_3517	207559.Dde_3517	Dde_3517	false	207559.Dde_3517	Q30VI6	207559.Dde_3517	Molybdenum-pterin binding protein; KEGG: dsa:Desal_0307 TOBE domain protein; TIGRFAM: Molybdenum-pterin binding; PFAM: Transport-associated OB, type 1; Integrase, catalytic core, phage	label: attribute="display name" labelsize=12 labelAlignment=left outline=true outlineColor=white outlineTransparency=95 outlineWidth=10 background=false color=black dropShadow=false		stringdb	protein	MTTTGTTVRSGRPAGGRIAPHALFVVPEGVKLLDAEQLLRLEQAFSRWRAAAATPHAEISRGRMWLLFQLLRHTGARLGEVQALDVRTDVCLQTGSARFGHNGRMREVPLPRALCREIDRLLNGVSGGGFGEYPFGVDQGYVRRVFYARAEECGVPRDMATPRVLRNTRAVELLRSGVPLAVVREVLGQASADLAAVLQNYSSGDMRAIVRRLAMDAGERSSARNSFRGHVSAIRTDAIMAEVSLCTVGGHTVSALITMESLRALELEPDSPVGATVKAPYVDVRLCAPGSADGDTGGSGRPNCMTAAVTQVRSSGVMAEVMGACADGTQLCALLSVSDAERMGLVSSEAGAGQDVAAPGVKGMTAEFFFKPLSVVLHTV	Desulfovibrio alaskensis G20	string:
stringdb:207559.Dde_3518	Dde_3518	207559.Dde_3518	Dde_3518	false	207559.Dde_3518	Q30VI5	207559.Dde_3518	KEGG: dsa:Desal_0306 molybdenum ABC transporter periplasmic molybdate-binding protein; TIGRFAM: Molybdenum ABC transporter, periplasmic binding protein; PFAM: Bacterial extracellular solute-binding, family 1	label: attribute="display name" labelsize=12 labelAlignment=left outline=true outlineColor=white outlineTransparency=95 outlineWidth=10 background=false color=black dropShadow=false		stringdb	protein	MLSRLYALPARLLAPLCLPLCLTLCLLAAPAGAQDLLVAQAANFMPAMEEILPAFEAATGIKGHAVYSSTGKLYAQISNGAPFDVFLAADEARPAKLAAEGKSEAPFVYARGKVVLWLPQPGVTAADWQQCLQRDTIQRIAVANPESAPYGAAAVAALNKAGLFETVSPRLAYAQSIAQVFQFASSGAADAGFCALSSTLTEQGRTGTTFAVPQAPSVIQAACILKSAPNPQAAARFVEFLNSPLVAEIKAKYGYE	Desulfovibrio alaskensis G20	string:
stringdb:207559.Dde_3519	Dde_3519	207559.Dde_3519	Dde_3519	false	207559.Dde_3519	Q30VI4	207559.Dde_3519	KEGG: dsa:Desal_0305 molybdate ABC transporter inner membrane subunit; TIGRFAM: Molybdate ABC transporter, permease protein; PFAM: Binding-protein-dependent transport systems inner membrane component	label: attribute="display name" labelsize=12 labelAlignment=left outline=true outlineColor=white outlineTransparency=95 outlineWidth=10 background=false color=black dropShadow=false		stringdb	protein	MLEAVPAIADPLYLSVKLAFFTTLFIPVAALPLAWLFAFRRFAGKSLAEAFVALPMVLPPTVLGFWLLVVMGPNGFMGQAWQAVFNERLIFSFPAILLASVVYNMPFAVQPLRATFEKMDRRLLECSAVLGLSPLATFRRVILPNSLPGLAASSVLVFAHSLGEFGVILMVGGSMPGTTKVASIAIYEAVEALRYDDAFLLCLALVPASFIVLLAVNRMNRSLQ	Desulfovibrio alaskensis G20	string:
