# Supplementary material for: Integration of text mining and biological network analysis: Identification of essential genes in sulfate-reducing bacteria
Source: Front Microbiol. 2023 Apr 13;14:1086021. doi: 10.3389/fmicb.2023.1086021 (PMC10133479; doi:10.3389/fmicb.2023.1086021)
Supplement: Supplementary file 5 [file Table_5.CSV]

interaction	name	selected	shared interaction	shared name	stringdb::coexpression	stringdb::cooccurrence	stringdb::databases	stringdb::experiments	stringdb::fusion	stringdb::interspecies	stringdb::neighborhood	stringdb::score	stringdb::textmining
pp	Dde_2112 (pp) surE	false	pp	Dde_2112 (pp) surE			0.9					0.9
pp	Dde_2112 (pp) Dde_2453	false	pp	Dde_2112 (pp) Dde_2453			0.9				0.231	0.925	0.11
pp	Dde_2112 (pp) Dde_2115	false	pp	Dde_2112 (pp) Dde_2115							0.866	0.866
pp	Dde_2112 (pp) prs	false	pp	Dde_2112 (pp) prs	0.128						0.324	0.522	0.254
pp	Dde_2112 (pp) Dde_2120	false	pp	Dde_2112 (pp) Dde_2120							0.521	0.558	0.117
pp	rpsK (pp) Dde_3520	false	pp	rpsK (pp) Dde_3520		0.554						0.554
pp	rpsK (pp) rpsM	false	pp	rpsK (pp) rpsM	0.983	0.456	0.726	0.995	0.766		0.671	0.999	0.629
pp	rpsK (pp) rpsE	false	pp	rpsK (pp) rpsE	0.983	0.649	0.985	0.995	0.764		0.545	0.999	0.626
pp	rpsK (pp) rplF	false	pp	rpsK (pp) rplF	0.983	0.267	0.162	0.995	0.755		0.527	0.999	0.629
pp	rpsK (pp) secY	false	pp	rpsK (pp) secY	0.893	0.211		0.416	0.768		0.551	0.997	0.558
pp	rpsK (pp) rpmJ	false	pp	rpsK (pp) rpmJ	0.969			0.995			0.653	0.999	0.573
pp	rpsK (pp) rplR	false	pp	rpsK (pp) rplR	0.983	0.274		0.995			0.534	0.999	0.604
pp	rpsK (pp) rplO	false	pp	rpsK (pp) rplO	0.974		0.162	0.995			0.549	0.999	0.604
pp	rpsK (pp) rpmD	false	pp	rpsK (pp) rpmD	0.973			0.995			0.513	0.999	0.189
pp	rpsK (pp) rpsH	false	pp	rpsK (pp) rpsH	0.937	0.589	0.715	0.995			0.521	0.999	0.604
pp	rpsM (pp) rpsE	false	pp	rpsM (pp) rpsE	0.983	0.516	0.985	0.995	0.764		0.668	0.999	0.626
pp	rpsM (pp) rplF	false	pp	rpsM (pp) rplF	0.98	0.762		0.995	0.756		0.643	0.999	0.629
pp	rpsM (pp) rpmJ	false	pp	rpsM (pp) rpmJ	0.95			0.995			0.863	0.999	0.604
pp	rpsM (pp) rplO	false	pp	rpsM (pp) rplO	0.927	0.552		0.995			0.671	0.999	0.604
pp	rpsM (pp) rpmD	false	pp	rpsM (pp) rpmD	0.973			0.995			0.662	0.999	0.259
pp	rpsM (pp) rpsH	false	pp	rpsM (pp) rpsH	0.973	0.502	0.985	0.995			0.638	0.999	0.604
pp	rpsM (pp) pyrC	false	pp	rpsM (pp) pyrC				0.253			0.231	0.4
pp	rpsM (pp) secY	false	pp	rpsM (pp) secY	0.859	0.469		0.42	0.768		0.671	0.998	0.604
pp	rpsM (pp) rplR	false	pp	rpsM (pp) rplR	0.983	0.602		0.995			0.652	0.999	0.604
pp	Dde_2631 (pp) Dde_3237	false	pp	Dde_2631 (pp) Dde_3237	0.06		0.8					0.817	0.107
pp	Dde_2631 (pp) Dde_2632	false	pp	Dde_2631 (pp) Dde_2632	0.14	0.195	0.9	0.525	0.298		0.594	0.995	0.604
pp	rpmJ (pp) rpsE	false	pp	rpmJ (pp) rpsE	0.93			0.995			0.677	0.999	0.604
pp	rpmJ (pp) rplF	false	pp	rpmJ (pp) rplF	0.964			0.995			0.646	0.999	0.604
pp	rpmJ (pp) rplO	false	pp	rpmJ (pp) rplO	0.927		0.826	0.995			0.683	0.999	0.604
pp	rpmJ (pp) rplR	false	pp	rpmJ (pp) rplR	0.958			0.995			0.659	0.999	0.604
pp	rpmJ (pp) rpsH	false	pp	rpmJ (pp) rpsH	0.983			0.995			0.64	0.999	0.604
pp	rpmJ (pp) rpmD	false	pp	rpmJ (pp) rpmD	0.861			0.995			0.675	0.999	0.604
pp	rpmJ (pp) secY	false	pp	rpmJ (pp) secY	0.861			0.383			0.686	0.987	0.604
pp	Dde_2115 (pp) Dde_2631	false	pp	Dde_2115 (pp) Dde_2631							0.406	0.414	0.055
pp	Dde_2115 (pp) Dde_3080	false	pp	Dde_2115 (pp) Dde_3080	0.073		0.8				0.274	0.947	0.656
pp	Dde_2115 (pp) Dde_2560	false	pp	Dde_2115 (pp) Dde_2560							0.043	0.668	0.668
pp	Dde_2115 (pp) Dde_3237	false	pp	Dde_2115 (pp) Dde_3237							0.461	0.553	0.206
pp	Dde_2115 (pp) Dde_2120	false	pp	Dde_2115 (pp) Dde_2120							0.643	0.643
pp	Dde_2115 (pp) glyA	false	pp	Dde_2115 (pp) glyA	0.063		0.9				0.11	0.972	0.712
pp	Dde_2632 (pp) polA	false	pp	Dde_2632 (pp) polA	0.065						0.439	0.453
pp	secY (pp) rpsE	false	pp	secY (pp) rpsE	0.977	0.302		0.408	0.766		0.887	0.999	0.604
pp	secY (pp) rplF	false	pp	secY (pp) rplF	0.971	0.445		0.471	0.757		0.839	0.999	0.604
pp	secY (pp) rplO	false	pp	secY (pp) rplO	0.973			0.469			0.892	0.999	0.604
pp	secY (pp) rpmD	false	pp	secY (pp) rpmD	0.863			0.408			0.892	0.993	0.377
pp	secY (pp) rpsH	false	pp	secY (pp) rpsH	0.982	0.333		0.408			0.833	0.999	0.604
pp	secY (pp) polA	false	pp	secY (pp) polA	0.063							0.757	0.752
pp	secY (pp) sucD	false	pp	secY (pp) sucD	0.378							0.412	0.094
pp	secY (pp) rplR	false	pp	secY (pp) rplR	0.979	0.471		0.473			0.857	0.999	0.604
pp	rplO (pp) rplR	false	pp	rplO (pp) rplR	0.983	0.415	0.985	0.995			0.857	0.999	0.604
pp	rplO (pp) sucD	false	pp	rplO (pp) sucD	0.376			0.107				0.418
pp	rplO (pp) rpsH	false	pp	rplO (pp) rpsH	0.983	0.259		0.995			0.833	0.999	0.604
pp	rplO (pp) rpmD	false	pp	rplO (pp) rpmD	0.955		0.985	0.995			0.892	0.999	0.604
pp	rplO (pp) rplF	false	pp	rplO (pp) rplF	0.983	0.402	0.985	0.995			0.839	0.999	0.604
pp	rplO (pp) rpsE	false	pp	rplO (pp) rpsE	0.983	0.331	0.162	0.995			0.887	0.999	0.604
pp	rpmD (pp) rpsH	false	pp	rpmD (pp) rpsH	0.982			0.995			0.833	0.999	0.604
pp	rpmD (pp) rplR	false	pp	rpmD (pp) rplR	0.983		0.985	0.995			0.857	0.999	0.604
pp	rpmD (pp) rplF	false	pp	rpmD (pp) rplF	0.983		0.985	0.995			0.839	0.999	0.505
pp	rpmD (pp) pyrE	false	pp	rpmD (pp) pyrE	0.483							0.483
pp	rpmD (pp) rpsE	false	pp	rpmD (pp) rpsE	0.983			0.995			0.887	0.999	0.604
pp	Dde_3604 (pp) Dde_3756	false	pp	Dde_3604 (pp) Dde_3756	0.195			0.3			0.103	0.503	0.133
pp	Dde_1789 (pp) Dde_3080	false	pp	Dde_1789 (pp) Dde_3080	0.384			0.115			0.132	0.611	0.276
pp	Dde_1789 (pp) Dde_2067	false	pp	Dde_1789 (pp) Dde_2067				0.361				0.418	0.128
pp	Dde_1789 (pp) Dde_2265	false	pp	Dde_1789 (pp) Dde_2265	0.402						0.113	0.546	0.214
pp	rplQ (pp) rplR	false	pp	rplQ (pp) rplR	0.892			0.995			0.512	0.999	0.51
pp	rplQ (pp) secY	false	pp	rplQ (pp) secY	0.81	0.173		0.383			0.531	0.961	0.274
pp	rplQ (pp) rpsD	false	pp	rplQ (pp) rpsD	0.855	0.17		0.995			0.883	0.999	0.604
pp	rplQ (pp) rpsK	false	pp	rplQ (pp) rpsK	0.863		0.162	0.995			0.857	0.999	0.604
pp	rplQ (pp) rpsM	false	pp	rplQ (pp) rpsM	0.863	0.334		0.995			0.653	0.999	0.604
pp	rplQ (pp) sucD	false	pp	rplQ (pp) sucD	0.512			0.164			0.057	0.587	0.055
pp	rplQ (pp) rplO	false	pp	rplQ (pp) rplO	0.855	0.564	0.939	0.995			0.528	0.999	0.604
pp	rplQ (pp) rpmD	false	pp	rplQ (pp) rpmD	0.858			0.995			0.502	0.999	0.128
pp	rplQ (pp) rpsH	false	pp	rplQ (pp) rpsH	0.853	0.201		0.995			0.497	0.999	0.604
pp	rplQ (pp) rpmJ	false	pp	rplQ (pp) rpmJ	0.852		0.887	0.995			0.626	0.999	0.322
pp	rplQ (pp) rpsE	false	pp	rplQ (pp) rpsE	0.861	0.279	0.162	0.995			0.523	0.999	0.528
pp	rplQ (pp) rplF	false	pp	rplQ (pp) rplF	0.86	0.257		0.995			0.504	0.999	0.604
pp	pcm (pp) Dde_2560	false	pp	pcm (pp) Dde_2560	0.38			0.109				0.429	0.051
pp	pcm (pp) surE	false	pp	pcm (pp) surE	0.4				0.713		0.288	0.945	0.604
pp	Dde_0210 (pp) polA	false	pp	Dde_0210 (pp) polA	0.063			0.109			0.352	0.804	0.681
pp	Dde_0210 (pp) Dde_2067	false	pp	Dde_0210 (pp) Dde_2067	0.063			0.541	0.017		0.147	0.695	0.267
pp	Dde_0210 (pp) Dde_2632	false	pp	Dde_0210 (pp) Dde_2632	0.1			0.242			0.279	0.577	0.243
pp	Dde_0210 (pp) rplF	false	pp	Dde_0210 (pp) rplF	0.169	0.343		0.077			0.043	0.46	0.053
pp	Dde_0210 (pp) ndk	false	pp	Dde_0210 (pp) ndk	0.063			0.226			0.095	0.468	0.286
pp	Dde_0210 (pp) sucD	false	pp	Dde_0210 (pp) sucD	0.378	0.183					0.13	0.565	0.134
pp	Dde_0210 (pp) Dde_3237	false	pp	Dde_0210 (pp) Dde_3237	0.063						0.301	0.757	0.66
pp	Dde_0210 (pp) Dde_2560	false	pp	Dde_0210 (pp) Dde_2560	0.387		0.453	0.996			0.271	0.999	0.622
pp	Dde_0210 (pp) Dde_2225	false	pp	Dde_0210 (pp) Dde_2225	0.063		0.9				0.077	0.921	0.195
pp	Dde_0210 (pp) secY	false	pp	Dde_0210 (pp) secY	0.376			0.158				0.536	0.188
pp	Dde_0210 (pp) Dde_3080	false	pp	Dde_0210 (pp) Dde_3080	0.08			0.271			0.069	0.444	0.215
pp	Dde_0210 (pp) Dde_2066	false	pp	Dde_0210 (pp) Dde_2066	0.123	0.149		0.367			0.059	0.498	0.047
pp	Dde_0210 (pp) tsaD	false	pp	Dde_0210 (pp) tsaD	0.064			0.255			0.135	0.428	0.165
pp	rpsD (pp) rpsM	false	pp	rpsD (pp) rpsM	0.983	0.232	0.985	0.995	0.764		0.658	0.999	0.604
pp	rpsD (pp) secY	false	pp	rpsD (pp) secY	0.879	0.195		0.408	0.766		0.538	0.996	0.604
pp	rpsD (pp) rpsK	false	pp	rpsD (pp) rpsK	0.983		0.752	0.995	0.764		0.866	0.999	0.604
pp	rpsD (pp) rplR	false	pp	rpsD (pp) rplR	0.961	0.185		0.995			0.52	0.999	0.604
pp	rpsD (pp) rpsE	false	pp	rpsD (pp) rpsE	0.955	0.209	0.985	0.995	0.762		0.529	0.999	0.604
pp	rpsD (pp) rplF	false	pp	rpsD (pp) rplF	0.944	0.197		0.995	0.754		0.513	0.999	0.604
pp	rpsD (pp) rpmJ	false	pp	rpsD (pp) rpmJ	0.856			0.995			0.632	0.999	0.604
pp	rpsD (pp) rplO	false	pp	rpsD (pp) rplO	0.935			0.995			0.535	0.999	0.604
pp	rpsD (pp) rpsH	false	pp	rpsD (pp) rpsH	0.976	0.356	0.985	0.995			0.506	0.999	0.604
pp	rpsD (pp) rpmD	false	pp	rpsD (pp) rpmD	0.858			0.995			0.505	0.999	0.5
pp	prs (pp) glyA	false	pp	prs (pp) glyA	0.23						0.143	0.428	0.204
pp	prs (pp) polA	false	pp	prs (pp) polA	0.063			0.064				0.711	0.697
pp	prs (pp) sucD	false	pp	prs (pp) sucD	0.401			0.379				0.849	0.628
pp	prs (pp) Dde_2631	false	pp	prs (pp) Dde_2631	0.095		0.9	0.063			0.08	0.963	0.604
pp	prs (pp) Dde_2632	false	pp	prs (pp) Dde_2632	0.064	0.183					0.15	0.631	0.5
pp	prs (pp) pyrF	false	pp	prs (pp) pyrF	0.128	0.177					0.044	0.431	0.269
pp	prs (pp) rpsE	false	pp	prs (pp) rpsE	0.397	0.182						0.493	0.056
pp	prs (pp) pyrE	false	pp	prs (pp) pyrE	0.149		0.8					0.866	0.279
pp	Dde_1390 (pp) Dde_3518	false	pp	Dde_1390 (pp) Dde_3518		0.296					0.231	0.538	0.216
pp	Dde_1390 (pp) Dde_3519	false	pp	Dde_1390 (pp) Dde_3519		0.471					0.231	0.599	0.094
pp	Dde_1390 (pp) Dde_3228	false	pp	Dde_1390 (pp) Dde_3228	0.166	0.532		0.169	0.025		0.359	0.819	0.265
pp	rpsE (pp) rplF	false	pp	rpsE (pp) rplF	0.983	0.271	0.162	0.995	0.753		0.844	0.999	0.623
pp	rpsE (pp) Dde_3520	false	pp	rpsE (pp) Dde_3520		0.546						0.546
pp	rpsE (pp) rpsH	false	pp	rpsE (pp) rpsH	0.983	0.369	0.985	0.995			0.839	0.999	0.604
pp	rpsE (pp) sucD	false	pp	rpsE (pp) sucD	0.419							0.552	0.262
pp	rpsE (pp) rplR	false	pp	rpsE (pp) rplR	0.983	0.411		0.995			0.863	0.999	0.604
pp	Dde_2120 (pp) Dde_2631	false	pp	Dde_2120 (pp) Dde_2631	0.063		0.9				0.348	0.966	0.514
pp	Dde_2120 (pp) prs	false	pp	Dde_2120 (pp) prs			0.9				0.519	0.979	0.604
pp	Dde_2120 (pp) Dde_2632	false	pp	Dde_2120 (pp) Dde_2632			0.9				0.231	0.966	0.604
pp	Dde_2120 (pp) polA	false	pp	Dde_2120 (pp) polA							0.401	0.4
pp	Dde_2120 (pp) glyA	false	pp	Dde_2120 (pp) glyA				0.379	0.882		0.291	0.946	0.083
pp	rplR (pp) pyrE	false	pp	rplR (pp) pyrE	0.529							0.558	0.102
pp	rplR (pp) rplF	false	pp	rplR (pp) rplF	0.983	0.637	0.985	0.995			0.873	0.999	0.604
pp	rplR (pp) rpsH	false	pp	rplR (pp) rpsH	0.983	0.415		0.995			0.867	0.999	0.604
pp	rplR (pp) pyrF	false	pp	rplR (pp) pyrF	0.385							0.446	0.137
pp	rplF (pp) rpsH	false	pp	rplF (pp) rpsH	0.983	0.466		0.995			0.887	0.999	0.604
pp	rpsH (pp) pyrE	false	pp	rpsH (pp) pyrE	0.385			0.156				0.458
pp	ndk (pp) Dde_1569	false	pp	ndk (pp) Dde_1569	0.054		0.9				0.105	0.933	0.306
pp	ndk (pp) Dde_2631	false	pp	ndk (pp) Dde_2631	0.072			0.366			0.063	0.469	0.152
pp	ndk (pp) Dde_2453	false	pp	ndk (pp) Dde_2453	0.066		0.9					0.904	0.057
pp	ndk (pp) prs	false	pp	ndk (pp) prs	0.081						0.044	0.404	0.377
pp	ndk (pp) rpsM	false	pp	ndk (pp) rpsM	0.539						0.062	0.549
pp	ndk (pp) glyA	false	pp	ndk (pp) glyA	0.127	0.199		0.109				0.483	0.269
pp	ndk (pp) cmk	false	pp	ndk (pp) cmk	0.063		0.9				0.111	0.952	0.495
pp	ndk (pp) rplQ	false	pp	ndk (pp) rplQ	0.4						0.07	0.418
pp	ndk (pp) sucD	false	pp	ndk (pp) sucD	0.415	0.185		0.316			0.421	0.824	0.212
pp	ndk (pp) pyrG	false	pp	ndk (pp) pyrG	0.063	0.169	0.9				0.105	0.94	0.278
pp	ndk (pp) rplF	false	pp	ndk (pp) rplF	0.427			0.352			0.045	0.614
pp	ndk (pp) tmk	false	pp	ndk (pp) tmk	0.072		0.9				0.055	0.927	0.267
pp	Dde_0153 (pp) Dde_0155	false	pp	Dde_0153 (pp) Dde_0155							0.862	0.863
pp	Dde_0153 (pp) Dde_0154	false	pp	Dde_0153 (pp) Dde_0154							0.857	0.857
pp	Dde_2453 (pp) pyrF	false	pp	Dde_2453 (pp) pyrF	0.102		0.9				0.044	0.906
pp	sucD (pp) tmk	false	pp	sucD (pp) tmk	0.116						0.351	0.402
pp	sucD (pp) Dde_2560	false	pp	sucD (pp) Dde_2560	0.392			0.108			0.106	0.591	0.257
pp	sucD (pp) Dde_3237	false	pp	sucD (pp) Dde_3237	0.422		0.8				0.462	0.983	0.761
pp	sucD (pp) Dde_3604	false	pp	sucD (pp) Dde_3604	0.86			0.47			0.435	0.986	0.724
pp	sucD (pp) glyA	false	pp	sucD (pp) glyA	0.524						0.106	0.649	0.243
pp	sucD (pp) Dde_2632	false	pp	sucD (pp) Dde_2632	0.161			0.148			0.298	0.83	0.702
pp	ispH (pp) cmk	false	pp	ispH (pp) cmk	0.07				0.894		0.291	0.942	0.266
pp	ispH (pp) aroA	false	pp	ispH (pp) aroA	0.122						0.291	0.438	0.17
pp	tmk (pp) glyA	false	pp	tmk (pp) glyA	0.375						0.103	0.499	0.179
pp	tmk (pp) polA	false	pp	tmk (pp) polA	0.563			0.1			0.436	0.918	0.674
pp	tmk (pp) surE	false	pp	tmk (pp) surE	0.091		0.9	0.403			0.598	0.975
pp	tmk (pp) pyrE	false	pp	tmk (pp) pyrE	0.146						0.092	0.437	0.333
pp	pyrH (pp) pyrB	false	pp	pyrH (pp) pyrB	0.114						0.045	0.62	0.588
pp	pyrH (pp) rplI	false	pp	pyrH (pp) rplI	0.377	0.256		0.08				0.536
pp	pyrH (pp) Dde_2453	false	pp	pyrH (pp) Dde_2453			0.9					0.9
pp	pyrH (pp) Dde_1569	false	pp	pyrH (pp) Dde_1569	0.064	0.196		0.105			0.231	0.541	0.252
pp	pyrH (pp) rplR	false	pp	pyrH (pp) rplR	0.167	0.51		0.081			0.044	0.593
pp	pyrH (pp) pyrR	false	pp	pyrH (pp) pyrR	0.078		0.9					0.92	0.206
pp	pyrH (pp) prs	false	pp	pyrH (pp) prs	0.186	0.251						0.472	0.205
pp	pyrH (pp) pyrF	false	pp	pyrH (pp) pyrF	0.156		0.9				0.116	0.956	0.489
pp	pyrH (pp) rpsM	false	pp	pyrH (pp) rpsM	0.386	0.293						0.547
pp	pyrH (pp) cmk	false	pp	pyrH (pp) cmk	0.091						0.107	0.65	0.604
pp	pyrH (pp) rpsH	false	pp	pyrH (pp) rpsH	0.381						0.043	0.489	0.207
pp	pyrH (pp) upp	false	pp	pyrH (pp) upp	0.393		0.9					0.973	0.604
pp	pyrH (pp) tsf	false	pp	pyrH (pp) tsf	0.701	0.347		0.066			0.576	0.963	0.604
pp	pyrH (pp) pyrG	false	pp	pyrH (pp) pyrG	0.389						0.127	0.77	0.604
pp	pyrH (pp) ndk	false	pp	pyrH (pp) ndk	0.162		0.9				0.044	0.943	0.381
pp	pyrH (pp) rplF	false	pp	pyrH (pp) rplF	0.385	0.263					0.043	0.528
pp	pyrH (pp) pyrE	false	pp	pyrH (pp) pyrE							0.143	0.646	0.604
pp	pyrH (pp) rpsR	false	pp	pyrH (pp) rpsR	0.411							0.41
pp	pyrH (pp) rpsB	false	pp	pyrH (pp) rpsB	0.385			0.074			0.561	0.854	0.487
pp	pyrH (pp) tmk	false	pp	pyrH (pp) tmk							0.109	0.632	0.604
pp	pyrH (pp) surE	false	pp	pyrH (pp) surE			0.9				0.071	0.925	0.259
pp	pyrH (pp) rpsF	false	pp	pyrH (pp) rpsF	0.395							0.415	0.074
pp	frr (pp) secY	false	pp	frr (pp) secY	0.168	0.286					0.043	0.47	0.179
pp	frr (pp) rpsD	false	pp	frr (pp) rpsD	0.134			0.961				0.975	0.326
pp	frr (pp) rpsK	false	pp	frr (pp) rpsK	0.168		0.162	0.961				0.988	0.625
pp	frr (pp) rplR	false	pp	frr (pp) rplR	0.104	0.654		0.961			0.043	0.987	0.103
pp	frr (pp) rplI	false	pp	frr (pp) rplI	0.434	0.613	0.227	0.952				0.992	0.204
pp	frr (pp) rpsM	false	pp	frr (pp) rpsM	0.408	0.279		0.961			0.043	0.993	0.63
pp	frr (pp) polA	false	pp	frr (pp) polA	0.069	0.54		0.077				0.587	0.079
pp	frr (pp) rplQ	false	pp	frr (pp) rplQ	0.393	0.374	0.227	0.961			0.044	0.988	0.143
pp	frr (pp) pyrH	false	pp	frr (pp) pyrH	0.399	0.271					0.892	0.978	0.604
pp	frr (pp) tsf	false	pp	frr (pp) tsf	0.555	0.584		0.367			0.576	0.978	0.632
pp	frr (pp) pyrG	false	pp	frr (pp) pyrG	0.095						0.119	0.672	0.622
pp	frr (pp) rpmJ	false	pp	frr (pp) rpmJ	0.069			0.764				0.806	0.188
pp	frr (pp) rplO	false	pp	frr (pp) rplO	0.349	0.261		0.961			0.043	0.984	0.259
pp	frr (pp) rpsH	false	pp	frr (pp) rpsH	0.169	0.243		0.961				0.982	0.384
pp	frr (pp) rpmD	false	pp	frr (pp) rpmD	0.102			0.961				0.963	0.045
pp	frr (pp) rpsF	false	pp	frr (pp) rpsF	0.384		0.227	0.961				0.981	0.136
pp	frr (pp) Dde_2063	false	pp	frr (pp) Dde_2063	0.163	0.304		0.406			0.061	0.707	0.238
pp	frr (pp) rpsE	false	pp	frr (pp) rpsE	0.39	0.193	0.162	0.961			0.043	0.992	0.623
pp	frr (pp) rpsB	false	pp	frr (pp) rpsB	0.195	0.231		0.961			0.561	0.995	0.636
pp	frr (pp) rplF	false	pp	frr (pp) rplF	0.379	0.21		0.961			0.043	0.991	0.625
pp	frr (pp) rpsR	false	pp	frr (pp) rpsR	0.133	0.212		0.961				0.977	0.267
pp	pyrG (pp) rpsH	false	pp	pyrG (pp) rpsH	0.382							0.654	0.464
pp	pyrG (pp) rpmD	false	pp	pyrG (pp) rpmD	0.443			0.157				0.51
pp	pyrG (pp) Dde_2063	false	pp	pyrG (pp) Dde_2063	0.386	0.189		0.107				0.615	0.238
pp	pyrG (pp) tmk	false	pp	pyrG (pp) tmk	0.074						0.058	0.624	0.604
pp	pyrG (pp) rpsE	false	pp	pyrG (pp) rpsE	0.304	0.235		0.242				0.828	0.626
pp	pyrG (pp) rplF	false	pp	pyrG (pp) rplF	0.234			0.062				0.699	0.616
pp	pyrG (pp) pyrE	false	pp	pyrG (pp) pyrE	0.228						0.115	0.705	0.604
pp	pyrG (pp) pyrF	false	pp	pyrG (pp) pyrF	0.106						0.136	0.667	0.604
pp	pyrG (pp) prs	false	pp	pyrG (pp) prs	0.376			0.102			0.125	0.585	0.254
pp	pyrG (pp) rpsD	false	pp	pyrG (pp) rpsD	0.238			0.358			0.066	0.625	0.278
pp	pyrG (pp) rpsK	false	pp	pyrG (pp) rpsK	0.171	0.201		0.087				0.74	0.622
pp	pyrG (pp) tsaD	false	pp	pyrG (pp) tsaD	0.076	0.219					0.128	0.518	0.325
pp	pyrG (pp) carA	false	pp	pyrG (pp) carA	0.084	0.192					0.231	0.503	0.231
pp	pyrG (pp) rplR	false	pp	pyrG (pp) rplR	0.424							0.566	0.278
pp	pyrG (pp) pyrB	false	pp	pyrG (pp) pyrB							0.105	0.566	0.535
pp	pyrG (pp) Dde_2453	false	pp	pyrG (pp) Dde_2453	0.066		0.9	0.1	0.271		0.231	0.944
pp	pyrG (pp) polA	false	pp	pyrG (pp) polA	0.066			0.153			0.044	0.775	0.738
pp	pyrG (pp) rpsM	false	pp	pyrG (pp) rpsM	0.379							0.755	0.623
pp	bamA (pp) rpsK	false	pp	bamA (pp) rpsK	0.168			0.368				0.451
pp	bamA (pp) bamD	false	pp	bamA (pp) bamD	0.149	0.651		0.995			0.134	0.999	0.604
pp	Dde_0276 (pp) Dde_2115	false	pp	Dde_0276 (pp) Dde_2115			0.9					0.9
pp	Dde_0276 (pp) Dde_3080	false	pp	Dde_0276 (pp) Dde_3080			0.9				0.149	0.95	0.461
pp	Dde_0155 (pp) Dde_0871	false	pp	Dde_0155 (pp) Dde_0871	0.588	0.438					0.113	0.822	0.238
pp	Dde_0155 (pp) Dde_3519	false	pp	Dde_0155 (pp) Dde_3519	0.383	0.54	0.8				0.231	0.957	0.18
pp	Dde_0155 (pp) Dde_3518	false	pp	Dde_0155 (pp) Dde_3518		0.301	0.8				0.231	0.885	0.063
pp	Dde_0155 (pp) Dde_1055	false	pp	Dde_0155 (pp) Dde_1055			0.8				0.043	0.813	0.102
pp	Dde_0155 (pp) Dde_3520	false	pp	Dde_0155 (pp) Dde_3520		0.208	0.8				0.231	0.877	0.116
pp	Dde_0155 (pp) Dde_3228	false	pp	Dde_0155 (pp) Dde_3228							0.305	0.732	0.631
pp	Dde_0154 (pp) moaA	false	pp	Dde_0154 (pp) moaA		0.701					0.103	0.736	0.096
pp	Dde_0154 (pp) Dde_3519	false	pp	Dde_0154 (pp) Dde_3519		0.254	0.8				0.073	0.849
pp	Dde_0154 (pp) Dde_0871	false	pp	Dde_0154 (pp) Dde_0871	0.376	0.22					0.113	0.619	0.222
pp	Dde_0154 (pp) Dde_1055	false	pp	Dde_0154 (pp) Dde_1055			0.8				0.043	0.8
pp	Dde_0154 (pp) Dde_3518	false	pp	Dde_0154 (pp) Dde_3518	0.383	0.764	0.8		0.174		0.117	0.978	0.18
pp	Dde_0154 (pp) moaC	false	pp	Dde_0154 (pp) moaC	0.063	0.747					0.113	0.794	0.136
pp	Dde_0154 (pp) Dde_1390	false	pp	Dde_0154 (pp) Dde_1390		0.656					0.113	0.695	0.083
pp	Dde_0154 (pp) Dde_3520	false	pp	Dde_0154 (pp) Dde_3520		0.337	0.8		0.051		0.094	0.873	0.062
pp	Dde_0154 (pp) Dde_3228	false	pp	Dde_0154 (pp) Dde_3228		0.326					0.305	0.589	0.195
pp	Dde_0154 (pp) Dde_0155	false	pp	Dde_0154 (pp) Dde_0155	0.383	0.579	0.8				0.861	0.993	0.18
pp	Dde_0718 (pp) Dde_3515	false	pp	Dde_0718 (pp) Dde_3515		0.527		0.282			0.061	0.67	0.088
pp	Dde_0718 (pp) Dde_3513	false	pp	Dde_0718 (pp) Dde_3513	0.41	0.775	0.8	0.526	0.032		0.107	0.988	0.141
pp	Dde_0718 (pp) Dde_0813	false	pp	Dde_0718 (pp) Dde_0813	0.41	0.775	0.8	0.526	0.022		0.107	0.988	0.141
pp	Dde_0718 (pp) Dde_0812	false	pp	Dde_0718 (pp) Dde_0812		0.082	0.8					0.808
pp	Dde_0718 (pp) Dde_3514	false	pp	Dde_0718 (pp) Dde_3514		0.085	0.8					0.809
pp	Dde_0717 (pp) Dde_3513	false	pp	Dde_0717 (pp) Dde_3513	0.066	0.069	0.8	0.174			0.117	0.85	0.046
pp	Dde_0717 (pp) Dde_1390	false	pp	Dde_0717 (pp) Dde_1390	0.063						0.304	0.408	0.165
pp	Dde_0717 (pp) Dde_3228	false	pp	Dde_0717 (pp) Dde_3228	0.046						0.412	0.543	0.252
pp	Dde_0717 (pp) Dde_3515	false	pp	Dde_0717 (pp) Dde_3515	0.063	0.649		0.976			0.152	0.993	0.18
pp	Dde_0717 (pp) Dde_2138	false	pp	Dde_0717 (pp) Dde_2138	0.167			0.252				0.459	0.202
pp	Dde_0717 (pp) Dde_3514	false	pp	Dde_0717 (pp) Dde_3514	0.41	0.771	0.8	0.526	0.023		0.11	0.987	0.141
pp	Dde_0717 (pp) Dde_2135	false	pp	Dde_0717 (pp) Dde_2135	0.167			0.252				0.459	0.202
pp	Dde_0717 (pp) Dde_3756	false	pp	Dde_0717 (pp) Dde_3756	0.167			0.252				0.459	0.202
pp	Dde_0717 (pp) Dde_0718	false	pp	Dde_0717 (pp) Dde_0718	0.41	0.776	0.8	0.526	0.025		0.833	0.998	0.223
pp	Dde_0717 (pp) Dde_0871	false	pp	Dde_0717 (pp) Dde_0871		0.187					0.092	0.406	0.26
pp	Dde_0717 (pp) Dde_0812	false	pp	Dde_0717 (pp) Dde_0812	0.41	0.78	0.8	0.526	0.026		0.107	0.988	0.141
pp	Dde_0717 (pp) Dde_0813	false	pp	Dde_0717 (pp) Dde_0813	0.066	0.06	0.8	0.174			0.117	0.849	0.045
pp	Dde_0717 (pp) Dde_3237	false	pp	Dde_0717 (pp) Dde_3237	0.376						0.45	0.873	0.662
pp	Dde_0717 (pp) Dde_3604	false	pp	Dde_0717 (pp) Dde_3604	0.132			0.096			0.116	0.707	0.628
pp	Dde_0717 (pp) Dde_2225	false	pp	Dde_0717 (pp) Dde_2225		0.193					0.149	0.705	0.606
pp	tsaD (pp) rplO	false	pp	tsaD (pp) rplO	0.076	0.17					0.058	0.59	0.5
pp	tsaD (pp) rpsH	false	pp	tsaD (pp) rpsH	0.096	0.333					0.046	0.741	0.604
pp	tsaD (pp) rpsE	false	pp	tsaD (pp) rpsE	0.143	0.649					0.058	0.81	0.409
pp	tsaD (pp) rplF	false	pp	tsaD (pp) rplF	0.1						0.043	0.629	0.604
pp	tsaD (pp) Dde_3520	false	pp	tsaD (pp) Dde_3520	0.063	0.428					0.103	0.481	0.049
pp	tsaD (pp) rplR	false	pp	tsaD (pp) rplR	0.072						0.043	0.517	0.5
pp	tsaD (pp) rpsD	false	pp	tsaD (pp) rpsD	0.103							0.629	0.604
pp	tsaD (pp) secY	false	pp	tsaD (pp) secY	0.083	0.207					0.044	0.687	0.604
pp	tsaD (pp) Dde_2115	false	pp	tsaD (pp) Dde_2115							0.433	0.433
pp	tsaD (pp) rpsK	false	pp	tsaD (pp) rpsK	0.101	0.587					0.062	0.77	0.42
pp	tsaD (pp) rpsM	false	pp	tsaD (pp) rpsM	0.116	0.245					0.058	0.717	0.604
pp	tsaD (pp) polA	false	pp	tsaD (pp) polA	0.169	0.17					0.439	0.639	0.179
pp	tsaD (pp) fbp	false	pp	tsaD (pp) fbp	0.13						0.736	0.76
pp	tsaD (pp) rplQ	false	pp	tsaD (pp) rplQ	0.411	0.152					0.059	0.567	0.189
pp	tsf (pp) cmk	false	pp	tsf (pp) cmk							0.231	0.4	0.253
pp	tsf (pp) polA	false	pp	tsf (pp) polA	0.1	0.236		0.08			0.134	0.822	0.726
pp	tsf (pp) rpsM	false	pp	tsf (pp) rpsM	0.847						0.072	0.941	0.623
pp	tsf (pp) sucD	false	pp	tsf (pp) sucD	0.36			0.104			0.105	0.818	0.688
pp	tsf (pp) rplQ	false	pp	tsf (pp) rplQ	0.861			0.088			0.074	0.885	0.139
pp	tsf (pp) rpsD	false	pp	tsf (pp) rpsD	0.836						0.061	0.933	0.604
pp	tsf (pp) secY	false	pp	tsf (pp) secY	0.766	0.309		0.104			0.109	0.876	0.191
pp	tsf (pp) bamA	false	pp	tsf (pp) bamA	0.16						0.231	0.422	0.178
pp	tsf (pp) rpsK	false	pp	tsf (pp) rpsK	0.833						0.072	0.935	0.618
pp	tsf (pp) rplR	false	pp	tsf (pp) rplR	0.846	0.498					0.112	0.93	0.103
pp	tsf (pp) rplI	false	pp	tsf (pp) rplI	0.833	0.338		0.088			0.045	0.954	0.604
pp	tsf (pp) rpsF	false	pp	tsf (pp) rpsF	0.834						0.044	0.845	0.103
pp	tsf (pp) Dde_2112	false	pp	tsf (pp) Dde_2112	0.141	0.204						0.402	0.196
pp	tsf (pp) Dde_2063	false	pp	tsf (pp) Dde_2063	0.678	0.16		0.383			0.09	0.863	0.238
pp	tsf (pp) rpsB	false	pp	tsf (pp) rpsB	0.967			0.358			0.847	0.998	0.63
pp	tsf (pp) rpsE	false	pp	tsf (pp) rpsE	0.861			0.078			0.11	0.951	0.623
pp	tsf (pp) rpsR	false	pp	tsf (pp) rpsR	0.85						0.044	0.885	0.264
pp	tsf (pp) rplF	false	pp	tsf (pp) rplF	0.85						0.108	0.944	0.618
pp	tsf (pp) rpmJ	false	pp	tsf (pp) rpmJ	0.672						0.086	0.744	0.216
pp	tsf (pp) pyrG	false	pp	tsf (pp) pyrG	0.09						0.15	0.679	0.619
pp	tsf (pp) rplO	false	pp	tsf (pp) rplO	0.851	0.207					0.109	0.911	0.26
pp	tsf (pp) rpmD	false	pp	tsf (pp) rpmD	0.803							0.804	0.049
pp	tsf (pp) rpsH	false	pp	tsf (pp) rpsH	0.85						0.111	0.901	0.321
pp	rpsP (pp) Dde_2063	false	pp	rpsP (pp) Dde_2063	0.605	0.259	0.099	0.406			0.087	0.847	0.135
pp	rpsP (pp) rpsF	false	pp	rpsP (pp) rpsF	0.849		0.985	0.995				0.999	0.604
pp	rpsP (pp) rplF	false	pp	rpsP (pp) rplF	0.798	0.455		0.995			0.053	0.999	0.604
pp	rpsP (pp) rpsR	false	pp	rpsP (pp) rpsR	0.838	0.246		0.995				0.999	0.604
pp	rpsP (pp) rpsE	false	pp	rpsP (pp) rpsE	0.836		0.931	0.995			0.056	0.999	0.604
pp	rpsP (pp) rpsB	false	pp	rpsP (pp) rpsB	0.77	0.216	0.959	0.995			0.12	0.999	0.604
pp	rpsP (pp) rpmJ	false	pp	rpsP (pp) rpmJ	0.84			0.995			0.082	0.999	0.604
pp	rpsP (pp) tsf	false	pp	rpsP (pp) tsf	0.772			0.087			0.103	0.916	0.604
pp	rpsP (pp) pyrH	false	pp	rpsP (pp) pyrH	0.38			0.088			0.112	0.678	0.435
pp	rpsP (pp) rpsH	false	pp	rpsP (pp) rpsH	0.844	0.151		0.995			0.051	0.999	0.604
pp	rpsP (pp) rpmD	false	pp	rpsP (pp) rpmD	0.757			0.995			0.045	0.999	0.273
pp	rpsP (pp) rplO	false	pp	rpsP (pp) rplO	0.841	0.568		0.995			0.056	0.999	0.604
pp	rpsP (pp) rplQ	false	pp	rpsP (pp) rplQ	0.853	0.398	0.227	0.995			0.13	0.999	0.604
pp	rpsP (pp) sucD	false	pp	rpsP (pp) sucD	0.391						0.419	0.631
pp	rpsP (pp) rpsM	false	pp	rpsP (pp) rpsM	0.769	0.498		0.995			0.115	0.999	0.604
pp	rpsP (pp) Dde_1211	false	pp	rpsP (pp) Dde_1211	0.376						0.103	0.417	0.043
pp	rpsP (pp) Dde_3604	false	pp	rpsP (pp) Dde_3604	0.377						0.293	0.541	0.043
pp	rpsP (pp) frr	false	pp	rpsP (pp) frr	0.232	0.205	0.227	0.961			0.138	0.991	0.584
pp	rpsP (pp) rpsK	false	pp	rpsP (pp) rpsK	0.761		0.985	0.995			0.117	0.999	0.604
pp	rpsP (pp) tsaD	false	pp	rpsP (pp) tsaD	0.329						0.072	0.45	0.188
pp	rpsP (pp) rpsD	false	pp	rpsP (pp) rpsD	0.833			0.995			0.104	0.999	0.604
pp	rpsP (pp) secY	false	pp	rpsP (pp) secY	0.694			0.383			0.057	0.839	0.203
pp	rpsP (pp) rplI	false	pp	rpsP (pp) rplI	0.662	0.173	0.227	0.995				0.999	0.604
pp	rpsP (pp) Dde_1569	false	pp	rpsP (pp) Dde_1569				0.762			0.043	0.766	0.056
pp	rpsP (pp) rplR	false	pp	rpsP (pp) rplR	0.841	0.29		0.995			0.055	0.999	0.278
pp	fbp (pp) Dde_3604	false	pp	fbp (pp) Dde_3604	0.063			0.315				0.422	0.173
pp	fbp (pp) Dde_2632	false	pp	fbp (pp) Dde_2632	0.12						0.231	0.468	0.277
pp	fbp (pp) Dde_2631	false	pp	fbp (pp) Dde_2631	0.093		0.9				0.231	0.951	0.393
pp	fbp (pp) pcm	false	pp	fbp (pp) pcm	0.164						0.334	0.419
pp	Dde_0680 (pp) Dde_0718	false	pp	Dde_0680 (pp) Dde_0718	0.378	0.623	0.8	0.368			0.083	0.97	0.134
pp	Dde_0680 (pp) Dde_0717	false	pp	Dde_0680 (pp) Dde_0717	0.511	0.541	0.8	0.452			0.305	0.988	0.467
pp	Dde_0680 (pp) Dde_0812	false	pp	Dde_0680 (pp) Dde_0812	0.378	0.588	0.8	0.368			0.083	0.968	0.134
pp	Dde_0680 (pp) Dde_3514	false	pp	Dde_0680 (pp) Dde_3514	0.378	0.547	0.8	0.368			0.083	0.965	0.134
pp	Dde_0680 (pp) Dde_3513	false	pp	Dde_0680 (pp) Dde_3513	0.511	0.497	0.8	0.452			0.305	0.987	0.467
pp	Dde_0680 (pp) Dde_3515	false	pp	Dde_0680 (pp) Dde_3515	0.109	0.232		0.368			0.113	0.642	0.211
pp	Dde_0680 (pp) Dde_0813	false	pp	Dde_0680 (pp) Dde_0813	0.511	0.525	0.8	0.452			0.305	0.988	0.467
pp	Dde_0680 (pp) Dde_0706	false	pp	Dde_0680 (pp) Dde_0706	0.121	0.533		0.373			0.285	0.843	0.279
pp	Dde_2225 (pp) Dde_3513	false	pp	Dde_2225 (pp) Dde_3513		0.24					0.149	0.722	0.606
pp	rplS (pp) frr	false	pp	rplS (pp) frr	0.403	0.602	0.227	0.952			0.15	0.996	0.629
pp	rplS (pp) rpsM	false	pp	rplS (pp) rpsM	0.647	0.57		0.995			0.066	0.999	0.629
pp	rplS (pp) polA	false	pp	rplS (pp) polA	0.102	0.254					0.341	0.519
pp	rplS (pp) sucD	false	pp	rplS (pp) sucD	0.469						0.42	0.678
pp	rplS (pp) rplQ	false	pp	rplS (pp) rplQ	0.855	0.357	0.985	0.995			0.092	0.999	0.314
pp	rplS (pp) rplR	false	pp	rplS (pp) rplR	0.673	0.664		0.995				0.999	0.247
pp	rplS (pp) Dde_1569	false	pp	rplS (pp) Dde_1569	0.063			0.762			0.09	0.782	0.056
pp	rplS (pp) rplI	false	pp	rplS (pp) rplI	0.836	0.548	0.985	0.995				0.999	0.604
pp	rplS (pp) rpsD	false	pp	rplS (pp) rpsD	0.694	0.189		0.995			0.045	0.999	0.5
pp	rplS (pp) secY	false	pp	rplS (pp) secY	0.424	0.426		0.383				0.791	0.097
pp	rplS (pp) tsaD	false	pp	rplS (pp) tsaD	0.164	0.329					0.061	0.46	0.097
pp	rplS (pp) rpsK	false	pp	rplS (pp) rpsK	0.681	0.341	0.162	0.995			0.068	0.999	0.625
pp	rplS (pp) rpsB	false	pp	rplS (pp) rpsB	0.771	0.333		0.995			0.151	0.999	0.629
pp	rplS (pp) rpsE	false	pp	rplS (pp) rpsE	0.772	0.561	0.162	0.995				0.999	0.623
pp	rplS (pp) rpsR	false	pp	rplS (pp) rpsR	0.755			0.995				0.999	0.315
pp	rplS (pp) rplF	false	pp	rplS (pp) rplF	0.7	0.397		0.995				0.999	0.625
pp	rplS (pp) rpsF	false	pp	rplS (pp) rpsF	0.784		0.227	0.995				0.999	0.604
pp	rplS (pp) Dde_2063	false	pp	rplS (pp) Dde_2063	0.591	0.24	0.099	0.406			0.06	0.832	0.132
pp	rplS (pp) rplO	false	pp	rplS (pp) rplO	0.838	0.56	0.939	0.995				0.999	0.33
pp	rplS (pp) rpmD	false	pp	rplS (pp) rpmD	0.606			0.995				0.997	0.056
pp	rplS (pp) rpsP	false	pp	rplS (pp) rpsP	0.836	0.309	0.227	0.995			0.527	0.999	0.604
pp	rplS (pp) rpsH	false	pp	rplS (pp) rpsH	0.674	0.504		0.995				0.999	0.333
pp	rplS (pp) pyrH	false	pp	rplS (pp) pyrH	0.166	0.228		0.065			0.149	0.59	0.324
pp	rplS (pp) pyrG	false	pp	rplS (pp) pyrG	0.11						0.063	0.657	0.622
pp	rplS (pp) rpmJ	false	pp	rplS (pp) rpmJ	0.663		0.887	0.995			0.062	0.999	0.53
pp	rplS (pp) tsf	false	pp	rplS (pp) tsf	0.734	0.275		0.368			0.142	0.953	0.62
pp	Dde_1258 (pp) Dde_3237	false	pp	Dde_1258 (pp) Dde_3237	0.84						0.058	0.852	0.102
pp	Dde_1258 (pp) Dde_3604	false	pp	Dde_1258 (pp) Dde_3604	0.765		0.466	0.383			0.105	0.934	0.196
pp	Dde_1258 (pp) sucD	false	pp	Dde_1258 (pp) sucD	0.886		0.9				0.37	0.997	0.656
pp	Dde_1258 (pp) ndk	false	pp	Dde_1258 (pp) ndk	0.55						0.059	0.586	0.102
pp	Dde_1258 (pp) Dde_3756	false	pp	Dde_1258 (pp) Dde_3756	0.488		0.9					0.949	0.087
pp	Dde_1258 (pp) Dde_2135	false	pp	Dde_1258 (pp) Dde_2135	0.488							0.512	0.087
pp	Dde_1258 (pp) Dde_2138	false	pp	Dde_1258 (pp) Dde_2138	0.488		0.9					0.949	0.087
pp	rpsF (pp) rpsM	false	pp	rpsF (pp) rpsM	0.879			0.995				0.999	0.604
pp	rpsF (pp) rplQ	false	pp	rpsF (pp) rplQ	0.85		0.227	0.995				0.999	0.604
pp	rpsF (pp) secY	false	pp	rpsF (pp) secY	0.7			0.383				0.848	0.245
pp	rpsF (pp) rpsD	false	pp	rpsF (pp) rpsD	0.926			0.995				0.999	0.541
pp	rpsF (pp) rpsK	false	pp	rpsF (pp) rpsK	0.876		0.985	0.995				0.999	0.379
pp	rpsF (pp) Dde_1569	false	pp	rpsF (pp) Dde_1569		0.176		0.762				0.8	0.066
pp	rpsF (pp) rplR	false	pp	rpsF (pp) rplR	0.857			0.995				0.999	0.497
pp	rpsF (pp) Dde_2063	false	pp	rpsF (pp) Dde_2063	0.679		0.099	0.406			0.092	0.823
pp	rpsF (pp) rpsE	false	pp	rpsF (pp) rpsE	0.852		0.931	0.995				0.999	0.32
pp	rpsF (pp) rplF	false	pp	rpsF (pp) rplF	0.85			0.995				0.999	0.528
pp	rpsF (pp) rpmJ	false	pp	rpsF (pp) rpmJ	0.764			0.995				0.999	0.604
pp	rpsF (pp) rplO	false	pp	rpsF (pp) rplO	0.822			0.995				0.999	0.486
pp	rpsF (pp) rpsH	false	pp	rpsF (pp) rpsH	0.837			0.995				0.999	0.604
pp	rpsF (pp) rpmD	false	pp	rpsF (pp) rpmD	0.766			0.995				0.998	0.073
pp	Dde_2063 (pp) rpmJ	false	pp	Dde_2063 (pp) rpmJ	0.702			0.399			0.113	0.838	0.101
pp	Dde_2063 (pp) rpsH	false	pp	Dde_2063 (pp) rpsH	0.756	0.289		0.406			0.118	0.915	0.213
pp	Dde_2063 (pp) rpmD	false	pp	Dde_2063 (pp) rpmD	0.694			0.406			0.105	0.825	0.056
pp	Dde_2063 (pp) rplO	false	pp	Dde_2063 (pp) rplO	0.84	0.245		0.406			0.117	0.94	0.212
pp	Dde_2063 (pp) Dde_3520	false	pp	Dde_2063 (pp) Dde_3520		0.403					0.061	0.415
pp	Dde_2063 (pp) rplF	false	pp	Dde_2063 (pp) rplF	0.807	0.29		0.406			0.118	0.935	0.238
pp	Dde_2063 (pp) bamD	false	pp	Dde_2063 (pp) bamD							0.613	0.627	0.076
pp	Dde_2063 (pp) rpsE	false	pp	Dde_2063 (pp) rpsE	0.841	0.484	0.08	0.406			0.118	0.962	0.234
pp	Dde_2063 (pp) rpsK	false	pp	Dde_2063 (pp) rpsK	0.801	0.607	0.08	0.406			0.113	0.964	0.231
pp	Dde_2063 (pp) tsaD	false	pp	Dde_2063 (pp) tsaD	0.168	0.598		0.336			0.361	0.865	0.195
pp	Dde_2063 (pp) Dde_2066	false	pp	Dde_2063 (pp) Dde_2066	0.13						0.613	0.652	0.05
pp	Dde_2063 (pp) prs	false	pp	Dde_2063 (pp) prs	0.167	0.247		0.107				0.478	0.179
pp	Dde_2063 (pp) rpsD	false	pp	Dde_2063 (pp) rpsD	0.85	0.155		0.406			0.113	0.936	0.199
pp	Dde_2063 (pp) secY	false	pp	Dde_2063 (pp) secY	0.831			0.105			0.117	0.884	0.235
pp	Dde_2063 (pp) Dde_2632	false	pp	Dde_2063 (pp) Dde_2632	0.069	0.256		0.181			0.105	0.459	0.1
pp	Dde_2063 (pp) rplR	false	pp	Dde_2063 (pp) rplR	0.843	0.196		0.406			0.118	0.936	0.183
pp	Dde_2063 (pp) rplQ	false	pp	Dde_2063 (pp) rplQ	0.631	0.333	0.099	0.406			0.113	0.882	0.184
pp	Dde_2063 (pp) sucD	false	pp	Dde_2063 (pp) sucD	0.378			0.107				0.472	0.126
pp	Dde_2063 (pp) rpsM	false	pp	Dde_2063 (pp) rpsM	0.795	0.471		0.406			0.113	0.947	0.223
pp	Dde_2063 (pp) polA	false	pp	Dde_2063 (pp) polA	0.068			0.108			0.046	0.687	0.652
pp	Dde_2063 (pp) Dde_2064	false	pp	Dde_2063 (pp) Dde_2064							0.78	0.78
pp	Dde_2063 (pp) glyA	false	pp	Dde_2063 (pp) glyA	0.167	0.166		0.144				0.455	0.192
pp	Dde_2063 (pp) Dde_2067	false	pp	Dde_2063 (pp) Dde_2067	0.063	0.153		0.378			0.613	0.795	0.092
pp	rpsR (pp) secY	false	pp	rpsR (pp) secY	0.727			0.383				0.895	0.432
pp	rpsR (pp) rpsD	false	pp	rpsR (pp) rpsD	0.94	0.206		0.995				0.999	0.604
pp	rpsR (pp) rpsK	false	pp	rpsR (pp) rpsK	0.863	0.187		0.995				0.999	0.463
pp	rpsR (pp) Dde_1569	false	pp	rpsR (pp) Dde_1569				0.762				0.774	0.093
pp	rpsR (pp) rplR	false	pp	rpsR (pp) rplR	0.844	0.164		0.995				0.999	0.604
pp	rpsR (pp) rpsM	false	pp	rpsR (pp) rpsM	0.857			0.995				0.999	0.5
pp	rpsR (pp) rplQ	false	pp	rpsR (pp) rplQ	0.836			0.995				0.999	0.294
pp	rpsR (pp) rpmJ	false	pp	rpsR (pp) rpmJ	0.831			0.995			0.045	0.999	0.604
pp	rpsR (pp) rplO	false	pp	rpsR (pp) rplO	0.777			0.995				0.999	0.604
pp	rpsR (pp) rpsH	false	pp	rpsR (pp) rpsH	0.85	0.349		0.995				0.999	0.604
pp	rpsR (pp) rpmD	false	pp	rpsR (pp) rpmD	0.829			0.995				0.999	0.196
pp	rpsR (pp) rpsF	false	pp	rpsR (pp) rpsF	0.978			0.995			0.892	0.999	0.604
pp	rpsR (pp) Dde_2063	false	pp	rpsR (pp) Dde_2063	0.592			0.406			0.089	0.788	0.156
pp	rpsR (pp) rpsE	false	pp	rpsR (pp) rpsE	0.855			0.995				0.999	0.604
pp	rpsR (pp) rplF	false	pp	rpsR (pp) rplF	0.776			0.995				0.999	0.604
pp	Dde_2064 (pp) Dde_2066	false	pp	Dde_2064 (pp) Dde_2066							0.666	0.666
pp	Dde_2064 (pp) Dde_2067	false	pp	Dde_2064 (pp) Dde_2067							0.666	0.666
pp	Dde_2064 (pp) bamD	false	pp	Dde_2064 (pp) bamD							0.673	0.673
pp	rplI (pp) rplQ	false	pp	rplI (pp) rplQ	0.848	0.264	0.985	0.995			0.061	0.999	0.604
pp	rplI (pp) rpsM	false	pp	rplI (pp) rpsM	0.579	0.307		0.995			0.061	0.999	0.463
pp	rplI (pp) polA	false	pp	rplI (pp) polA	0.103	0.44					0.35	0.666	0.1
pp	rplI (pp) rplR	false	pp	rplI (pp) rplR	0.554	0.399		0.995				0.999	0.383
pp	rplI (pp) Dde_1569	false	pp	rplI (pp) Dde_1569	0.076			0.379				0.401
pp	rplI (pp) tsaD	false	pp	rplI (pp) tsaD	0.165	0.268					0.116	0.503	0.189
pp	rplI (pp) rpsK	false	pp	rplI (pp) rpsK	0.236		0.162	0.995			0.061	0.997	0.347
pp	rplI (pp) rpsD	false	pp	rplI (pp) rpsD	0.4			0.995			0.231	0.998	0.604
pp	rplI (pp) secY	false	pp	rplI (pp) secY	0.416	0.544		0.383				0.848	0.189
pp	rplI (pp) rpsR	false	pp	rplI (pp) rpsR	0.879			0.995			0.89	0.999	0.604
pp	rplI (pp) rplF	false	pp	rplI (pp) rplF	0.696	0.162		0.995				0.999	0.604
pp	rplI (pp) rpsE	false	pp	rplI (pp) rpsE	0.696	0.32	0.162	0.995				0.999	0.249
pp	rplI (pp) Dde_2063	false	pp	rplI (pp) Dde_2063	0.17		0.099	0.411			0.07	0.63	0.237
pp	rplI (pp) rpsF	false	pp	rplI (pp) rpsF	0.831		0.227	0.995			0.89	0.999	0.604
pp	rplI (pp) rpmD	false	pp	rplI (pp) rpmD	0.628			0.995				0.998	0.109
pp	rplI (pp) rpsH	false	pp	rplI (pp) rpsH	0.56	0.158		0.995				0.998	0.514
pp	rplI (pp) rplO	false	pp	rplI (pp) rplO	0.765		0.826	0.995				0.999	0.604
pp	rplI (pp) rpmJ	false	pp	rplI (pp) rpmJ	0.423		0.848	0.995			0.059	0.999	0.267
pp	surE (pp) pyrF	false	pp	surE (pp) pyrF	0.064		0.9				0.093	0.907
pp	surE (pp) Dde_2453	false	pp	surE (pp) Dde_2453	0.069		0.9				0.059	0.904
pp	bamD (pp) Dde_2066	false	pp	bamD (pp) Dde_2066	0.065						0.892	0.895
pp	bamD (pp) tsaD	false	pp	bamD (pp) tsaD							0.665	0.665
pp	bamD (pp) fbp	false	pp	bamD (pp) fbp							0.579	0.58
pp	bamD (pp) Dde_2067	false	pp	bamD (pp) Dde_2067							0.892	0.892
pp	Dde_2066 (pp) Dde_2225	false	pp	Dde_2066 (pp) Dde_2225	0.063		0.9					0.908	0.105
pp	Dde_2066 (pp) Dde_2067	false	pp	Dde_2066 (pp) Dde_2067	0.063			0.541	0.217		0.892	0.969	0.275
pp	Dde_2066 (pp) Dde_2560	false	pp	Dde_2066 (pp) Dde_2560	0.381			0.381			0.113	0.682	0.176
pp	Dde_2066 (pp) fbp	false	pp	Dde_2066 (pp) fbp	0.086						0.578	0.668	0.207
pp	Dde_2066 (pp) polA	false	pp	Dde_2066 (pp) polA							0.06	0.646	0.639
pp	Dde_2066 (pp) tsaD	false	pp	Dde_2066 (pp) tsaD	0.063						0.664	0.714	0.165
pp	Dde_2066 (pp) rplF	false	pp	Dde_2066 (pp) rplF	0.169	0.562						0.62
pp	rpsB (pp) ndk	false	pp	rpsB (pp) ndk	0.382			0.331				0.568
pp	rpsB (pp) rpmJ	false	pp	rpsB (pp) rpmJ	0.823			0.995			0.103	0.999	0.332
pp	rpsB (pp) pyrG	false	pp	rpsB (pp) pyrG	0.421			0.069			0.136	0.8	0.622
pp	rpsB (pp) rplO	false	pp	rpsB (pp) rplO	0.856	0.177	0.227	0.995			0.114	0.999	0.604
pp	rpsB (pp) rpmD	false	pp	rpsB (pp) rpmD	0.855			0.995			0.045	0.999	0.254
pp	rpsB (pp) rpsH	false	pp	rpsB (pp) rpsH	0.861	0.667	0.985	0.995			0.121	0.999	0.604
pp	rpsB (pp) rpsF	false	pp	rpsB (pp) rpsF	0.88		0.985	0.995			0.044	0.999	0.527
pp	rpsB (pp) Dde_2063	false	pp	rpsB (pp) Dde_2063	0.699	0.394		0.408			0.092	0.911	0.238
pp	rpsB (pp) rpsE	false	pp	rpsB (pp) rpsE	0.908	0.224	0.985	0.995			0.114	0.999	0.626
pp	rpsB (pp) rpsR	false	pp	rpsB (pp) rpsR	0.893	0.291		0.995			0.057	0.999	0.604
pp	rpsB (pp) rplF	false	pp	rpsB (pp) rplF	0.856	0.444	0.227	0.995			0.12	0.999	0.631
pp	rpsB (pp) secY	false	pp	rpsB (pp) secY	0.802	0.181		0.405			0.116	0.943	0.44
pp	rpsB (pp) rpsD	false	pp	rpsB (pp) rpsD	0.866	0.334	0.985	0.995			0.117	0.999	0.604
pp	rpsB (pp) bamA	false	pp	rpsB (pp) bamA	0.086			0.258			0.231	0.533	0.211
pp	rpsB (pp) prs	false	pp	rpsB (pp) prs	0.393			0.063			0.046	0.54	0.253
pp	rpsB (pp) tsaD	false	pp	rpsB (pp) tsaD	0.16	0.303					0.092	0.698	0.5
pp	rpsB (pp) rpsK	false	pp	rpsB (pp) rpsK	0.858	0.484	0.985	0.995			0.117	0.999	0.629
pp	rpsB (pp) rplR	false	pp	rpsB (pp) rplR	0.855	0.176		0.995			0.118	0.999	0.604
pp	rpsB (pp) Dde_1569	false	pp	rpsB (pp) Dde_1569				0.762				0.762
pp	rpsB (pp) rplI	false	pp	rpsB (pp) rplI	0.765	0.187		0.995			0.044	0.999	0.604
pp	rpsB (pp) cmk	false	pp	rpsB (pp) cmk	0.071	0.241					0.231	0.41
pp	rpsB (pp) rpsM	false	pp	rpsB (pp) rpsM	0.858	0.397	0.985	0.995			0.117	0.999	0.632
pp	rpsB (pp) sucD	false	pp	rpsB (pp) sucD	0.59						0.105	0.635	0.087
pp	rpsB (pp) rplQ	false	pp	rpsB (pp) rplQ	0.852	0.174		0.995			0.103	0.999	0.604
pp	rpsB (pp) Dde_2560	false	pp	rpsB (pp) Dde_2560	0.102			0.312			0.152	0.521	0.194
pp	Dde_2067 (pp) Dde_2560	false	pp	Dde_2067 (pp) Dde_2560	0.072			0.381			0.045	0.526	0.238
pp	Dde_2067 (pp) fbp	false	pp	Dde_2067 (pp) fbp							0.583	0.59	0.058
pp	Dde_2067 (pp) Dde_3081	false	pp	Dde_2067 (pp) Dde_3081				0.39			0.044	0.45	0.134
pp	Dde_2067 (pp) tsaD	false	pp	Dde_2067 (pp) tsaD							0.665	0.686	0.101
pp	Dde_1537 (pp) surE	false	pp	Dde_1537 (pp) surE	0.07		0.9				0.044	0.903
pp	Dde_1537 (pp) Dde_2112	false	pp	Dde_1537 (pp) Dde_2112	0.063		0.9	0.363			0.231	0.953	0.134
pp	Dde_1537 (pp) pyrR	false	pp	Dde_1537 (pp) pyrR			0.9					0.9
pp	glyA (pp) Dde_3237	false	pp	glyA (pp) Dde_3237	0.385						0.118	0.488	0.132
pp	glyA (pp) polA	false	pp	glyA (pp) polA	0.146						0.307	0.477	0.188
pp	glyA (pp) Dde_2631	false	pp	glyA (pp) Dde_2631	0.118						0.062	0.643	0.604
pp	glyA (pp) Dde_3081	false	pp	glyA (pp) Dde_3081	0.078		0.8					0.819	0.1
pp	glyA (pp) pyrF	false	pp	glyA (pp) pyrF							0.127	0.598	0.559
pp	Dde_0652 (pp) Dde_0680	false	pp	Dde_0652 (pp) Dde_0680	0.378	0.432	0.8	0.368			0.083	0.956	0.134
pp	Dde_0652 (pp) Dde_0706	false	pp	Dde_0652 (pp) Dde_0706	0.063	0.471		0.343			0.083	0.694	0.135
pp	Dde_0652 (pp) Dde_0813	false	pp	Dde_0652 (pp) Dde_0813	0.41	0.515	0.8	0.526	0.002		0.107	0.974	0.141
pp	Dde_0652 (pp) Dde_3513	false	pp	Dde_0652 (pp) Dde_3513	0.41	0.499	0.8	0.526	0.003		0.107	0.973	0.141
pp	Dde_0652 (pp) Dde_3515	false	pp	Dde_0652 (pp) Dde_3515		0.253		0.282			0.061	0.479	0.088
pp	Dde_0652 (pp) Dde_3514	false	pp	Dde_0652 (pp) Dde_3514		0.316	0.8					0.857
pp	Dde_0652 (pp) Dde_0717	false	pp	Dde_0652 (pp) Dde_0717	0.41	0.525	0.8	0.526	0.002		0.107	0.974	0.141
pp	Dde_0652 (pp) Dde_0812	false	pp	Dde_0652 (pp) Dde_0812		0.297	0.8					0.853
pp	Dde_0652 (pp) Dde_0718	false	pp	Dde_0652 (pp) Dde_0718		0.299	0.8					0.853
pp	Dde_0813 (pp) Dde_0871	false	pp	Dde_0813 (pp) Dde_0871		0.185					0.092	0.404	0.26
pp	Dde_0813 (pp) Dde_2225	false	pp	Dde_0813 (pp) Dde_2225		0.189					0.149	0.704	0.606
pp	Dde_0813 (pp) Dde_3237	false	pp	Dde_0813 (pp) Dde_3237	0.376						0.45	0.873	0.662
pp	Dde_0813 (pp) Dde_3604	false	pp	Dde_0813 (pp) Dde_3604	0.132			0.096			0.116	0.707	0.628
pp	Dde_0813 (pp) Dde_3513	false	pp	Dde_0813 (pp) Dde_3513	0.066	0.077	0.8	0.174			0.117	0.852	0.048
pp	Dde_0813 (pp) Dde_3756	false	pp	Dde_0813 (pp) Dde_3756	0.167			0.252				0.459	0.202
pp	Dde_0813 (pp) Dde_3514	false	pp	Dde_0813 (pp) Dde_3514	0.41	0.77	0.8	0.526	0.021		0.11	0.987	0.141
pp	Dde_0813 (pp) Dde_2135	false	pp	Dde_0813 (pp) Dde_2135	0.167			0.252				0.459	0.202
pp	Dde_0813 (pp) Dde_2138	false	pp	Dde_0813 (pp) Dde_2138	0.167			0.252				0.459	0.202
pp	Dde_0813 (pp) Dde_3228	false	pp	Dde_0813 (pp) Dde_3228	0.046						0.412	0.497	0.176
pp	Dde_0813 (pp) Dde_3515	false	pp	Dde_0813 (pp) Dde_3515	0.063	0.638		0.976			0.152	0.993	0.18
pp	Dde_1109 (pp) Dde_1110	false	pp	Dde_1109 (pp) Dde_1110	0.181	0.785	0.8	0.999			0.788	0.999	0.674
pp	Dde_1109 (pp) Dde_1789	false	pp	Dde_1109 (pp) Dde_1789			0.9				0.072	0.906	0.074
pp	Dde_1109 (pp) Dde_1112	false	pp	Dde_1109 (pp) Dde_1112		0.781					0.597	0.908	0.046
pp	Dde_1109 (pp) Dde_3237	false	pp	Dde_1109 (pp) Dde_3237	0.479						0.409	0.897	0.694
pp	Dde_1109 (pp) Dde_2271	false	pp	Dde_1109 (pp) Dde_2271	0.063	0.746					0.044	0.906	0.637
pp	Dde_1109 (pp) Dde_2265	false	pp	Dde_1109 (pp) Dde_2265		0.434	0.9				0.145	0.981	0.667
pp	Dde_1109 (pp) sucD	false	pp	Dde_1109 (pp) sucD	0.679						0.305	0.769	0.049
pp	Dde_0812 (pp) Dde_3515	false	pp	Dde_0812 (pp) Dde_3515		0.562		0.282			0.061	0.694	0.088
pp	Dde_0812 (pp) Dde_3513	false	pp	Dde_0812 (pp) Dde_3513	0.41	0.78	0.8	0.526	0.033		0.107	0.988	0.141
pp	Dde_0812 (pp) Dde_0813	false	pp	Dde_0812 (pp) Dde_0813	0.41	0.78	0.8	0.526	0.023		0.843	0.997	0.141
pp	Dde_0812 (pp) Dde_3514	false	pp	Dde_0812 (pp) Dde_3514		0.079	0.8					0.807
pp	pyrF (pp) pyrE	false	pp	pyrF (pp) pyrE	0.983		0.9				0.231	0.999	0.654
pp	pyrF (pp) pyrC	false	pp	pyrF (pp) pyrC	0.962						0.231	0.987	0.603
pp	pyrF (pp) carA	false	pp	pyrF (pp) carA	0.983						0.231	0.989	0.277
pp	pyrF (pp) pyrB	false	pp	pyrF (pp) pyrB	0.863						0.231	0.954	0.604
pp	Dde_1110 (pp) sucD	false	pp	Dde_1110 (pp) sucD	0.895			0.4			0.359	0.985	0.687
pp	Dde_1110 (pp) Dde_1211	false	pp	Dde_1110 (pp) Dde_1211	0.678		0.45	0.383			0.304	0.924	0.161
pp	Dde_1110 (pp) glyA	false	pp	Dde_1110 (pp) glyA	0.384			0.14			0.061	0.536	0.178
pp	Dde_1110 (pp) Dde_2560	false	pp	Dde_1110 (pp) Dde_2560	0.085			0.363			0.062	0.427	0.077
pp	Dde_1110 (pp) Dde_3604	false	pp	Dde_1110 (pp) Dde_3604	0.722		0.45	0.383			0.299	0.97	0.623
pp	Dde_1110 (pp) Dde_3237	false	pp	Dde_1110 (pp) Dde_3237	0.537						0.124	0.645	0.197
pp	Dde_1110 (pp) Dde_1112	false	pp	Dde_1110 (pp) Dde_1112		0.776		0.959			0.658	0.996
pp	Dde_1110 (pp) Dde_3080	false	pp	Dde_1110 (pp) Dde_3080				0.362			0.066	0.425	0.114
pp	Dde_1110 (pp) Dde_1208	false	pp	Dde_1110 (pp) Dde_1208	0.379						0.103	0.457	0.104
pp	Dde_1110 (pp) Dde_2265	false	pp	Dde_1110 (pp) Dde_2265		0.48	0.9	0.959			0.15	0.999	0.669
pp	Dde_1110 (pp) Dde_2271	false	pp	Dde_1110 (pp) Dde_2271		0.731					0.062	0.9	0.637
pp	Dde_1110 (pp) ndk	false	pp	Dde_1110 (pp) ndk	0.297						0.068	0.415	0.18
pp	Dde_1110 (pp) Dde_1258	false	pp	Dde_1110 (pp) Dde_1258	0.769		0.492	0.405			0.113	0.936	0.137
pp	Dde_1110 (pp) Dde_1789	false	pp	Dde_1110 (pp) Dde_1789	0.084		0.9				0.103	0.918	0.123
pp	Dde_0140 (pp) pyrE	false	pp	Dde_0140 (pp) pyrE	0.135			0.303			0.103	0.612	0.368
pp	Dde_0140 (pp) Dde_2112	false	pp	Dde_0140 (pp) Dde_2112	0.087		0.8	0.171			0.142	0.939	0.604
pp	Dde_0140 (pp) surE	false	pp	Dde_0140 (pp) surE	0.063		0.9				0.231	0.921
pp	Dde_0140 (pp) upp	false	pp	Dde_0140 (pp) upp	0.068						0.153	0.537	0.461
pp	Dde_0140 (pp) pyrG	false	pp	Dde_0140 (pp) pyrG	0.596						0.136	0.719	0.26
pp	Dde_0140 (pp) Dde_1537	false	pp	Dde_0140 (pp) Dde_1537	0.072		0.9				0.231	0.934	0.196
pp	Dde_0140 (pp) sucD	false	pp	Dde_0140 (pp) sucD	0.063			0.105			0.365	0.42
pp	Dde_0140 (pp) polA	false	pp	Dde_0140 (pp) polA							0.148	0.668	0.627
pp	Dde_0140 (pp) glyA	false	pp	Dde_0140 (pp) glyA	0.067						0.105	0.64	0.604
pp	Dde_0140 (pp) Dde_2453	false	pp	Dde_0140 (pp) Dde_2453	0.092		0.9				0.107	0.911
pp	Dde_0140 (pp) Dde_1569	false	pp	Dde_0140 (pp) Dde_1569	0.076						0.231	0.411	0.238
pp	Dde_0140 (pp) Dde_0789	false	pp	Dde_0140 (pp) Dde_0789	0.065		0.9					0.902
pp	Dde_0140 (pp) rplR	false	pp	Dde_0140 (pp) rplR	0.401							0.4
pp	Dde_0140 (pp) pyrR	false	pp	Dde_0140 (pp) pyrR		0.163		0.298			0.051	0.518	0.238
pp	Dde_0140 (pp) prs	false	pp	Dde_0140 (pp) prs	0.168						0.231	0.496	0.276
pp	pyrB (pp) carA	false	pp	pyrB (pp) carA	0.983	0.248	0.9	0.959	0.746		0.291	0.999	0.275
pp	pyrB (pp) pyrC	false	pp	pyrB (pp) pyrC	0.983	0.768	0.9	0.999	0.659		0.892	0.999	0.604
pp	pyrB (pp) pyrE	false	pp	pyrB (pp) pyrE	0.557						0.231	0.853	0.604
pp	pyrC (pp) carA	false	pp	pyrC (pp) carA	0.983	0.224			0.683		0.291	0.997	0.31
pp	pyrC (pp) pyrE	false	pp	pyrC (pp) pyrE	0.405						0.231	0.802	0.604
pp	Dde_2560 (pp) Dde_3237	false	pp	Dde_2560 (pp) Dde_3237							0.334	0.743	0.631
pp	Dde_1112 (pp) Dde_3756	false	pp	Dde_1112 (pp) Dde_3756				0.397			0.121	0.481	0.1
pp	Dde_1112 (pp) Dde_1207	false	pp	Dde_1112 (pp) Dde_1207		0.543		0.384			0.15	0.779	0.187
pp	Dde_1112 (pp) Dde_1209	false	pp	Dde_1112 (pp) Dde_1209		0.244		0.372			0.064	0.524	0.056
pp	Dde_1112 (pp) Dde_1208	false	pp	Dde_1112 (pp) Dde_1208		0.255		0.385			0.285	0.697	0.185
pp	Dde_1112 (pp) Dde_2135	false	pp	Dde_1112 (pp) Dde_2135				0.397			0.121	0.481	0.1
pp	Dde_1112 (pp) Dde_3237	false	pp	Dde_1112 (pp) Dde_3237							0.445	0.445
pp	Dde_1112 (pp) Dde_3604	false	pp	Dde_1112 (pp) Dde_3604				0.306			0.398	0.652	0.235
pp	Dde_1112 (pp) Dde_2271	false	pp	Dde_1112 (pp) Dde_2271		0.726		0.382			0.104	0.845	0.101
pp	Dde_1112 (pp) Dde_2138	false	pp	Dde_1112 (pp) Dde_2138				0.397			0.121	0.481	0.1
pp	Dde_1112 (pp) Dde_1211	false	pp	Dde_1112 (pp) Dde_1211		0.378		0.368			0.439	0.781	0.128
pp	Dde_1112 (pp) Dde_1210	false	pp	Dde_1112 (pp) Dde_1210		0.232		0.372			0.064	0.515	0.054
pp	Dde_1112 (pp) Dde_2265	false	pp	Dde_1112 (pp) Dde_2265		0.361		0.962			0.132	0.978	0.102
pp	pyrE (pp) polA	false	pp	pyrE (pp) polA	0.117						0.377	0.825	0.708
pp	pyrE (pp) carA	false	pp	pyrE (pp) carA	0.961						0.231	0.976	0.274
pp	Dde_0706 (pp) Dde_3514	false	pp	Dde_0706 (pp) Dde_3514	0.063	0.716		0.343			0.083	0.836	0.135
pp	Dde_0706 (pp) moaA	false	pp	Dde_0706 (pp) moaA				0.109			0.892	0.904	0.079
pp	Dde_0706 (pp) Dde_0717	false	pp	Dde_0706 (pp) Dde_0717	0.064	0.776		0.976			0.152	0.995	0.18
pp	Dde_0706 (pp) Dde_0812	false	pp	Dde_0706 (pp) Dde_0812	0.063	0.756		0.343			0.104	0.862	0.135
pp	Dde_0706 (pp) Dde_0718	false	pp	Dde_0706 (pp) Dde_0718	0.063	0.755		0.343			0.104	0.861	0.135
pp	Dde_0706 (pp) Dde_0813	false	pp	Dde_0706 (pp) Dde_0813	0.064	0.774		0.976			0.152	0.995	0.18
pp	Dde_0706 (pp) Dde_3513	false	pp	Dde_0706 (pp) Dde_3513	0.064	0.774		0.976			0.152	0.995	0.18
pp	Dde_0789 (pp) Dde_2453	false	pp	Dde_0789 (pp) Dde_2453			0.9					0.9
pp	Dde_0789 (pp) upp	false	pp	Dde_0789 (pp) upp			0.9					0.9
pp	Dde_0789 (pp) pyrH	false	pp	Dde_0789 (pp) pyrH			0.9					0.9
pp	Dde_0789 (pp) cmk	false	pp	Dde_0789 (pp) cmk			0.9					0.9
pp	Dde_0789 (pp) Dde_1537	false	pp	Dde_0789 (pp) Dde_1537			0.9					0.9
pp	Dde_0789 (pp) pyrF	false	pp	Dde_0789 (pp) pyrF			0.9					0.9
pp	Dde_0789 (pp) surE	false	pp	Dde_0789 (pp) surE			0.8					0.8
pp	Dde_0789 (pp) Dde_2112	false	pp	Dde_0789 (pp) Dde_2112			0.9					0.9
pp	Dde_0789 (pp) pyrR	false	pp	Dde_0789 (pp) pyrR			0.9					0.9
pp	Dde_0789 (pp) tmk	false	pp	Dde_0789 (pp) tmk			0.9					0.901	0.055
pp	moaA (pp) Dde_0717	false	pp	moaA (pp) Dde_0717	0.063			0.108			0.152	0.419	0.278
pp	moaA (pp) Dde_3519	false	pp	moaA (pp) Dde_3519		0.603					0.231	0.701	0.101
pp	moaA (pp) Dde_2453	false	pp	moaA (pp) Dde_2453			0.8					0.8
pp	moaA (pp) Dde_1569	false	pp	moaA (pp) Dde_1569			0.8				0.061	0.811	0.077
pp	moaA (pp) Dde_3518	false	pp	moaA (pp) Dde_3518		0.478					0.231	0.683	0.274
pp	moaA (pp) Dde_1390	false	pp	moaA (pp) Dde_1390	0.103	0.777					0.231	0.894	0.394
pp	moaA (pp) Dde_3228	false	pp	moaA (pp) Dde_3228	0.088	0.696		0.239			0.305	0.88	0.31
pp	moaA (pp) ndk	false	pp	moaA (pp) ndk			0.8					0.8
pp	Dde_2134 (pp) Dde_2135	false	pp	Dde_2134 (pp) Dde_2135	0.417	0.785	0.8	0.999			0.812	0.999	0.119
pp	Dde_2134 (pp) Dde_3756	false	pp	Dde_2134 (pp) Dde_3756	0.417	0.785		0.383			0.07	0.925	0.119
pp	Dde_2134 (pp) Dde_2136	false	pp	Dde_2134 (pp) Dde_2136	0.162	0.783		0.107			0.468	0.912	0.14
pp	Dde_2134 (pp) Dde_2138	false	pp	Dde_2134 (pp) Dde_2138	0.417	0.784		0.383			0.234	0.938	0.119
pp	Dde_2134 (pp) Dde_3237	false	pp	Dde_2134 (pp) Dde_3237	0.484						0.127	0.605	0.194
pp	Dde_2134 (pp) Dde_2139	false	pp	Dde_2134 (pp) Dde_2139	0.162	0.779		0.107			0.221	0.869	0.14
pp	Dde_2135 (pp) Dde_3755	false	pp	Dde_2135 (pp) Dde_3755	0.417	0.784		0.383			0.105	0.927	0.119
pp	Dde_2135 (pp) Dde_3513	false	pp	Dde_2135 (pp) Dde_3513	0.167			0.252				0.459	0.202
pp	Dde_2135 (pp) Dde_2137	false	pp	Dde_2135 (pp) Dde_2137	0.417	0.783		0.383			0.306	0.943	0.119
pp	Dde_2135 (pp) Dde_2139	false	pp	Dde_2135 (pp) Dde_2139	0.164	0.774		0.106			0.23	0.867	0.136
pp	Dde_2135 (pp) Dde_2136	false	pp	Dde_2135 (pp) Dde_2136	0.164	0.783		0.106			0.528	0.921	0.136
pp	Dde_2135 (pp) Dde_3237	false	pp	Dde_2135 (pp) Dde_3237	0.77						0.116	0.822	0.195
pp	Dde_2135 (pp) Dde_3604	false	pp	Dde_2135 (pp) Dde_3604	0.195			0.3			0.103	0.503	0.133
pp	Dde_2136 (pp) Dde_2137	false	pp	Dde_2136 (pp) Dde_2137	0.162	0.783		0.107			0.437	0.907	0.14
pp	Dde_2136 (pp) Dde_3755	false	pp	Dde_2136 (pp) Dde_3755	0.162	0.783		0.107			0.113	0.853	0.14
pp	Dde_2136 (pp) Dde_3756	false	pp	Dde_2136 (pp) Dde_3756	0.164	0.783		0.106			0.113	0.853	0.136
pp	Dde_2136 (pp) Dde_3237	false	pp	Dde_2136 (pp) Dde_3237							0.425	0.45	0.084
pp	Dde_2136 (pp) Dde_2138	false	pp	Dde_2136 (pp) Dde_2138	0.164	0.783		0.106			0.375	0.896	0.136
pp	pyrR (pp) surE	false	pp	pyrR (pp) surE			0.9					0.91	0.137
pp	pyrR (pp) pyrE	false	pp	pyrR (pp) pyrE	0.071						0.231	0.692	0.604
pp	pyrR (pp) pyrF	false	pp	pyrR (pp) pyrF	0.099		0.9				0.231	0.968	0.604
pp	pyrR (pp) carA	false	pp	pyrR (pp) carA	0.138						0.278	0.488	0.244
pp	pyrR (pp) pyrB	false	pp	pyrR (pp) pyrB	0.185	0.707		0.999			0.291	0.999	0.604
pp	pyrR (pp) Dde_2453	false	pp	pyrR (pp) Dde_2453		0.151	0.9				0.149	0.924	0.076
pp	pyrR (pp) pyrC	false	pp	pyrR (pp) pyrC	0.167	0.491		0.999			0.291	0.999	0.485
pp	Dde_2137 (pp) Dde_2139	false	pp	Dde_2137 (pp) Dde_2139	0.162	0.784		0.107			0.527	0.922	0.14
pp	Dde_2137 (pp) Dde_3756	false	pp	Dde_2137 (pp) Dde_3756	0.698	0.785		0.473			0.103	0.97	0.18
pp	Dde_2137 (pp) Dde_3237	false	pp	Dde_2137 (pp) Dde_3237	0.585						0.127	0.682	0.194
pp	Dde_2137 (pp) Dde_2138	false	pp	Dde_2137 (pp) Dde_2138	0.698	0.785		0.995			0.693	0.999	0.18
pp	Dde_2138 (pp) Dde_3513	false	pp	Dde_2138 (pp) Dde_3513	0.167			0.252				0.459	0.202
pp	Dde_2138 (pp) Dde_3755	false	pp	Dde_2138 (pp) Dde_3755	0.698	0.785		0.995			0.133	0.999	0.18
pp	Dde_2138 (pp) Dde_3237	false	pp	Dde_2138 (pp) Dde_3237	0.77						0.116	0.822	0.195
pp	Dde_2138 (pp) Dde_3604	false	pp	Dde_2138 (pp) Dde_3604	0.195			0.3			0.103	0.503	0.133
pp	Dde_2138 (pp) Dde_2139	false	pp	Dde_2138 (pp) Dde_2139	0.164	0.784		0.106			0.643	0.941	0.136
pp	Dde_3228 (pp) Dde_3519	false	pp	Dde_3228 (pp) Dde_3519		0.228					0.305	0.53	0.195
pp	Dde_3228 (pp) Dde_3518	false	pp	Dde_3228 (pp) Dde_3518		0.173					0.305	0.769	0.631
pp	Dde_3228 (pp) Dde_3513	false	pp	Dde_3228 (pp) Dde_3513	0.046						0.412	0.497	0.176
pp	Dde_2139 (pp) Dde_3755	false	pp	Dde_2139 (pp) Dde_3755	0.162	0.783		0.107			0.113	0.853	0.14
pp	Dde_2139 (pp) Dde_3756	false	pp	Dde_2139 (pp) Dde_3756	0.164	0.783		0.106			0.113	0.853	0.136
pp	Dde_2139 (pp) Dde_3237	false	pp	Dde_2139 (pp) Dde_3237							0.425	0.45	0.084
pp	Dde_1569 (pp) rpsE	false	pp	Dde_1569 (pp) rpsE				0.762				0.77	0.074
pp	Dde_1569 (pp) rplF	false	pp	Dde_1569 (pp) rplF				0.762				0.764	0.051
pp	Dde_1569 (pp) rplO	false	pp	Dde_1569 (pp) rplO				0.762				0.765	0.056
pp	Dde_1569 (pp) rpmD	false	pp	Dde_1569 (pp) rpmD				0.762				0.762
pp	Dde_1569 (pp) rpsH	false	pp	Dde_1569 (pp) rpsH				0.762				0.765	0.056
pp	Dde_1569 (pp) rpmJ	false	pp	Dde_1569 (pp) rpmJ				0.586				0.586
pp	Dde_1569 (pp) polA	false	pp	Dde_1569 (pp) polA	0.114	0.193					0.375	0.852	0.709
pp	Dde_1569 (pp) rpsM	false	pp	Dde_1569 (pp) rpsM				0.772				0.772
pp	Dde_1569 (pp) rplQ	false	pp	Dde_1569 (pp) rplQ				0.762				0.762
pp	Dde_1569 (pp) rplR	false	pp	Dde_1569 (pp) rplR		0.166		0.762			0.043	0.793
pp	Dde_1569 (pp) Dde_2453	false	pp	Dde_1569 (pp) Dde_2453			0.9				0.231	0.934	0.213
pp	Dde_1569 (pp) rpsD	false	pp	Dde_1569 (pp) rpsD				0.762			0.062	0.797	0.166
pp	Dde_1569 (pp) rpsK	false	pp	Dde_1569 (pp) rpsK	0.064			0.762				0.767
pp	upp (pp) Dde_2112	false	pp	upp (pp) Dde_2112	0.071						0.231	0.477	0.327
pp	upp (pp) surE	false	pp	upp (pp) surE			0.9				0.044	0.924	0.277
pp	upp (pp) pyrE	false	pp	upp (pp) pyrE	0.064			0.382				0.75	0.604
pp	upp (pp) pyrG	false	pp	upp (pp) pyrG	0.115						0.045	0.433	0.384
pp	upp (pp) Dde_1537	false	pp	upp (pp) Dde_1537			0.9				0.231	0.928	0.147
pp	upp (pp) glyA	false	pp	upp (pp) glyA	0.423						0.231	0.677	0.331
pp	upp (pp) cmk	false	pp	upp (pp) cmk	0.068		0.9				0.113	0.932	0.277
pp	upp (pp) Dde_1449	false	pp	upp (pp) Dde_1449	0.161	0.525			0.695		0.652	0.96	0.206
pp	upp (pp) Dde_2120	false	pp	upp (pp) Dde_2120				0.407	0.783		0.231	0.892
pp	upp (pp) pyrR	false	pp	upp (pp) pyrR	0.063		0.8					0.919	0.604
pp	upp (pp) pyrF	false	pp	upp (pp) pyrF	0.161		0.9				0.045	0.964	0.604
pp	upp (pp) Dde_2453	false	pp	upp (pp) Dde_2453			0.9				0.092	0.905
pp	upp (pp) pyrB	false	pp	upp (pp) pyrB	0.388							0.68	0.5
pp	Dde_0871 (pp) Dde_3228	false	pp	Dde_0871 (pp) Dde_3228	0.067						0.356	0.463	0.179
pp	Dde_0871 (pp) Dde_3519	false	pp	Dde_0871 (pp) Dde_3519	0.376						0.144	0.548	0.222
pp	Dde_0871 (pp) Dde_3518	false	pp	Dde_0871 (pp) Dde_3518	0.588	0.185					0.148	0.752	0.238
pp	Dde_0871 (pp) Dde_3513	false	pp	Dde_0871 (pp) Dde_3513		0.221					0.092	0.43	0.26
pp	Dde_1209 (pp) Dde_2265	false	pp	Dde_1209 (pp) Dde_2265				0.374			0.044	0.403	0.084
pp	Dde_1209 (pp) Dde_1211	false	pp	Dde_1209 (pp) Dde_1211		0.782	0.8	0.389			0.861	0.996	0.122
pp	Dde_1209 (pp) Dde_1210	false	pp	Dde_1209 (pp) Dde_1210		0.785	0.8	0.372	0.482		0.856	0.997	0.079
pp	Dde_1208 (pp) Dde_3604	false	pp	Dde_1208 (pp) Dde_3604	0.377						0.141	0.535	0.201
pp	Dde_1208 (pp) Dde_1209	false	pp	Dde_1208 (pp) Dde_1209		0.768	0.8	0.356	0.014		0.806	0.993	0.106
pp	Dde_1208 (pp) Dde_1211	false	pp	Dde_1208 (pp) Dde_1211	0.172	0.745	0.8				0.849	0.994	0.241
pp	Dde_1208 (pp) Dde_1210	false	pp	Dde_1208 (pp) Dde_1210		0.749	0.8	0.36			0.809	0.993	0.078
pp	Dde_1449 (pp) pyrC	false	pp	Dde_1449 (pp) pyrC	0.421						0.113	0.557	0.207
pp	Dde_1449 (pp) pyrB	false	pp	Dde_1449 (pp) pyrB	0.532						0.113	0.656	0.238
pp	Dde_1449 (pp) carA	false	pp	Dde_1449 (pp) carA	0.517						0.113	0.596	0.133
pp	Dde_1449 (pp) pyrF	false	pp	Dde_1449 (pp) pyrF	0.209						0.113	0.406	0.222
pp	Dde_1207 (pp) Dde_1209	false	pp	Dde_1207 (pp) Dde_1209		0.783	0.8	0.341			0.807	0.994	0.101
pp	Dde_1207 (pp) Dde_1208	false	pp	Dde_1207 (pp) Dde_1208		0.776	0.8		0.198		0.86	0.995	0.157
pp	Dde_1207 (pp) Dde_3604	false	pp	Dde_1207 (pp) Dde_3604				0.325			0.274	0.562	0.179
pp	Dde_1207 (pp) Dde_1210	false	pp	Dde_1207 (pp) Dde_1210		0.782	0.8	0.36			0.809	0.994	0.069
pp	Dde_1207 (pp) Dde_1211	false	pp	Dde_1207 (pp) Dde_1211		0.781	0.8	0.102			0.844	0.994	0.185
pp	Dde_1055 (pp) Dde_3520	false	pp	Dde_1055 (pp) Dde_3520		0.165	0.8					0.835	0.095
pp	Dde_1055 (pp) Dde_3519	false	pp	Dde_1055 (pp) Dde_3519		0.16	0.8				0.043	0.825
pp	Dde_1055 (pp) Dde_3518	false	pp	Dde_1055 (pp) Dde_3518			0.8				0.043	0.813	0.102
pp	Dde_3237 (pp) Dde_3755	false	pp	Dde_3237 (pp) Dde_3755	0.585						0.127	0.682	0.194
pp	Dde_3237 (pp) Dde_3756	false	pp	Dde_3237 (pp) Dde_3756	0.77						0.116	0.822	0.195
pp	Dde_3237 (pp) Dde_3604	false	pp	Dde_3237 (pp) Dde_3604	0.514			0.089			0.448	0.931	0.753
pp	Dde_3237 (pp) Dde_3513	false	pp	Dde_3237 (pp) Dde_3513	0.376						0.45	0.873	0.662
pp	Dde_3513 (pp) Dde_3515	false	pp	Dde_3513 (pp) Dde_3515	0.063	0.669		0.976			0.584	0.996	0.18
pp	Dde_3513 (pp) Dde_3756	false	pp	Dde_3513 (pp) Dde_3756	0.167			0.252				0.459	0.202
pp	Dde_3513 (pp) Dde_3514	false	pp	Dde_3513 (pp) Dde_3514	0.41	0.771	0.8	0.526	0.03		0.697	0.995	0.141
pp	Dde_3513 (pp) Dde_3604	false	pp	Dde_3513 (pp) Dde_3604	0.132			0.096			0.116	0.707	0.628
pp	Dde_3755 (pp) Dde_3756	false	pp	Dde_3755 (pp) Dde_3756	0.698	0.785		0.473			0.759	0.991	0.18
pp	Dde_3514 (pp) Dde_3515	false	pp	Dde_3514 (pp) Dde_3515		0.537		0.282			0.747	0.913	0.088
pp	moaC (pp) Dde_3228	false	pp	moaC (pp) Dde_3228	0.057	0.707		0.108	0.008		0.359	0.871	0.31
pp	moaC (pp) Dde_1390	false	pp	moaC (pp) Dde_1390	0.553	0.78		0.108	0.899		0.231	0.997	0.642
pp	moaC (pp) moaA	false	pp	moaC (pp) moaA	0.098	0.785	0.9		0.778		0.291	0.998	0.642
pp	moaC (pp) cmk	false	pp	moaC (pp) cmk	0.063				0.767			0.772
pp	moaC (pp) Dde_0717	false	pp	moaC (pp) Dde_0717	0.046						0.302	0.429	0.212
pp	moaC (pp) Dde_3237	false	pp	moaC (pp) Dde_3237							0.41	0.41
pp	moaC (pp) Dde_3518	false	pp	moaC (pp) Dde_3518		0.554					0.231	0.73	0.276
pp	moaC (pp) pyrF	false	pp	moaC (pp) pyrF							0.139	0.43	0.366
pp	moaC (pp) Dde_3519	false	pp	moaC (pp) Dde_3519	0.064	0.683					0.231	0.776	0.136
pp	Dde_0762 (pp) Dde_1112	false	pp	Dde_0762 (pp) Dde_1112		0.612						0.627	0.079
pp	Dde_0762 (pp) Dde_2265	false	pp	Dde_0762 (pp) Dde_2265								0.635	0.635
pp	Dde_0762 (pp) Dde_1110	false	pp	Dde_0762 (pp) Dde_1110		0.646						0.866	0.639
pp	Dde_0762 (pp) Dde_1109	false	pp	Dde_0762 (pp) Dde_1109		0.689		0.173				0.899	0.642
pp	Dde_0762 (pp) Dde_3604	false	pp	Dde_0762 (pp) Dde_3604				0.319			0.152	0.434	0.1
pp	Dde_0762 (pp) Dde_2271	false	pp	Dde_0762 (pp) Dde_2271		0.747					0.231	0.924	0.641
pp	Dde_0123 (pp) Dde_3080	false	pp	Dde_0123 (pp) Dde_3080				0.307			0.045	0.472	0.267
pp	Dde_0123 (pp) Dde_1109	false	pp	Dde_0123 (pp) Dde_1109			0.9				0.069	0.902
pp	Dde_0123 (pp) Dde_1789	false	pp	Dde_0123 (pp) Dde_1789	0.181		0.9	0.084			0.231	0.95	0.271
pp	Dde_0123 (pp) Dde_1110	false	pp	Dde_0123 (pp) Dde_1110	0.122		0.9	0.146			0.062	0.92
pp	Dde_0123 (pp) Dde_2265	false	pp	Dde_0123 (pp) Dde_2265	0.085		0.9				0.231	0.928	0.103
pp	Dde_0002 (pp) Dde_2453	false	pp	Dde_0002 (pp) Dde_2453	0.101	0.183		0.166			0.045	0.443	0.196
pp	Dde_0002 (pp) tsaD	false	pp	Dde_0002 (pp) tsaD	0.166						0.118	0.41	0.263
pp	Dde_0002 (pp) glyA	false	pp	Dde_0002 (pp) glyA	0.161			0.374			0.103	0.593	0.239
pp	Dde_0002 (pp) polA	false	pp	Dde_0002 (pp) polA	0.737		0.985	0.998			0.107	0.999	0.754
pp	Dde_0002 (pp) ndk	false	pp	Dde_0002 (pp) ndk	0.35			0.106				0.451	0.132
pp	Dde_0002 (pp) rpsB	false	pp	Dde_0002 (pp) rpsB	0.121			0.178				0.432	0.278
pp	Dde_0002 (pp) pyrE	false	pp	Dde_0002 (pp) pyrE	0.38						0.103	0.539	0.238
pp	Dde_0002 (pp) bamD	false	pp	Dde_0002 (pp) bamD	0.063	0.311					0.043	0.437	0.197
pp	Dde_0002 (pp) tmk	false	pp	Dde_0002 (pp) tmk	0.553						0.151	0.604
pp	Dde_1211 (pp) Dde_1258	false	pp	Dde_1211 (pp) Dde_1258	0.688	0.223	0.466	0.383			0.103	0.92	0.104
pp	Dde_1211 (pp) Dde_2138	false	pp	Dde_1211 (pp) Dde_2138	0.169			0.365			0.103	0.523	0.112
pp	Dde_1211 (pp) Dde_2135	false	pp	Dde_1211 (pp) Dde_2135	0.169			0.365			0.103	0.523	0.112
pp	Dde_1211 (pp) Dde_3756	false	pp	Dde_1211 (pp) Dde_3756	0.169			0.365			0.103	0.523	0.112
pp	Dde_1211 (pp) Dde_3080	false	pp	Dde_1211 (pp) Dde_3080				0.36			0.054	0.425	0.128
pp	Dde_1211 (pp) sucD	false	pp	Dde_1211 (pp) sucD	0.855			0.47			0.414	0.981	0.634
pp	Dde_1211 (pp) Dde_3237	false	pp	Dde_1211 (pp) Dde_3237	0.387			0.089			0.368	0.875	0.688
pp	Dde_1211 (pp) Dde_3604	false	pp	Dde_1211 (pp) Dde_3604	0.085			0.288			0.349	0.567	0.1
pp	Dde_0364 (pp) Dde_2139	false	pp	Dde_0364 (pp) Dde_2139	0.063	0.529					0.125	0.666	0.238
pp	Dde_0364 (pp) Dde_3237	false	pp	Dde_0364 (pp) Dde_3237							0.443	0.576	0.27
pp	Dde_0364 (pp) Dde_2138	false	pp	Dde_0364 (pp) Dde_2138	0.067	0.708		0.364			0.113	0.85	0.179
pp	Dde_0364 (pp) Dde_2134	false	pp	Dde_0364 (pp) Dde_2134	0.11	0.663		0.375			0.105	0.837	0.18
pp	Dde_0364 (pp) Dde_3756	false	pp	Dde_0364 (pp) Dde_3756	0.067	0.726		0.364			0.113	0.86	0.179
pp	Dde_0364 (pp) Dde_2136	false	pp	Dde_0364 (pp) Dde_2136	0.063	0.572					0.113	0.692	0.238
pp	Dde_0364 (pp) Dde_2135	false	pp	Dde_0364 (pp) Dde_2135	0.066	0.756		0.361			0.105	0.873	0.179
pp	Dde_0364 (pp) Dde_3755	false	pp	Dde_0364 (pp) Dde_3755	0.117	0.645		0.354			0.113	0.825	0.18
pp	Dde_0364 (pp) Dde_2137	false	pp	Dde_0364 (pp) Dde_2137	0.117	0.641		0.354			0.113	0.823	0.18
pp	cmk (pp) pyrF	false	pp	cmk (pp) pyrF	0.071						0.231	0.428	0.264
pp	cmk (pp) pyrR	false	pp	cmk (pp) pyrR			0.9				0.042	0.924	0.278
pp	cmk (pp) Dde_2453	false	pp	cmk (pp) Dde_2453			0.9				0.058	0.901
pp	cmk (pp) hisC	false	pp	cmk (pp) hisC	0.063				0.711		0.892	0.968
pp	cmk (pp) pyrG	false	pp	cmk (pp) pyrG	0.12						0.231	0.637	0.507
pp	cmk (pp) aroA	false	pp	cmk (pp) aroA				0.407	0.893		0.291	0.959	0.195
pp	cmk (pp) rpsH	false	pp	cmk (pp) rpsH	0.071	0.446					0.091	0.491
pp	cmk (pp) surE	false	pp	cmk (pp) surE	0.071		0.9				0.151	0.914
pp	cmk (pp) tmk	false	pp	cmk (pp) tmk								0.518	0.518
pp	Dde_1210 (pp) Dde_1211	false	pp	Dde_1210 (pp) Dde_1211		0.779	0.8		0.193		0.884	0.995
pp	Dde_1210 (pp) Dde_2265	false	pp	Dde_1210 (pp) Dde_2265				0.379			0.103	0.419
pp	Dde_2265 (pp) Dde_2271	false	pp	Dde_2265 (pp) Dde_2271		0.249					0.044	0.715	0.635
pp	Dde_3080 (pp) Dde_3081	false	pp	Dde_3080 (pp) Dde_3081	0.063	0.597	0.9	0.384			0.794	0.997	0.604
pp	Dde_3080 (pp) Dde_3604	false	pp	Dde_3080 (pp) Dde_3604				0.369			0.123	0.534	0.227
pp	Dde_0527 (pp) Dde_1110	false	pp	Dde_0527 (pp) Dde_1110		0.767	0.9				0.071	0.991	0.644
pp	Dde_0527 (pp) Dde_1109	false	pp	Dde_0527 (pp) Dde_1109		0.771	0.9				0.063	0.991	0.64
pp	Dde_0527 (pp) Dde_0762	false	pp	Dde_0527 (pp) Dde_0762		0.763		0.999			0.231	0.999	0.642
pp	Dde_0527 (pp) Dde_2135	false	pp	Dde_0527 (pp) Dde_2135	0.063		0.9	0.247				0.923
pp	Dde_0527 (pp) Dde_2134	false	pp	Dde_0527 (pp) Dde_2134			0.9					0.9
pp	Dde_0527 (pp) Dde_2271	false	pp	Dde_0527 (pp) Dde_2271		0.783					0.231	0.933	0.635
pp	Dde_0527 (pp) Dde_1112	false	pp	Dde_0527 (pp) Dde_1112		0.736		0.251			0.045	0.794
pp	Dde_0527 (pp) Dde_2265	false	pp	Dde_0527 (pp) Dde_2265		0.24					0.052	0.715	0.637
pp	Dde_0527 (pp) Dde_1789	false	pp	Dde_0527 (pp) Dde_1789			0.9				0.071	0.903
pp	Dde_0527 (pp) Dde_0528	false	pp	Dde_0527 (pp) Dde_0528		0.504		0.425	0.773		0.751	0.981
pp	Dde_0527 (pp) Dde_3080	false	pp	Dde_0527 (pp) Dde_3080			0.9				0.057	0.901
pp	Dde_0526 (pp) Dde_2271	false	pp	Dde_0526 (pp) Dde_2271		0.783					0.231	0.934	0.637
pp	Dde_0526 (pp) Dde_2134	false	pp	Dde_0526 (pp) Dde_2134			0.9					0.9
pp	Dde_0526 (pp) Dde_2135	false	pp	Dde_0526 (pp) Dde_2135	0.063		0.9	0.118				0.91
pp	Dde_0526 (pp) Dde_1109	false	pp	Dde_0526 (pp) Dde_1109		0.773	0.9				0.063	0.992	0.672
pp	Dde_0526 (pp) Dde_1110	false	pp	Dde_0526 (pp) Dde_1110		0.767	0.9				0.071	0.991	0.673
pp	Dde_0526 (pp) Dde_0762	false	pp	Dde_0526 (pp) Dde_0762		0.763		0.999			0.231	0.999	0.652
pp	Dde_0526 (pp) Dde_0528	false	pp	Dde_0526 (pp) Dde_0528		0.486		0.425			0.716	0.909
pp	Dde_0526 (pp) Dde_3080	false	pp	Dde_0526 (pp) Dde_3080			0.9				0.057	0.901
pp	Dde_0526 (pp) Dde_0527	false	pp	Dde_0526 (pp) Dde_0527		0.348	0.9	0.999			0.847	0.999	0.314
pp	Dde_0526 (pp) Dde_1789	false	pp	Dde_0526 (pp) Dde_1789			0.9				0.071	0.903
pp	Dde_0526 (pp) Dde_2265	false	pp	Dde_0526 (pp) Dde_2265		0.235					0.052	0.737	0.667
pp	Dde_0526 (pp) Dde_1112	false	pp	Dde_0526 (pp) Dde_1112		0.738		0.251			0.045	0.796
pp	Dde_3517 (pp) Dde_3520	false	pp	Dde_3517 (pp) Dde_3520							0.588	0.588
pp	Dde_3517 (pp) Dde_3519	false	pp	Dde_3517 (pp) Dde_3519							0.602	0.602
pp	Dde_3517 (pp) Dde_3518	false	pp	Dde_3517 (pp) Dde_3518							0.602	0.603
pp	Dde_3518 (pp) Dde_3519	false	pp	Dde_3518 (pp) Dde_3519	0.407	0.781	0.8		0.561		0.884	0.999	0.604
pp	Dde_3518 (pp) Dde_3520	false	pp	Dde_3518 (pp) Dde_3520		0.275	0.8				0.862	0.979	0.105
pp	Dde_3519 (pp) Dde_3520	false	pp	Dde_3519 (pp) Dde_3520		0.435	0.8		0.067		0.862	0.983	0.062
