# Supplementary material for: Integration of text mining and biological network analysis: Identification of essential genes in sulfate-reducing bacteria
Source: Front Microbiol. 2023 Apr 13;14:1086021. doi: 10.3389/fmicb.2023.1086021 (PMC10133479; doi:10.3389/fmicb.2023.1086021)
Supplement: Supplementary file 6 [file Table_6.XLSX]

## Sheet: Fetch-scores
input	family	gene_name	partition	pident	e-value	bitscore		Formula						qseqid	sseqid	pident	length	mismatch	gapopen	qstart	qend	sstart	send	e value	bitscore	qlen	slen
Q310T4	gnl|Prokka|PAHKPIPK_00481	pyrG	persistent	0.77	1.85e-288	884		pyrG			Q310T4	pyrG		Q310T4	gnl|Prokka|PAHKPIPK_00481	0.77	545	123	1	1	543	13	557	1.85e-288	884	548	560
Q30Z65	gnl|Prokka|NNFDCJBP_01394	rpsM	persistent	0.704	2.21e-52	179		rpsM			Q30ZH3	prs		Q310T4	gnl|Prokka|NNNMJCKJ_01385	0.311	247	147	7	293	539	8	231	2.54e-23	106	548	240
Q317S3	gnl|Prokka|CGHPJPOP_00794	Dde_0002	persistent	0.642	2.05e-170	534		Dde_0002			Q316F5	ispH		Q30Z65	gnl|Prokka|NNFDCJBP_01394	0.704	122	36	0	1	122	1	122	2.21e-52	179	122	126
Q30ZH3	gnl|Prokka|ADMDPGPI_00543	prs	persistent	0.806	4.32e-162	506		prs			Q30YL7	glyA		Q317S3	gnl|Prokka|CGHPJPOP_00794	0.642	389	132	2	1	382	1	389	2.05e-170	534	384	392
Q30Z59	gnl|Prokka|CEFLJDAA_02133	rpsE	persistent	0.783	1.81e-77	253		rpsE			Q312A8	ndk		Q30ZH3	gnl|Prokka|ADMDPGPI_00543	0.806	315	59	1	1	313	1	315	4.32e-162	506	313	316
Q30VJ0	gnl|Prokka|CKLAGEKC_01832	Dde_3513	persistent	0.576	2.16E-320	990		Dde_3513			Q311Z9	upp		Q30ZH3	gnl|Prokka|KKKGOBDE_02147	0.33	321	199	7	5	311	4	322	1.51e-45	168	313	326
Q314N3	gnl|Prokka|CGHPJPOP_00281	Dde_0812	persistent	0.571	3.2e-79	263		Dde_0812			Q314Y6	moaA		Q30Z59	gnl|Prokka|CEFLJDAA_02133	0.783	162	35	0	2	163	17	178	1.81e-77	253	163	179
Q316F5	gnl|Prokka|GCKNEJAJ_01791	ispH	persistent	0.525	2.22e-84	280		ispH			Q30ZN1	tsaD		Q30VJ0	gnl|Prokka|CKLAGEKC_01832	0.576	808	324	8	1	800	1	797	2.16E-320	990	808	798
Q30Z67	gnl|Prokka|KNPLPNEO_02452	rpsD	persistent	0.817	2.07e-113	359		rpsD			Q30VL7	aroA		Q30VJ0	gnl|Prokka|POAJDKCB_00862	0.404	843	434	18	2	798	14	834	8.85e-186	600	808	878
Q30Y18	gnl|Prokka|PJCEGMLK_02854	r	persistent	0.668	2.23e-93	302		r			Q30XT2	pyrF		Q30VJ0	gnl|Prokka|PJCEGMLK_04104	0.552	384	159	6	427	800	8	388	1.48e-130	438	808	389
Q30WC4	gnl|Prokka|CCDANNFG_02947	Dde_3228	shell	1	0	1327		Dde_3228			Q30Y18	r		Q30VJ0	gnl|Prokka|PAHKPIPK_00192	0.658	196	67	0	611	806	1	196	2.22e-79	285	808	197
Q30ZN2	gnl|Prokka|ADLOCMDD_00493	Dde_2067	persistent	0.726	7.89e-53	179		Dde_2067			Q313G6	pyrH		Q30VJ0	gnl|Prokka|CMPNEAOO_02776	0.8	95	19	0	1	95	1	95	7.63e-41	165	808	108
Q317F5	gnl|Prokka|AKJGOMLG_01173	Dde_0140	cloud	0.555	9.19e-57	196		Dde_0140			Q30ZN0	fbp		Q30VJ0	gnl|Prokka|ODNJENEP_02401	0.648	108	38	0	590	697	2	109	8.13e-37	152	808	113
Q313G6	gnl|Prokka|BCDMJOOD_01223	pyrH	persistent	0.74	6.17e-110	351		pyrH			Q30YW5	sucD		Q30VJ0	gnl|Prokka|PAHKPIPK_00191	0.611	90	35	0	510	599	9	98	6.2e-29	126	808	110
Q312H7	gnl|Prokka|CCDANNFG_01219	bamA	shell	1	0	1781		bamA			Q30Y90	Dde_2560		Q30VJ0	gnl|Prokka|ODNJENEP_01497	0.59	88	36	0	437	524	1	88	3.72e-26	117	808	89
Q314T3	gnl|Prokka|DFFFODHA_00477	Dde_0762	persistent	0.876	3.96e-64	211		Dde_0762			Q30X37	pyrC		Q30VJ0	gnl|Prokka|ODNJENEP_02715	0.559	93	41	0	216	308	3	95	7.27e-24	109	808	99
Q313I6	gnl|Prokka|DICDNPMM_02098	Dde_1109	persistent	0.862	3.29e-94	301		Dde_1109			Q317H2	cysQ		Q314N3	gnl|Prokka|CGHPJPOP_00281	0.571	217	88	2	3	219	4	215	3.2e-79	263	242	242
Q30ZN0	gnl|Prokka|MBLMGBKF_00428	fbp	persistent	0.716	5.85e-160	501		fbp			Q30V57	carA		Q314N3	gnl|Prokka|DFFFODHA_01135	0.304	161	88	5	10	170	11	147	5.1e-15	76	242	153
Q312D6	gnl|Prokka|CENKBKCP_00931	rpsR	persistent	0.816	1.23e-43	151		rpsR			Q30WZ0	pyrE		Q314N3	gnl|Prokka|CMMGNANO_02734	0.464	71	37	1	164	234	1	70	5.62e-11	63	242	80
Q30X37	gnl|Prokka|CENKBKCP_02495	pyrC	persistent	0.596	6.32e-160	506		pyrC			Q30WB5	Dde_3237		Q316F5	gnl|Prokka|GCKNEJAJ_01791	0.525	278	130	2	3	279	4	280	2.22e-84	280	281	283
Q30Z66	gnl|Prokka|DFFFODHA_01454	rpsK	persistent	0.844	7.7e-69	226		rpsK			Q316U6	moaC		Q30Z67	gnl|Prokka|KNPLPNEO_02452	0.817	208	38	0	1	208	1	208	2.07e-113	359	208	209
Q30UU7	gnl|Prokka|BGAAKEKH_01572	Dde_3756	persistent	0.52	9.9e-191	602		Dde_3756			Q30YV9	surE		Q30Y18	gnl|Prokka|PJCEGMLK_02854	0.668	214	71	0	2	215	44	257	2.23e-93	302	217	263
Q30VI8	gnl|Prokka|CCDANNFG_03198	Dde_3515	cloud	1	2.81e-206	633		Dde_3515			Q311Z4	hisC		Q30WC4	gnl|Prokka|CCDANNFG_02947	1	666	0	0	1	666	1	666	0	1327	666	667
Q317H2	gnl|Prokka|CCDANNFG_00105	cysQ	cloud	1	3.69e-171	529		cysQ			Q30ZM2	pcm		Q30WC4	gnl|Prokka|KNPLPNEO_01753	0.456	660	331	11	5	655	4	644	1.43e-162	526	666	651
Q314N2	gnl|Prokka|CCDANNFG_00714	Dde_0813	shell	1	0	2165		Dde_0813			Q30YW1	tmk		Q30WC4	gnl|Prokka|ADLOCMDD_01555	0.333	728	397	12	7	662	6	716	2.62e-106	361	666	718
Q317E1	gnl|Prokka|HELIKHML_02717	Dde_0154	shell	0.675	1.8e-82	271		Dde_0154			Q30ZI4	Dde_2115		Q30WC4	gnl|Prokka|NGPAFJJN_00703	0.305	425	262	9	17	416	8	424	1.14e-38	156	666	427
Q314H4	gnl|Prokka|CCDANNFG_00768	Dde_0871	cloud	1	4.52e-81	262		Dde_0871			Q311Z5	cmk		Q30WC4	gnl|Prokka|JALPLDAK_01398	0.324	395	238	9	41	412	32	420	4.8e-38	154	666	437
Q30V57	gnl|Prokka|HELIKHML_00591	carA	shell	0.648	1.44e-161	508		carA			Q30ZG2	Dde_2137		Q30ZN2	gnl|Prokka|ADLOCMDD_00493	0.726	106	29	0	1	106	1	106	7.89e-53	179	107	108
Q30ZN4	gnl|Prokka|DPEMONCG_00421	bamD	persistent	0.605	1.25e-101	327		bamD			Q30ZG5	Dde_2134		Q30ZN2	gnl|Prokka|MPFHDAIJ_01732	0.436	87	49	0	3	89	2	88	1.31e-22	92	107	107
Q46501	gnl|Prokka|EIBJHHCL_01254	rpmJ	persistent	0.945	7.45e-19	77		rpmJ			Q30UU8	Dde_3755		Q317F5	gnl|Prokka|AKJGOMLG_01173	0.555	207	84	6	8	210	9	211	9.19e-57	196	215	216
Q312Y7	gnl|Prokka|MBLMGBKF_01253	Dde_1208	persistent	0.569	2.13e-107	347		Dde_1208			Q30ZI7	Dde_2112		Q313G6	gnl|Prokka|BCDMJOOD_01223	0.74	231	60	0	6	236	47	277	6.17e-110	351	238	280
Q30VL7	gnl|Prokka|HANEGDDN_01396	aroA	persistent	0.535	5.42e-143	458		aroA			Q30X38	pyrB		Q312H7	gnl|Prokka|CCDANNFG_01219	1	893	0	0	1	893	1	893	0	1781	893	894
Q30Y19	gnl|Prokka|GKANHBAA_02458	Dde_2631	shell	0.646	2.78e-288	890		Dde_2631			Q30Z65	rpsM		Q312H7	gnl|Prokka|LGAPMFFL_01092	0.456	876	461	4	31	893	34	906	1.88e-244	775	893	907
Q30ZN6	gnl|Prokka|CAKHCGPH_01758	Dde_2063	persistent	0.556	5e-233	731		Dde_2063			Q30Z59	rpsE		Q312H7	gnl|Prokka|ODNJENEP_02388	0.452	872	465	6	28	893	28	892	4.28e-243	771	893	893
Q313I5	gnl|Prokka|PJCEGMLK_01946	Dde_1110	persistent	0.8	0	1169		Dde_1110			Q30Z67	rpsD		Q312H7	gnl|Prokka|EHIAFPEG_01684	0.432	871	465	10	33	893	31	881	2.35e-214	687	893	882
Q30XT2	gnl|Prokka|MBLMGBKF_00236	pyrF	persistent	0.469	6.14e-54	189		pyrF			Q30Z57	rplF		Q314T3	gnl|Prokka|DFFFODHA_00477	0.876	105	13	0	1	105	1	105	3.96e-64	211	105	106
Q30Z61	gnl|Prokka|KBGEOCMP_02249	rplO	persistent	0.68	8.9e-57	193		rplO			Q30VQ3	polA		Q313I6	gnl|Prokka|DICDNPMM_02098	0.862	153	21	0	1	153	1	153	3.29e-94	301	162	169
Q315R8	gnl|Prokka|EHIAFPEG_00781	Dde_0527	persistent	0.779	2.8e-216	666		Dde_0527			Q30Z62	secY		Q313I6	gnl|Prokka|DPEMONCG_01784	0.375	104	55	4	1	94	1	104	1.85e-14	71	162	119
Q30Z74	gnl|Prokka|HEHLGAIB_00055	Dde_2225	persistent	0.618	7.39e-114	366		Dde_2225			Q30WS2	Dde_3080		Q313I6	gnl|Prokka|KNPLPNEO_00722	0.341	79	46	2	1	79	1	73	1.31e-07	51	162	81
Q30ZG4	gnl|Prokka|HEHLGAIB_00273	Dde_2135	shell	0.325	4.05e-71	253		Dde_2135			Q312D7	rplI		Q30ZN0	gnl|Prokka|MBLMGBKF_00428	0.716	335	93	1	2	336	7	339	5.85e-160	501	338	341
Q310R0	gnl|Prokka|HELIKHML_00135	Dde_1789	shell	0.495	1.01e-64	220		Dde_1789			Q30Y19	Dde_2631		Q312D6	gnl|Prokka|CENKBKCP_00931	0.816	87	16	0	1	87	1	87	1.23e-43	151	87	88
Q30WZ0	gnl|Prokka|AELAIDFL_02698	pyrE	persistent	0.699	2.96e-81	265		pyrE			Q30Z61	rplO		Q30X37	gnl|Prokka|CENKBKCP_02495	0.596	421	166	1	9	425	6	426	6.32e-160	506	426	428
Q314X8	gnl|Prokka|CCDANNFG_00714	Dde_0717	shell	1	0	2165		Dde_0717			Q30WC4	Dde_3228		Q30Z66	gnl|Prokka|DFFFODHA_01454	0.844	129	20	0	1	129	1	129	7.7e-69	226	129	130
Q311Z8	gnl|Prokka|ODNJENEP_04020	Dde_1449	persistent	0.711	4.41e-186	581		Dde_1449			Q312H7	bamA		Q30UU7	gnl|Prokka|BGAAKEKH_01572	0.52	551	260	3	7	554	20	569	9.9e-191	602	554	570
Q30YJ6	gnl|Prokka|CMMGNANO_00483	Dde_2453	persistent	0.639	6.84e-107	344		Dde_2453			Q312D6	rpsR		Q30UU7	gnl|Prokka|CAKHCGPH_01800	0.378	582	308	15	6	541	12	585	5.48e-111	370	554	599
Q30WB5	gnl|Prokka|IHPGBLAL_01557	Dde_3237	persistent	0.557	0	1336		Dde_3237			Q30Z58	rplR		Q30UU7	gnl|Prokka|HEHLGAIB_00273	0.325	532	294	11	9	532	14	488	4.05e-71	253	554	489
Q30Z69	gnl|Prokka|MJMNKEDD_02053	rplQ	persistent	0.648	1.37e-51	179		rplQ			Q30Z56	rpsH		Q30UU7	gnl|Prokka|AEFHAMMA_02421	0.303	541	336	13	27	543	19	542	1.74e-64	233	554	554
Q315R9	gnl|Prokka|CENKBKCP_02868	Dde_0526	persistent	0.765	1.77e-243	748		Dde_0526			Q30Z66	rpsK		Q30VI8	gnl|Prokka|CCDANNFG_03198	1	307	0	0	1	307	1	307	2.81e-206	633	307	308
Q30Z28	gnl|Prokka|CENKBKCP_01875	Dde_2271	persistent	0.56	1.58e-105	344		Dde_2271			Q314N2	Dde_0813		Q30VI8	gnl|Prokka|MLEAOFEK_00762	0.425	327	159	6	6	304	6	331	1.02e-67	233	307	332
Q30UU8	gnl|Prokka|MBLMGBKF_00651	Dde_3755	persistent	0.563	1.52e-113	366		Dde_3755			Q30ZN4	bamD		Q30VI8	gnl|Prokka|ADMDPGPI_00086	0.374	299	186	1	7	304	19	317	3.02e-60	211	307	318
Q30Z60	gnl|Prokka|AKICPIJN_01231	rpmD	persistent	0.767	1.36e-21	86		rpmD			Q314X8	Dde_0717		Q30VI8	gnl|Prokka|PJOFBHAB_00224	0.361	299	185	3	5	302	7	300	7.08e-54	192	307	304
Q316R9	gnl|Prokka|CCDANNFG_00237	Dde_0276	cloud	1	3.13e-278	846		Dde_0276			Q30Z69	rplQ		Q30VI8	gnl|Prokka|JALPLDAK_03200	0.374	286	175	1	19	304	8	289	1.93e-51	185	307	291
Q30ZI7	gnl|Prokka|KBGEOCMP_02998	Dde_2112	persistent	0.493	2.2e-40	147		Dde_2112			Q312D5	rpsF		Q30VI8	gnl|Prokka|KKKGOBDE_02897	0.378	304	170	4	12	305	18	312	4.91e-51	184	307	313
Q316Y5	gnl|Prokka|AOMNPHHJ_02808	Dde_0210	shell	0.627	2.09e-226	705		Dde_0210			Q312T7	Dde_1258		Q30VI8	gnl|Prokka|HELIKHML_00120	0.354	305	187	3	2	303	4	301	2.98e-47	173	307	304
Q30VI6	gnl|Prokka|DICDNPMM_01527	Dde_3517	cloud	0.498	5.52e-88	295		Dde_3517			Q313G2	rpsB		Q30VI8	gnl|Prokka|OHEDPBDI_01693	0.4	245	138	5	64	304	2	241	1.92e-46	171	307	244
Q30X38	gnl|Prokka|IHPGBLAL_01252	pyrB	persistent	0.706	2.43e-141	446		pyrB			Q30ZT3	pyrR		Q30VI8	gnl|Prokka|CGHPJPOP_01386	0.362	295	162	5	16	302	22	298	1.56e-42	159	307	302
Q313K0	gnl|Prokka|ODNJENEP_00023	rplS	persistent	0.713	3.75e-51	175		rplS			Q30ZN3	Dde_2066		Q30VI8	gnl|Prokka|CKLAGEKC_01089	0.335	310	193	5	6	307	12	316	9.99e-42	157	307	317
Q30ZG3	gnl|Prokka|HEHLGAIB_00272	Dde_2136	shell	0.754	8.69e-77	251		Dde_2136			Q313G3	tsf		Q30VI8	gnl|Prokka|DICDNPMM_01382	0.341	293	165	9	22	302	24	300	6.63e-39	149	307	304
Q313J6	gnl|Prokka|HANEGDDN_00317	rpsP	persistent	0.71	1.71e-33	122		rpsP			Q30VI4	Dde_3519		Q30VI8	gnl|Prokka|ACNLLGJB_01007	0.322	304	190	5	5	302	6	299	9.03e-39	148	307	302
Q30VI9	gnl|Prokka|CGHPJPOP_00281	Dde_3514	persistent	0.571	3.2e-79	263		Dde_3514			Q313G7	frr		Q30VI8	gnl|Prokka|AEFHAMMA_01529	0.326	279	177	5	25	302	32	300	3.18e-36	141	307	311
Q30YL7	gnl|Prokka|NGPAFJJN_00962	glyA	persistent	0.748	7.65e-196	609		glyA			Q311R2	Dde_1537		Q30VI8	gnl|Prokka|NNFDCJBP_00481	0.321	311	192	8	6	304	43	346	5.97e-34	134	307	347
Q30Z57	gnl|Prokka|MLEAOFEK_01625	rplF	persistent	0.748	3.91e-84	273		rplF			Q30Z60	rpmD		Q30VI8	gnl|Prokka|ODNJENEP_00266	0.309	294	182	5	19	302	24	306	9.48e-33	130	307	313
Q30WS1	gnl|Prokka|BDAFOMMO_01388	Dde_3081	persistent	0.718	2.89e-151	475		Dde_3081			Q316Y5	Dde_0210		Q317H2	gnl|Prokka|CCDANNFG_00105	1	257	0	0	1	257	1	257	3.69e-171	529	257	258
Q313I3	gnl|Prokka|AEFHAMMA_03217	Dde_1112	persistent	0.607	6.8e-304	940		Dde_1112			Q313K0	rplS		Q317H2	gnl|Prokka|ODNJENEP_04512	0.493	247	120	4	10	255	15	257	3.66e-68	231	257	260
Q312A8	gnl|Prokka|CMPNEAOO_00467	ndk	persistent	0.569	2.45e-48	168		ndk			Q317S3	Dde_0002		Q317H2	gnl|Prokka|AKJGOMLG_01912	0.432	245	132	3	13	256	12	250	1.55e-54	192	257	252
Q30VQ3	gnl|Prokka|EIBJHHCL_00475	polA	persistent	0.57	0	1061		polA			Q30VJ0	Dde_3513		Q317H2	gnl|Prokka|IHPGBLAL_01777	0.407	226	133	1	33	257	40	265	3.8e-48	173	257	266
Q30ZH9	gnl|Prokka|JALPLDAK_00987	Dde_2120	persistent	0.53	3.48e-45	159		Dde_2120			Q313J6	rpsP		Q314N2	gnl|Prokka|CCDANNFG_00714	1	1014	0	0	1	1014	1	1014	0	2165	1014	1015
Q314Y9	gnl|Prokka|CMMGNANO_01420	Dde_0706	shell	0.672	3.4e-127	404		Dde_0706			Q30WS1	Dde_3081		Q314N2	gnl|Prokka|CKLAGEKC_01832	0.639	809	278	4	208	1014	1	797	0	1133	1014	798
Q311N0	gnl|Prokka|ODNJENEP_04410	Dde_1569	persistent	0.673	1.02E-318	981		Dde_1569			Q30ZH9	Dde_2120		Q314N2	gnl|Prokka|PJCEGMLK_03409	0.605	568	213	3	1	567	1	558	1.35e-220	711	1014	592
Q312Y8	gnl|Prokka|CCDANNFG_01082	Dde_1207	persistent	1	9.15e-134	418		Dde_1207			Q30Z34	Dde_2265		Q314N2	gnl|Prokka|CAKHCGPH_01210	0.372	974	545	21	40	962	19	976	1.86e-187	614	1014	1062
Q30YW5	gnl|Prokka|IHPGBLAL_01795	sucD	shell	0.55	4.43e-233	732		sucD			Q30VI5	Dde_3518		Q314N2	gnl|Prokka|POAJDKCB_00862	0.377	861	465	22	196	1012	1	834	2.1e-164	546	1014	878
Q30Z58	gnl|Prokka|MBLMGBKF_01513	rplR	persistent	0.7	1.17e-46	162		rplR			Q46501	rpmJ		Q314N2	gnl|Prokka|PJCEGMLK_04104	0.544	389	162	6	637	1014	4	388	1.01e-136	464	1014	389
Q314Q6	gnl|Prokka|BCDMJOOD_02059	Dde_0789	cloud	0.524	3.05e-99	325		Dde_0789			Q30ZN6	Dde_2063		Q314N2	gnl|Prokka|PAHKPIPK_00192	0.497	193	91	2	825	1014	1	190	2.19e-52	203	1014	197
Q312Y4	gnl|Prokka|AKJGOMLG_03918	Dde_1211	shell	0.521	3.47e-111	359		Dde_1211			Q315R8	Dde_0527		Q314N2	gnl|Prokka|DEGIJNDH_01646	0.507	191	89	2	5	190	3	193	1.18e-51	201	1014	194
Q30Y90	gnl|Prokka|IHPGBLAL_03218	Dde_2560	shell	0.682	1.71e-101	325		Dde_2560			Q30ZN2	Dde_2067		Q314N2	gnl|Prokka|ODNJENEP_00767	0.431	190	106	1	1	190	12	199	2.5e-42	171	1014	200
Q30Z56	gnl|Prokka|CKLAGEKC_01942	rpsH	persistent	0.65	3.66e-52	178		rpsH			Q314T3	Dde_0762		Q314N2	gnl|Prokka|NGPAFJJN_02038	0.423	151	84	2	41	190	20	168	1.09e-29	129	1014	169
Q30ZG1	gnl|Prokka|BGAAKEKH_01572	Dde_2138	persistent	0.52	9.9e-191	602		Dde_2138			Q311N0	Dde_1569		Q314N2	gnl|Prokka|CMPNEAOO_02776	0.568	95	41	0	208	302	1	95	4.79e-27	121	1014	108
Q312Y5	gnl|Prokka|ADMDPGPI_02377	Dde_1210	shell	0.768	4.47e-87	281		Dde_1210			Q314Q6	Dde_0789		Q314N2	gnl|Prokka|ODNJENEP_02715	0.459	98	49	1	427	524	1	94	2.25e-16	85	1014	99
Q315B5	gnl|Prokka|GCKNEJAJ_02353	Dde_0680	shell	0.625	1.87e-94	306		Dde_0680			Q30ZG1	Dde_2138		Q314N2	gnl|Prokka|ODNJENEP_02401	0.447	105	51	2	808	905	2	106	2.7e-15	82	1014	113
Q30ZN5	gnl|Prokka|CCDANNFG_01891	Dde_2064	cloud	1	1.9e-171	530		Dde_2064			Q30UU7	Dde_3756		Q314N2	gnl|Prokka|ODNJENEP_01497	0.376	93	53	3	651	743	1	88	1.51e-09	63	1014	89
Q30ZM2	gnl|Prokka|KKKGOBDE_00378	pcm	persistent	0.649	9.74e-84	274		pcm			Q317E1	Dde_0154		Q317E1	gnl|Prokka|HELIKHML_02717	0.675	219	69	2	5	222	6	223	1.8e-82	271	222	224
Q30ZT3	gnl|Prokka|PJOFBHAB_00646	pyrR	persistent	0.672	4.05e-72	239		pyrR			Q30ZG4	Dde_2135		Q317E1	gnl|Prokka|DFFFODHA_01717	0.46	213	110	2	6	213	7	219	1.68e-44	161	222	231
Q317E0	gnl|Prokka|CENKBKCP_00783	Dde_0155	cloud	0.567	1.38e-76	256		Dde_0155			Q311Z8	Dde_1449		Q317E1	gnl|Prokka|JALPLDAK_02399	0.405	200	115	1	10	205	10	209	3.88e-32	125	222	229
Q30YW1	gnl|Prokka|MBLMGBKF_02312	tmk	persistent	0.6	1.92e-71	239		tmk			Q315R9	Dde_0526		Q314H4	gnl|Prokka|CCDANNFG_00768	1	141	0	0	1	141	1	141	4.52e-81	262	141	142
Q30ZN3	gnl|Prokka|AFJABFCA_00781	Dde_2066	persistent	0.411	2.66e-60	220		Dde_2066			Q30V99	Dde_3604		Q314H4	gnl|Prokka|CGHPJPOP_02549	0.46	139	75	0	1	139	1	139	3.49e-24	98	141	142
Q316I1	gnl|Prokka|KNPLPNEO_00088	Dde_0364	persistent	0.673	1.76e-162	510		Dde_0364			Q30ZG0	Dde_2139		Q314H4	gnl|Prokka|NNNMJCKJ_01060	0.414	140	82	0	1	140	1	140	5.45e-19	83	141	143
Q30ZI4	gnl|Prokka|CAKHCGPH_00734	Dde_2115	persistent	0.584	1.48e-283	884		Dde_2115			Q315B5	Dde_0680		Q314H4	gnl|Prokka|CEFLJDAA_01303	0.398	138	83	0	1	138	1	138	3.59e-18	81	141	142
Q311Z9	gnl|Prokka|BJAOCMHJ_03919	upp	persistent	0.73	2.33e-101	325		upp			Q317E0	Dde_0155		Q30V57	gnl|Prokka|HELIKHML_00591	0.648	375	130	1	1	375	1	373	1.44e-161	508	375	374
Q30Z62	gnl|Prokka|KKKGOBDE_00924	secY	persistent	0.734	1.13e-213	662		secY			Q316I1	Dde_0364		Q30ZN4	gnl|Prokka|DPEMONCG_00421	0.605	246	94	1	1	243	1	246	1.25e-101	327	243	247
Q30Z34	gnl|Prokka|CENKBKCP_02691	Dde_2265	persistent	0.774	1.08e-233	719		Dde_2265			Q315E3	Dde_0652		Q30ZN4	gnl|Prokka|KKKGOBDE_00389	0.543	197	90	0	47	243	1	197	2.3e-66	226	243	198
Q313P0	gnl|Prokka|CCDANNFG_00946	Dde_1055	cloud	1	0	1049		Dde_1055			Q30VI3	Dde_3520		Q46501	gnl|Prokka|EIBJHHCL_01254	0.945	37	2	0	1	37	1	37	7.45e-19	77	37	38
Q314Y6	gnl|Prokka|CENKBKCP_03088	moaA	persistent	0.514	8.02e-107	348		moaA			Q312Y6	Dde_1209		Q312Y7	gnl|Prokka|MBLMGBKF_01253	0.569	295	120	1	1	295	1	288	2.13e-107	347	299	318
Q30WS2	gnl|Prokka|CMMGNANO_01674	Dde_3080	persistent	0.705	5.83e-138	436		Dde_3080			Q30Z28	Dde_2271		Q312Y7	gnl|Prokka|BCDMJOOD_00611	0.354	282	174	4	7	288	6	279	1.39e-48	177	299	285
Q30VI5	gnl|Prokka|AKICPIJN_00314	Dde_3518	shell	0.584	1.1e-75	253		Dde_3518			Q316R9	Dde_0276		Q312Y7	gnl|Prokka|IHPGBLAL_02504	0.362	284	159	7	7	282	4	273	8.97e-48	174	299	300
Q317E2	gnl|Prokka|HANEGDDN_01691	Dde_0153	shell	0.531	1.65e-81	269		Dde_0153			Q30VI6	Dde_3517		Q312Y7	gnl|Prokka|CMMGNANO_02027	0.396	275	148	11	7	277	4	264	5.69e-42	157	299	272
Q30ZN1	gnl|Prokka|CMMGNANO_00151	tsaD	persistent	0.591	3.61e-130	417		tsaD			Q30ZG3	Dde_2136		Q312Y7	gnl|Prokka|AEBPMPAI_00571	0.316	256	161	6	20	274	19	261	4.11e-29	119	299	274
Q312D7	gnl|Prokka|LMFNHEOK_00257	rplI	persistent	0.611	6.05e-53	183		rplI			A0A6G6ZCB6	DPOL		Q30VL7	gnl|Prokka|HANEGDDN_01396	0.535	439	193	5	6	438	10	443	5.42e-143	458	442	445
Q316U6	gnl|Prokka|CMMGNANO_02866	moaC	persistent	0.805	6.05e-75	246		moaC			Q314N3	Dde_0812		Q30VL7	gnl|Prokka|MBLMGBKF_00166	0.338	434	242	13	7	431	15	412	1.38e-45	173	442	432
Q312D5	gnl|Prokka|JALPLDAK_03479	rpsF	persistent	0.638	1.31e-36	132		rpsF			Q30VI9	Dde_3514		Q30Y19	gnl|Prokka|GKANHBAA_02458	0.646	664	234	1	1	664	1	663	2.78e-288	890	664	669
Q30V99	gnl|Prokka|HELIKHML_01915	Dde_3604	shell	0.622	0	1205		Dde_3604			Q313I3	Dde_1112		Q30Y19	gnl|Prokka|LGAPMFFL_02708	0.423	663	351	11	11	662	9	650	1.25e-151	494	664	653
Q314X7	gnl|Prokka|CGHPJPOP_00281	Dde_0718	persistent	0.571	3.2e-79	263		Dde_0718			Q314Y9	Dde_0706		Q30Y19	gnl|Prokka|BJAOCMHJ_03154	0.328	256	157	5	22	274	25	268	1.26e-31	134	664	277
Q30YV9	gnl|Prokka|GJPLMKNB_02060	surE	persistent	0.759	1.01e-127	404		surE			Q313P0	Dde_1055		Q30Y19	gnl|Prokka|JIJNDHHJ_01356	0.316	243	152	5	11	252	8	237	3.77e-25	113	664	269
Q312T7	gnl|Prokka|ODNJENEP_01665	Dde_1258	shell	0.575	8.59e-74	246		Dde_1258			Q317E2	Dde_0153		Q30Y19	gnl|Prokka|CEFLJDAA_03373	0.325	243	141	7	49	290	9	229	1.5e-16	85	664	230
Q30ZG0	gnl|Prokka|IAMHIBLB_02360	Dde_2139	persistent	0.357	1.06e-22	95		Dde_2139			Q312Y7	Dde_1208		Q30ZN6	gnl|Prokka|CAKHCGPH_01758	0.556	683	286	5	11	677	23	704	5e-233	731	680	707
Q315R7	gnl|Prokka|AKJGOMLG_01979	Dde_0528	persistent	0.581	3.38e-20	83		Dde_0528			Q313I5	Dde_1110		Q30ZN6	gnl|Prokka|MBLMGBKF_01336	0.489	711	315	7	11	678	3	708	2.28e-197	627	680	719
Q311Z4	gnl|Prokka|AEFHAMMA_02033	hisC	persistent	0.592	1.32e-135	433		hisC			Q30Z74	Dde_2225		Q30ZN6	gnl|Prokka|NGPAFJJN_01320	0.589	512	206	3	7	516	3	512	4.07e-191	609	680	523
Q313G3	gnl|Prokka|BGAAKEKH_00975	tsf	shell	0.668	2.91e-85	278		tsf			Q317F5	Dde_0140		Q30ZN6	gnl|Prokka|JALPLDAK_00270	0.443	667	368	2	15	677	11	677	2.38e-178	572	680	694
Q315E3	gnl|Prokka|HANEGDDN_00412	Dde_0652	persistent	0.643	4.77e-142	451		Dde_0652			Q313I6	Dde_1109		Q30ZN6	gnl|Prokka|AKJGOMLG_01223	0.304	679	454	10	9	677	3	672	6.44e-91	316	680	695
Q311Z5	gnl|Prokka|ODNJENEP_00613	cmk	persistent	0.549	1.75e-67	228		cmk			Q312Y8	Dde_1207		Q30ZN6	gnl|Prokka|GKANHBAA_01823	0.306	486	277	15	15	473	17	469	9.46e-46	179	680	540
Q30VI4	gnl|Prokka|OHEDPBDI_01585	Dde_3519	shell	0.554	1.38e-72	243		Dde_3519			Q312Y4	Dde_1211		Q30ZN6	gnl|Prokka|NGPAFJJN_01319	0.537	145	67	0	534	678	18	162	4.09e-39	158	680	164
Q30VI3	gnl|Prokka|OHEDPBDI_01584	Dde_3520	shell	0.526	2.08e-65	223		Dde_3520			Q312Y5	Dde_1210		Q30ZN6	gnl|Prokka|ODNJENEP_03513	0.356	115	66	2	11	120	4	115	9.56e-11	66	680	126
Q30ZG2	gnl|Prokka|MBLMGBKF_00651	Dde_2137	persistent	0.563	1.52e-113	366		Dde_2137			Q30VI8	Dde_3515		Q313I5	gnl|Prokka|PJCEGMLK_01946	0.8	663	133	0	1	663	1	663	0	1169	664	667
Q313G7	gnl|Prokka|EEICALGP_01672	frr	persistent	0.782	2.79e-88	286		frr			Q314H4	Dde_0871		Q30XT2	gnl|Prokka|MBLMGBKF_00236	0.469	226	111	4	3	226	1	219	6.14e-54	189	236	233
Q312Y6	gnl|Prokka|DICDNPMM_00776	Dde_1209	persistent	0.751	0	1058		Dde_1209			Q310R0	Dde_1789		Q30XT2	gnl|Prokka|AKJGOMLG_02653	0.402	236	125	7	6	236	11	235	3.97e-36	138	236	245
Q30ZG5	gnl|Prokka|KKKGOBDE_00370	Dde_2134	shell	0.339	1.05e-45	169		Dde_2134			Q30YJ6	Dde_2453		Q30XT2	gnl|Prokka|DEGIJNDH_02524	0.593	123	39	3	123	236	1	121	7.96e-34	131	236	122
Q311R2	gnl|Prokka|MLEAOFEK_01367	Dde_1537	persistent	0.567	1.94e-94	308		Dde_1537			Q312F7	Dde_1390		Q30XT2	gnl|Prokka|IHPPMIDC_00299	0.378	230	129	5	6	233	10	227	2.45e-32	126	236	229
											Q314X7	Dde_0718		Q30Z61	gnl|Prokka|KBGEOCMP_02249	0.68	147	47	0	1	147	1	147	8.9e-57	193	149	160
											Q315R7	Dde_0528		Q315R8	gnl|Prokka|EHIAFPEG_00781	0.779	381	84	0	1	381	1	381	2.8e-216	666	381	388
											Q30ZN5	Dde_2064		Q315R8	gnl|Prokka|KBGEOCMP_03548	0.768	216	50	0	166	381	1	216	3.88e-119	385	381	223
											A0A8H2ZUJ0	SCLTRI_LOCUS9385		Q315R8	gnl|Prokka|GKANHBAA_02680	0.886	141	16	0	241	381	1	141	2.88e-82	278	381	142
														Q30Z74	gnl|Prokka|HEHLGAIB_00055	0.618	286	109	0	1	286	36	321	7.39e-114	366	297	333
														Q30ZG4	gnl|Prokka|HEHLGAIB_00273	0.786	488	104	0	1	488	1	488	4.95e-265	813	488	489
														Q30ZG4	gnl|Prokka|BGAAKEKH_01572	0.375	559	266	19	1	488	1	547	2.31e-95	321	488	570
														Q30ZG4	gnl|Prokka|CAKHCGPH_01800	0.311	571	281	19	18	488	18	576	4.75e-66	235	488	599
														Q310R0	gnl|Prokka|HELIKHML_00135	0.495	230	105	5	4	228	7	230	1.01e-64	220	228	231
														Q310R0	gnl|Prokka|IHPGBLAL_03294	0.447	230	116	5	4	228	9	232	1.26e-60	208	228	233
														Q310R0	gnl|Prokka|JALPLDAK_03371	0.472	233	110	5	3	228	6	232	1.93e-55	193	228	233
														Q310R0	gnl|Prokka|IAMHIBLB_01692	0.338	269	112	8	7	228	16	265	2.11e-33	129	228	266
														Q310R0	gnl|Prokka|AEFHAMMA_04041	0.329	243	124	3	24	228	24	265	1e-32	127	228	266
														Q30WZ0	gnl|Prokka|AELAIDFL_02698	0.699	183	55	0	3	185	11	193	2.96e-81	265	186	194
														Q314X8	gnl|Prokka|CCDANNFG_00714	0.638	1020	347	6	1	1005	1	1013	0	1410	1006	1015
														Q314X8	gnl|Prokka|CKLAGEKC_01832	0.717	797	225	1	209	1005	1	796	0	1260	1006	798
														Q314X8	gnl|Prokka|PJCEGMLK_03409	0.613	561	214	1	1	561	1	558	7.99e-229	734	1006	592
														Q314X8	gnl|Prokka|CAKHCGPH_01210	0.39	1033	534	26	39	1003	18	1022	2.94e-204	662	1006	1062
														Q314X8	gnl|Prokka|POAJDKCB_00862	0.395	857	446	21	197	1004	1	834	1.82e-171	566	1006	878
														Q314X8	gnl|Prokka|PJCEGMLK_04104	0.671	387	112	7	631	1005	4	387	1.61e-168	557	1006	389
														Q314X8	gnl|Prokka|PAHKPIPK_00192	0.536	190	84	2	819	1005	1	189	2.37e-54	210	1006	197
														Q314X8	gnl|Prokka|DEGIJNDH_01646	0.526	192	85	3	5	191	3	193	9.14e-53	205	1006	194
														Q314X8	gnl|Prokka|ODNJENEP_00767	0.429	191	106	2	1	191	12	199	8.03e-43	172	1006	200
														Q314X8	gnl|Prokka|CMPNEAOO_02776	0.694	95	29	0	209	303	1	95	1.27e-34	145	1006	108
														Q314X8	gnl|Prokka|NGPAFJJN_02038	0.406	150	85	2	43	191	22	168	1.3e-28	126	1006	169
														Q314X8	gnl|Prokka|PAHKPIPK_00191	0.569	93	39	1	723	814	9	101	5.69e-26	117	1006	110
														Q314X8	gnl|Prokka|ODNJENEP_02715	0.564	85	37	0	424	508	3	87	7.46e-20	97	1006	99
														Q314X8	gnl|Prokka|ODNJENEP_02401	0.509	104	42	3	802	897	2	104	2.96e-19	95	1006	113
														Q314X8	gnl|Prokka|ODNJENEP_01497	0.404	89	48	2	649	737	5	88	3.15e-11	68	1006	89
														Q311Z8	gnl|Prokka|ODNJENEP_04020	0.711	406	117	0	3	408	5	410	4.41e-186	581	415	424
														Q311Z8	gnl|Prokka|OKPHEDMO_02313	0.383	389	232	3	20	406	23	405	8.25e-78	267	415	429
														Q30YJ6	gnl|Prokka|CMMGNANO_00483	0.639	266	91	2	1	262	1	265	6.84e-107	344	268	282
														Q30WB5	gnl|Prokka|IHPGBLAL_01557	0.557	1178	505	9	3	1171	4	1173	0	1336	1217	1174
														Q30WB5	gnl|Prokka|AKICPIJN_02637	0.828	128	22	0	1	128	1	128	2.48e-56	217	1217	130
														Q30WB5	gnl|Prokka|HELIKHML_01631	0.301	361	239	6	20	378	20	369	2.44e-34	145	1217	391
														Q30Z69	gnl|Prokka|MJMNKEDD_02053	0.648	162	55	1	1	160	1	162	1.37e-51	179	162	171
														Q30Z69	gnl|Prokka|MBLMGBKF_01503	0.661	118	39	1	1	118	1	117	2.54e-41	149	162	134
														Q315R9	gnl|Prokka|CENKBKCP_02868	0.765	439	101	1	1	437	1	439	1.77e-243	748	437	440
														Q30Z28	gnl|Prokka|CENKBKCP_01875	0.56	312	130	4	20	324	23	334	1.58e-105	344	334	349
														Q30UU8	gnl|Prokka|MBLMGBKF_00651	0.563	298	126	2	19	312	21	318	1.52e-113	366	321	320
														Q30UU8	gnl|Prokka|DDEAOPNO_00184	0.461	297	136	6	19	312	19	294	1.68e-78	265	321	317
														Q30UU8	gnl|Prokka|KKKGOBDE_00370	0.339	309	182	9	19	312	3	304	1.05e-45	169	321	308
														Q30Z60	gnl|Prokka|AKICPIJN_01231	0.767	56	13	0	1	56	1	56	1.36e-21	86	56	58
														Q316R9	gnl|Prokka|CCDANNFG_00237	1	396	0	0	1	396	1	396	3.13e-278	846	396	397
														Q316R9	gnl|Prokka|CMMGNANO_03333	0.49	416	181	7	3	395	7	414	3.86e-128	412	396	416
														Q316R9	gnl|Prokka|NNFDCJBP_03069	0.448	395	214	2	1	394	1	392	8.68e-112	365	396	395
														Q316R9	gnl|Prokka|EIBJHHCL_00205	0.447	389	206	4	5	392	9	389	2.8e-96	320	396	394
														Q316R9	gnl|Prokka|IAMHIBLB_02691	0.412	400	218	6	3	391	5	398	4.96e-90	302	396	417
														Q316R9	gnl|Prokka|LLMEGLFE_01761	0.361	396	246	5	1	394	1	391	3.25e-81	276	396	395
														Q30ZI7	gnl|Prokka|KBGEOCMP_02998	0.493	154	77	1	18	171	17	169	2.2e-40	147	176	174
														Q316Y5	gnl|Prokka|AOMNPHHJ_02808	0.627	553	193	3	10	550	24	575	2.09e-226	705	550	580
														Q316Y5	gnl|Prokka|JALPLDAK_02764	0.495	575	263	3	1	550	21	593	9.25e-186	587	550	597
														Q316Y5	gnl|Prokka|AKICPIJN_03862	0.492	534	267	3	11	542	8	539	4.58e-162	518	550	556
														Q316Y5	gnl|Prokka|MLEAOFEK_02494	0.426	300	167	5	244	540	1	298	1.16e-64	233	550	306
														Q316Y5	gnl|Prokka|AFJABFCA_00781	0.411	306	174	6	244	545	1	304	2.66e-60	220	550	310
														Q316Y5	gnl|Prokka|ODNJENEP_02299	0.372	311	186	6	243	547	3	310	3.64e-49	187	550	312
														Q316Y5	gnl|Prokka|IHPGBLAL_01949	0.355	307	185	7	248	545	6	308	2.19e-40	160	550	312
														Q316Y5	gnl|Prokka|IHPGBLAL_02374	0.328	307	189	8	244	545	1	295	8.92e-34	139	550	302
														Q316Y5	gnl|Prokka|PJOFBHAB_00186	0.316	303	178	9	248	539	9	293	4.96e-26	115	550	302
														Q30VI6	gnl|Prokka|DICDNPMM_01527	0.498	365	160	5	17	380	17	359	5.52e-88	295	380	360
														Q30VI6	gnl|Prokka|BGAAKEKH_00232	0.439	366	183	3	16	380	4	348	1.67e-83	282	380	349
														Q30VI6	gnl|Prokka|PJOFBHAB_00226	0.467	364	170	4	16	379	8	347	5.19e-82	278	380	349
														Q30VI6	gnl|Prokka|ADMDPGPI_00191	0.435	365	185	2	16	380	6	349	1.13e-77	265	380	351
														Q30VI6	gnl|Prokka|IHPGBLAL_02346	0.43	369	187	4	13	380	5	351	5.4e-77	263	380	352
														Q30VI6	gnl|Prokka|LLMEGLFE_02591	0.427	367	187	5	15	380	9	353	6.55e-76	260	380	354
														Q30VI6	gnl|Prokka|AEFHAMMA_00600	0.4	337	191	4	14	345	23	353	6.7e-66	231	380	374
														Q30VI6	gnl|Prokka|KBGEOCMP_01247	0.364	370	210	5	13	378	44	392	3.1e-60	214	380	395
														Q30VI6	gnl|Prokka|AEBPMPAI_00830	0.413	317	182	1	29	345	16	328	5.76e-60	213	380	349
														Q30VI6	gnl|Prokka|HELIKHML_02688	0.397	327	187	4	26	349	37	356	6.89e-59	210	380	373
														Q30VI6	gnl|Prokka|AEFHAMMA_03460	0.386	323	189	3	26	345	1	317	3.38e-56	202	380	338
														Q30VI6	gnl|Prokka|DICDNPMM_03368	0.363	322	193	5	29	349	30	340	7.69e-53	192	380	358
														Q30VI6	gnl|Prokka|ODNJENEP_03981	0.351	361	207	6	23	377	47	386	4.9e-52	190	380	388
														Q30VI6	gnl|Prokka|AFJABFCA_00374	0.353	325	198	5	31	350	27	344	8.1e-43	163	380	360
														Q30VI6	gnl|Prokka|CMMGNANO_02940	0.347	334	188	7	33	345	16	340	3.67e-40	155	380	361
														Q30VI6	gnl|Prokka|KNPLPNEO_00136	0.304	309	199	4	31	334	42	339	1.99e-33	135	380	369
														Q30VI6	gnl|Prokka|CAKHCGPH_01218	0.314	321	190	7	33	344	37	336	3.73e-30	125	380	357
														Q30VI6	gnl|Prokka|DDEAOPNO_02912	0.35	231	114	7	7	215	5	221	6.09e-28	118	380	223
														Q30VI6	gnl|Prokka|CGHPJPOP_02549	0.368	125	73	2	221	345	3	121	2.48e-12	70	380	142
														Q30VI6	gnl|Prokka|CEFLJDAA_01303	0.356	157	80	4	221	377	3	138	2.48e-12	70	380	142
														Q30X38	gnl|Prokka|IHPGBLAL_01252	0.706	313	90	1	1	311	1	313	2.43e-141	446	318	320
														Q313K0	gnl|Prokka|ODNJENEP_00023	0.713	115	33	0	1	115	1	115	3.75e-51	175	115	120
														Q30ZG3	gnl|Prokka|HEHLGAIB_00272	0.754	155	38	0	1	155	1	155	8.69e-77	251	156	160
														Q30ZG3	gnl|Prokka|CGHPJPOP_02731	0.429	149	85	0	4	152	5	153	7.31e-35	130	156	159
														Q30ZG3	gnl|Prokka|IAMHIBLB_02360	0.357	151	94	3	3	150	6	156	1.06e-22	95	156	168
														Q313J6	gnl|Prokka|HANEGDDN_00317	0.71	76	22	0	1	76	1	76	1.71e-33	122	79	83
														Q30VI9	gnl|Prokka|CGHPJPOP_00281	0.531	241	104	3	3	239	4	239	1e-80	267	242	242
														Q30VI9	gnl|Prokka|CMMGNANO_02734	0.414	70	39	1	164	231	1	70	1.85e-10	62	242	80
														Q30YL7	gnl|Prokka|NGPAFJJN_00962	0.748	410	103	0	1	410	1	410	7.65e-196	609	412	415
														Q30YL7	gnl|Prokka|IAMHIBLB_03202	0.467	411	217	2	1	409	6	416	3.42e-112	367	412	421
														Q30YL7	gnl|Prokka|CMPNEAOO_01731	0.34	358	228	4	26	380	35	387	5.74e-53	194	412	414
														Q30Z57	gnl|Prokka|MLEAOFEK_01625	0.748	179	45	0	1	179	1	179	3.91e-84	273	179	180
														Q30WS1	gnl|Prokka|BDAFOMMO_01388	0.718	306	86	0	15	320	14	319	2.89e-151	475	321	324
														Q313I3	gnl|Prokka|AEFHAMMA_03217	0.607	774	281	8	1	756	1	769	6.8e-304	940	756	770
														Q312A8	gnl|Prokka|CMPNEAOO_00467	0.569	137	59	0	1	137	19	155	2.45e-48	168	139	158
														Q30VQ3	gnl|Prokka|EIBJHHCL_00475	0.57	1019	280	9	1	865	1	1015	0	1061	865	1016
														Q30ZH9	gnl|Prokka|JALPLDAK_00987	0.53	147	68	1	1	146	6	152	3.48e-45	159	146	156
														Q30ZH9	gnl|Prokka|ODNJENEP_03217	0.533	90	42	0	57	146	8	97	6.44e-25	101	146	101
														Q314Y9	gnl|Prokka|CMMGNANO_01420	0.672	293	96	0	1	293	1	293	3.4e-127	404	293	294
														Q314Y9	gnl|Prokka|KKKGOBDE_02284	0.491	293	149	0	1	293	1	293	1.94e-87	289	293	294
														Q314Y9	gnl|Prokka|CENKBKCP_03122	0.491	295	148	1	1	293	1	295	1.04e-84	281	293	296
														Q314Y9	gnl|Prokka|HANEGDDN_02079	0.464	293	157	0	1	293	1	293	8.43e-83	276	293	294
														Q314Y9	gnl|Prokka|ODNJENEP_03887	0.447	293	160	1	3	293	1	293	1.42e-78	263	293	294
														Q314Y9	gnl|Prokka|DEGIJNDH_01064	0.57	214	82	2	90	293	1	214	1.15e-76	258	293	215
														Q314Y9	gnl|Prokka|IHPGBLAL_02808	0.451	286	155	2	10	293	10	295	1.74e-74	252	293	296
														Q314Y9	gnl|Prokka|CGHPJPOP_00285	0.461	284	151	2	12	293	9	292	8.35e-74	250	293	293
														Q314Y9	gnl|Prokka|IHPPMIDC_01875	0.455	294	159	1	1	293	1	294	2.93e-73	248	293	295
														Q314Y9	gnl|Prokka|MPFHDAIJ_03071	0.449	285	155	1	11	293	11	295	3.6e-72	245	293	296
														Q314Y9	gnl|Prokka|AKICPIJN_02959	0.383	313	173	2	1	293	1	313	4.87e-69	236	293	314
														Q314Y9	gnl|Prokka|AKJGOMLG_01309	0.422	291	163	2	5	293	5	292	3.51e-66	228	293	293
														Q314Y9	gnl|Prokka|MBLMGBKF_01707	0.339	286	185	1	11	292	9	294	2.38e-49	179	293	296
														Q311N0	gnl|Prokka|ODNJENEP_04410	0.673	723	222	2	1	709	27	749	1.02E-318	981	715	764
														Q311N0	gnl|Prokka|ADMDPGPI_03318	0.703	307	83	2	411	712	1	304	1.03e-126	423	715	307
														Q312Y8	gnl|Prokka|CCDANNFG_01082	1	204	0	0	1	204	1	204	9.15e-134	418	204	205
														Q312Y8	gnl|Prokka|IHPGBLAL_02503	0.31	158	105	2	28	181	30	187	5.03e-19	86	204	193
														Q30YW5	gnl|Prokka|IHPGBLAL_01795	0.55	699	309	3	1	697	49	743	4.43e-233	732	700	746
														Q30YW5	gnl|Prokka|DFFFODHA_00679	0.491	279	142	0	419	697	11	289	1.11e-73	265	700	292
														Q30YW5	gnl|Prokka|DFFFODHA_00678	0.352	366	220	5	1	352	1	363	4.41e-57	214	700	391
														Q30YW5	gnl|Prokka|MJMNKEDD_00802	0.398	291	172	1	413	700	5	295	8.1e-50	192	700	297
														Q30YW5	gnl|Prokka|ODNJENEP_02279	0.319	376	240	9	1	369	1	367	2.11e-44	175	700	375
														Q30Z58	gnl|Prokka|MBLMGBKF_01513	0.7	117	34	1	4	120	5	120	1.17e-46	162	120	121
														Q314Q6	gnl|Prokka|BCDMJOOD_02059	0.524	309	144	3	1	307	1	308	3.05e-99	325	327	311
														Q312Y4	gnl|Prokka|AKJGOMLG_03918	0.521	328	146	4	1	323	1	322	3.47e-111	359	323	323
														Q312Y4	gnl|Prokka|AEFHAMMA_01585	0.307	312	208	4	5	312	6	313	5.14e-52	188	323	328
														Q30Y90	gnl|Prokka|IHPGBLAL_03218	0.682	208	64	2	8	215	7	212	1.71e-101	325	215	213
														Q30Y90	gnl|Prokka|CMMGNANO_01282	0.708	158	44	2	58	215	10	165	1.03e-73	245	215	166
														Q30Y90	gnl|Prokka|AFJABFCA_03377	0.447	208	108	4	9	214	13	215	4.43e-56	194	215	218
														Q30Z56	gnl|Prokka|CKLAGEKC_01942	0.65	123	43	0	4	126	5	127	3.66e-52	178	126	128
														Q30ZG1	gnl|Prokka|BGAAKEKH_01572	0.71	570	162	2	1	568	1	569	7.15e-280	860	568	570
														Q30ZG1	gnl|Prokka|CAKHCGPH_01800	0.434	578	283	15	25	562	19	592	3.06e-141	459	568	599
														Q30ZG1	gnl|Prokka|HEHLGAIB_00273	0.361	553	281	14	1	546	1	488	2.76e-95	325	568	489
														Q30ZG1	gnl|Prokka|AEFHAMMA_02421	0.341	563	317	15	30	562	9	547	1.46e-86	299	568	554
														Q312Y5	gnl|Prokka|ADMDPGPI_02377	0.768	164	36	1	5	166	10	173	4.47e-87	281	169	175
														Q312Y5	gnl|Prokka|AEFHAMMA_00038	0.492	138	70	0	1	138	1	138	3.03e-43	155	169	148
														Q312Y5	gnl|Prokka|JALPLDAK_00582	0.492	132	67	0	3	134	20	151	1.46e-42	153	169	161
														Q315B5	gnl|Prokka|GCKNEJAJ_02353	0.625	232	84	1	6	237	7	235	1.87e-94	306	239	240
														Q315B5	gnl|Prokka|CENKBKCP_02392	0.419	231	130	3	6	235	3	230	9.38e-51	180	239	238
														Q30ZN5	gnl|Prokka|CCDANNFG_01891	1	263	0	0	1	263	1	263	1.9e-171	530	263	264
														Q30ZN5	gnl|Prokka|ADMDPGPI_00388	0.381	275	144	8	3	260	4	269	3.6e-43	159	263	275
														Q30ZN5	gnl|Prokka|CMMGNANO_00274	0.353	294	153	8	3	260	4	296	2.51e-40	151	263	302
														Q30ZN5	gnl|Prokka|LGAPMFFL_03131	0.34	276	157	8	7	262	6	276	1.82e-26	110	263	280
														Q30ZN5	gnl|Prokka|ODNJENEP_02990	0.332	283	158	9	7	260	24	304	3.37e-26	109	263	314
														Q30ZN5	gnl|Prokka|LLMEGLFE_02139	0.312	262	168	7	6	262	8	262	3.32e-22	98	263	266
														Q30ZN5	gnl|Prokka|DDEAOPNO_00028	0.314	264	158	5	6	249	12	272	1.13e-21	96	263	295
														Q30ZN5	gnl|Prokka|AKJGOMLG_02431	0.312	266	162	8	7	259	12	269	1.03e-17	84	263	272
														Q30ZN5	gnl|Prokka|DEGIJNDH_01000	0.314	194	88	7	107	260	1	189	4.54e-10	61	263	204
														Q30ZM2	gnl|Prokka|KKKGOBDE_00378	0.649	214	74	1	1	213	1	214	9.74e-84	274	213	215
														Q30ZT3	gnl|Prokka|PJOFBHAB_00646	0.672	174	55	1	3	174	2	175	4.05e-72	239	177	183
														Q317E0	gnl|Prokka|CENKBKCP_00783	0.567	238	96	2	23	259	13	244	1.38e-76	256	259	245
														Q317E0	gnl|Prokka|JIJNDHHJ_00663	0.451	217	119	0	43	259	24	240	3.89e-56	197	259	244
														Q317E0	gnl|Prokka|JALPLDAK_02587	0.458	231	113	2	41	259	25	255	2.55e-55	194	259	256
														Q317E0	gnl|Prokka|HANEGDDN_01693	0.441	238	124	2	22	259	13	241	1.5e-53	189	259	242
														Q317E0	gnl|Prokka|LLMEGLFE_02595	0.472	216	111	1	44	259	28	240	3.83e-53	188	259	241
														Q317E0	gnl|Prokka|KBGEOCMP_01250	0.402	241	140	1	19	259	7	243	3.35e-49	177	259	244
														Q317E0	gnl|Prokka|AKJGOMLG_02555	0.414	222	129	1	39	259	22	243	1.43e-47	172	259	244
														Q317E0	gnl|Prokka|GKANHBAA_00893	0.336	244	154	3	17	259	12	248	3.15e-33	130	259	256
														Q317E0	gnl|Prokka|CGHPJPOP_02552	0.302	225	144	7	43	258	23	243	1.76e-14	74	259	248
														Q30YW1	gnl|Prokka|MBLMGBKF_02312	0.6	205	81	1	1	205	1	204	1.92e-71	239	212	215
														Q30ZN3	gnl|Prokka|AFJABFCA_00781	0.642	302	108	0	1	302	1	302	3e-129	411	307	310
														Q30ZN3	gnl|Prokka|MLEAOFEK_02494	0.445	303	165	3	1	302	1	301	3.4e-78	263	307	306
														Q30ZN3	gnl|Prokka|ODNJENEP_02299	0.409	305	175	4	4	305	7	309	1.81e-61	214	307	312
														Q30ZN3	gnl|Prokka|IHPGBLAL_01949	0.372	306	187	4	4	305	5	309	3.79e-54	193	307	312
														Q30ZN3	gnl|Prokka|IHPGBLAL_02374	0.325	307	190	9	1	303	1	294	8.12e-34	134	307	302
														Q30ZN3	gnl|Prokka|PJOFBHAB_00186	0.3	310	194	11	2	304	6	299	1.48e-29	121	307	302
														Q316I1	gnl|Prokka|KNPLPNEO_00088	0.673	361	116	2	1	359	1	361	1.76e-162	510	363	364
														Q30ZI4	gnl|Prokka|CAKHCGPH_00734	0.584	802	331	2	4	803	6	806	1.48e-283	884	810	826
														Q30ZI4	gnl|Prokka|HEHLGAIB_00490	0.758	182	44	0	622	803	1	182	5.39e-76	275	810	186
														Q30ZI4	gnl|Prokka|KBGEOCMP_01492	0.386	212	128	1	594	803	3	214	4.46e-32	136	810	223
														Q30ZI4	gnl|Prokka|HANEGDDN_01707	0.325	200	132	2	608	805	15	213	2.32e-27	121	810	217
														Q30ZI4	gnl|Prokka|JALPLDAK_02516	0.307	315	159	12	8	282	15	310	8.16e-22	103	810	321
														Q30ZI4	gnl|Prokka|AKJGOMLG_00622	0.316	199	130	4	601	795	11	207	4.79e-19	94	810	227
														Q311Z9	gnl|Prokka|BJAOCMHJ_03919	0.73	208	56	0	1	208	1	208	2.33e-101	325	208	209
														Q30Z62	gnl|Prokka|KKKGOBDE_00924	0.734	437	115	1	1	436	1	437	1.13e-213	662	437	441
														Q30Z34	gnl|Prokka|CENKBKCP_02691	0.774	430	91	3	1	427	1	427	1.08e-233	719	427	429
														Q30Z34	gnl|Prokka|NGPAFJJN_02439	0.814	269	46	1	159	427	1	265	7.46e-146	465	427	266
														Q30Z34	gnl|Prokka|NGPAFJJN_02438	0.812	155	29	0	1	155	1	155	1.8e-75	261	427	157
														Q313P0	gnl|Prokka|CCDANNFG_00946	1	514	0	0	1	514	1	514	0	1049	514	515
														Q313P0	gnl|Prokka|EEICALGP_00459	0.467	543	237	9	6	513	14	539	9.69e-128	417	514	546
														Q313P0	gnl|Prokka|AOMNPHHJ_00790	0.383	631	255	10	6	512	7	627	2.09e-107	358	514	637
														Q313P0	gnl|Prokka|IHPGBLAL_01381	0.405	515	273	7	7	505	18	515	9.92e-97	327	514	524
														Q313P0	gnl|Prokka|OHEDPBDI_01429	0.414	504	266	12	6	505	4	482	1.95e-94	320	514	492
														Q313P0	gnl|Prokka|MBLMGBKF_00281	0.356	575	286	9	2	505	4	565	2.16e-90	308	514	568
														Q313P0	gnl|Prokka|IAMHIBLB_01597	0.378	504	284	9	5	502	7	487	1.02e-89	306	514	504
														Q313P0	gnl|Prokka|MLEAOFEK_01848	0.387	524	269	16	3	502	18	513	1.37e-82	285	514	517
														Q313P0	gnl|Prokka|LLMEGLFE_02671	0.345	512	294	8	4	505	2	482	1.93e-80	279	514	493
														Q313P0	gnl|Prokka|DICDNPMM_00114	0.357	517	291	8	4	507	2	490	5.76e-79	274	514	498
														Q313P0	gnl|Prokka|KKKGOBDE_03602	0.364	496	298	4	6	501	20	498	3.67e-78	272	514	517
														Q313P0	gnl|Prokka|EHIAFPEG_03536	0.377	511	291	9	9	509	4	497	5e-78	272	514	500
														Q313P0	gnl|Prokka|AKJGOMLG_01913	0.375	511	282	11	23	509	20	517	5e-78	272	514	518
														Q313P0	gnl|Prokka|ADMDPGPI_00678	0.345	521	304	7	5	502	8	514	9.28e-78	271	514	517
														Q313P0	gnl|Prokka|CKLAGEKC_01839	0.353	515	300	7	1	511	1	486	3.19e-77	269	514	488
														Q313P0	gnl|Prokka|CGHPJPOP_01475	0.377	487	277	6	23	505	27	491	8.04e-77	268	514	506
														Q313P0	gnl|Prokka|AEFHAMMA_03577	0.358	499	308	5	6	502	19	507	7.09e-74	259	514	523
														Q313P0	gnl|Prokka|PJOFBHAB_00032	0.349	495	284	11	9	501	5	463	1.56e-68	244	514	471
														Q313P0	gnl|Prokka|AEBPMPAI_01947	0.36	508	293	13	6	496	10	502	1.81e-65	235	514	509
														Q313P0	gnl|Prokka|ODNJENEP_00172	0.337	531	305	10	5	506	4	516	1.54e-64	232	514	527
														Q313P0	gnl|Prokka|AOMNPHHJ_02981	0.31	319	153	10	242	512	1	300	2.35e-19	93	514	326
														Q313P0	gnl|Prokka|EIBJHHCL_02743	0.314	242	136	3	292	512	20	252	2.55e-15	80	514	276
														Q313P0	gnl|Prokka|IAMHIBLB_00222	0.302	235	144	6	7	239	1	217	5.56e-14	76	514	242
														Q313P0	gnl|Prokka|IHPPMIDC_02095	0.358	223	121	6	13	229	8	214	4.57e-11	66	514	257
														Q313P0	gnl|Prokka|AKJGOMLG_03547	0.316	215	109	11	279	484	10	195	7.88e-07	53	514	226
														Q314Y6	gnl|Prokka|CENKBKCP_03088	0.514	334	159	3	22	353	3	335	8.02e-107	348	353	336
														Q30WS2	gnl|Prokka|CMMGNANO_01674	0.705	306	90	0	1	306	1	306	5.83e-138	436	309	313
														Q30WS2	gnl|Prokka|ADMDPGPI_01860	0.408	296	167	3	11	305	10	298	7.87e-65	224	309	302
														Q30WS2	gnl|Prokka|AELAIDFL_01599	0.371	307	189	2	6	308	2	308	3.64e-61	214	309	310
														Q30WS2	gnl|Prokka|CGHPJPOP_02449	0.598	117	47	0	189	305	4	120	2.04e-39	150	309	127
														Q30VI5	gnl|Prokka|AKICPIJN_00314	0.584	238	99	0	19	256	11	248	1.1e-75	253	256	249
														Q30VI5	gnl|Prokka|GCKNEJAJ_02144	0.423	236	134	2	22	256	12	246	2.68e-48	174	256	247
														Q30VI5	gnl|Prokka|CGHPJPOP_02552	0.311	244	155	6	20	255	6	244	3.12e-19	89	256	248
														Q317E2	gnl|Prokka|HANEGDDN_01691	0.531	241	109	2	5	244	4	241	1.65e-81	269	244	242
														Q317E2	gnl|Prokka|KNPLPNEO_00364	0.409	242	134	4	6	244	13	248	6.68e-49	175	244	249
														Q30ZN1	gnl|Prokka|CMMGNANO_00151	0.591	367	145	2	1	365	1	364	3.61e-130	417	367	375
														Q312D7	gnl|Prokka|LMFNHEOK_00257	0.611	152	59	0	1	152	1	152	6.05e-53	183	170	188
														Q316U6	gnl|Prokka|CMMGNANO_02866	0.805	159	26	2	5	158	6	164	6.05e-75	246	159	166
														Q312D5	gnl|Prokka|JALPLDAK_03479	0.638	105	34	1	1	101	1	105	1.31e-36	132	101	106
														Q30V99	gnl|Prokka|HELIKHML_01915	0.622	940	351	3	1	939	1	937	0	1205	943	940
														Q30V99	gnl|Prokka|LLMEGLFE_00133	0.451	929	504	6	12	938	7	931	1.17e-264	836	943	932
														Q30V99	gnl|Prokka|CENKBKCP_00990	0.418	944	526	11	7	938	4	936	3.43e-241	767	943	939
														Q30V99	gnl|Prokka|CKLAGEKC_01198	0.402	935	553	6	6	937	4	935	1.82e-233	745	943	939
														Q314X7	gnl|Prokka|CGHPJPOP_00281	0.584	214	87	1	2	215	3	214	9.86e-83	273	237	242
														Q314X7	gnl|Prokka|CMMGNANO_02734	0.684	73	23	0	161	233	1	73	2.95e-26	109	237	80
														Q314X7	gnl|Prokka|CGHPJPOP_02673	0.308	172	107	4	4	175	5	164	2.29e-20	91	237	184
														Q30YV9	gnl|Prokka|GJPLMKNB_02060	0.759	245	59	0	1	245	32	276	1.01e-127	404	259	282
														Q312T7	gnl|Prokka|ODNJENEP_01665	0.575	200	85	0	14	213	16	215	8.59e-74	246	218	223
														Q312T7	gnl|Prokka|CMMGNANO_01191	0.535	211	98	0	1	211	1	211	5.34e-66	223	218	218
														Q312T7	gnl|Prokka|MLEAOFEK_00510	0.477	197	102	1	19	215	13	208	1.17e-51	182	218	210
														Q312T7	gnl|Prokka|HEHLGAIB_02532	0.414	205	120	0	13	217	12	216	3.31e-43	157	218	218
														Q30ZG0	gnl|Prokka|IAMHIBLB_02360	0.503	161	78	2	4	162	4	164	9.76e-48	168	163	168
														Q30ZG0	gnl|Prokka|HEHLGAIB_00272	0.385	148	90	1	5	152	2	148	1.88e-28	112	163	160
														Q30ZG0	gnl|Prokka|CGHPJPOP_02731	0.34	147	96	1	7	153	5	150	5.75e-18	81	163	159
														Q30ZG0	gnl|Prokka|AELAIDFL_01291	0.306	147	97	4	5	149	2	145	2.61e-14	71	163	178
														Q315R7	gnl|Prokka|AKJGOMLG_01979	0.581	74	29	2	4	76	7	79	3.38e-20	83	76	80
														Q311Z4	gnl|Prokka|AEFHAMMA_02033	0.592	363	144	1	19	381	7	365	1.32e-135	433	383	375
														Q311Z4	gnl|Prokka|DICDNPMM_02244	0.42	295	167	2	88	382	2	292	3.75e-68	237	383	294
														Q311Z4	gnl|Prokka|IHPGBLAL_00313	0.325	353	231	4	23	373	13	360	5.37e-52	190	383	370
														Q311Z4	gnl|Prokka|ODNJENEP_03395	0.308	324	181	18	72	365	49	359	1.08e-18	90	383	382
														Q313G3	gnl|Prokka|BGAAKEKH_00975	0.668	196	65	0	1	196	1	196	2.91e-85	278	198	211
														Q315E3	gnl|Prokka|HANEGDDN_00412	0.643	337	120	0	3	339	5	341	4.77e-142	451	367	360
														Q315E3	gnl|Prokka|LGAPMFFL_02266	0.524	248	108	3	3	244	5	248	5.03e-86	289	367	301
														Q315E3	gnl|Prokka|HANEGDDN_01671	0.337	169	80	6	43	209	14	152	2.51e-21	98	367	171
														Q315E3	gnl|Prokka|EEICALGP_01000	0.316	183	101	8	37	216	3	164	2.2e-17	85	367	170
														Q315E3	gnl|Prokka|CGHPJPOP_02673	0.319	169	95	7	40	203	6	159	2.2e-17	85	367	184
														Q315E3	gnl|Prokka|BGAAKEKH_03342	0.305	200	79	11	40	209	9	178	1.69e-16	83	367	195
														Q315E3	gnl|Prokka|AKICPIJN_00374	0.308	178	99	7	40	213	5	162	2.28e-15	79	367	171
														Q315E3	gnl|Prokka|CCDANNFG_00415	0.3	163	91	6	40	202	5	144	3.04e-15	79	367	165
														Q315E3	gnl|Prokka|CMPNEAOO_01008	0.321	174	77	10	40	196	5	154	2.29e-14	76	367	178
														Q315E3	gnl|Prokka|LLMEGLFE_01227	0.31	158	83	8	47	199	11	147	1.28e-13	74	367	148
														Q315E3	gnl|Prokka|ADLOCMDD_01010	0.316	161	78	8	46	194	11	151	1.71e-13	73	367	169
														Q311Z5	gnl|Prokka|ODNJENEP_00613	0.549	222	96	2	1	218	1	222	1.75e-67	228	219	225
														Q311Z5	gnl|Prokka|PJCEGMLK_04211	0.548	113	51	0	104	216	2	114	1.02e-27	112	219	119
														Q30VI4	gnl|Prokka|OHEDPBDI_01585	0.554	211	94	0	12	222	6	216	1.38e-72	243	224	225
														Q30VI4	gnl|Prokka|JALPLDAK_02399	0.374	219	134	2	6	224	10	225	2.13e-37	141	224	229
														Q30VI4	gnl|Prokka|DFFFODHA_01717	0.346	196	125	3	28	221	33	227	5e-26	108	224	231
														Q30VI4	gnl|Prokka|HELIKHML_02717	0.328	216	139	3	6	220	11	221	5.98e-25	104	224	224
														Q30VI3	gnl|Prokka|OHEDPBDI_01584	0.526	209	99	0	3	211	2	210	2.08e-65	223	243	220
														Q30VI3	gnl|Prokka|JALPLDAK_02586	0.481	216	110	2	1	215	1	215	1.24e-57	200	243	248
														Q30VI3	gnl|Prokka|EHIAFPEG_01999	0.46	189	93	2	25	204	28	216	4.13e-45	164	243	236
														Q30VI3	gnl|Prokka|DEGIJNDH_03013	0.386	233	111	3	3	204	2	233	8.13e-40	149	243	261
														Q30VI3	gnl|Prokka|AEFHAMMA_02330	0.382	230	120	6	3	220	10	229	8.88e-33	128	243	257
														Q30VI3	gnl|Prokka|CEFLJDAA_03116	0.39	223	113	7	9	220	16	226	1.75e-30	121	243	258
														Q30VI3	gnl|Prokka|NNFDCJBP_02942	0.372	188	109	2	23	204	40	224	1.34e-28	116	243	226
														Q30VI3	gnl|Prokka|ODNJENEP_01095	0.319	210	123	3	9	198	17	226	2.49e-28	115	243	233
														Q30VI3	gnl|Prokka|DDEAOPNO_02729	0.338	195	120	2	18	204	24	217	4.8e-26	108	243	222
														Q30VI3	gnl|Prokka|ADLOCMDD_02584	0.351	216	121	6	17	223	30	235	8.91e-26	108	243	257
														Q30VI3	gnl|Prokka|AEBPMPAI_01818	0.345	197	117	4	16	204	28	220	1.21e-25	107	243	229
														Q30VI3	gnl|Prokka|AKICPIJN_01909	0.366	191	87	7	11	190	19	186	1.95e-24	104	243	206
														Q30VI3	gnl|Prokka|IHPGBLAL_02614	0.349	203	104	6	8	202	17	199	1.45e-22	98	243	207
														Q30VI3	gnl|Prokka|DFFFODHA_01127	0.321	246	129	6	6	213	6	251	3.65e-22	97	243	275
														Q30VI3	gnl|Prokka|IHPGBLAL_02314	0.322	192	115	5	25	205	34	221	2.31e-21	94	243	232
														Q30VI3	gnl|Prokka|IHPGBLAL_01641	0.322	217	113	9	17	208	24	231	1.43e-18	86	243	260
														Q30VI3	gnl|Prokka|MLEAOFEK_00295	0.349	183	109	2	25	198	33	214	4.83e-18	85	243	226
														Q30VI3	gnl|Prokka|HELIKHML_01587	0.314	197	120	5	17	199	29	224	4.07e-17	82	243	241
														Q30VI3	gnl|Prokka|CCDANNFG_01177	0.369	176	98	6	20	194	24	187	5.51e-17	81	243	201
														Q30VI3	gnl|Prokka|CKLAGEKC_02339	0.321	193	113	5	23	204	30	215	5.2e-15	76	243	228
														Q30VI3	gnl|Prokka|GCKNEJAJ_01967	0.391	74	39	1	33	106	15	82	5.34e-07	51	243	83
														Q30ZG2	gnl|Prokka|MBLMGBKF_00651	0.685	318	97	2	1	315	1	318	2.67e-152	478	317	320
														Q30ZG2	gnl|Prokka|DDEAOPNO_00184	0.534	305	119	5	13	315	11	294	7.11e-96	315	317	317
														Q30ZG2	gnl|Prokka|MPFHDAIJ_02473	0.44	309	168	4	10	316	5	310	3.73e-81	272	317	373
														Q30ZG2	gnl|Prokka|KKKGOBDE_00370	0.387	315	162	11	21	316	3	305	2.61e-61	214	317	308
														Q313G7	gnl|Prokka|EEICALGP_01672	0.782	184	40	0	1	184	3	186	2.79e-88	286	184	187
														Q312Y6	gnl|Prokka|DICDNPMM_00776	0.751	653	163	0	1	653	1	653	0	1058	660	661
														Q312Y6	gnl|Prokka|LGAPMFFL_00565	0.465	664	340	8	2	657	4	660	2.43e-185	591	660	689
														Q312Y6	gnl|Prokka|AEFHAMMA_01379	0.453	671	339	10	2	650	3	667	1.55e-181	580	660	670
														Q312Y6	gnl|Prokka|NNFDCJBP_02009	0.339	672	366	15	2	650	16	632	2.03e-95	329	660	662
														Q312Y6	gnl|Prokka|JALPLDAK_00381	0.391	442	250	9	142	575	11	441	1.9e-83	293	660	455
														Q312Y6	gnl|Prokka|ADMDPGPI_02269	0.324	429	253	12	143	562	6	406	7.33e-61	225	660	413
														Q30ZG5	gnl|Prokka|KKKGOBDE_00370	0.605	317	114	5	1	317	1	306	2.44e-132	420	317	308
														Q30ZG5	gnl|Prokka|MBLMGBKF_00651	0.4	320	163	10	3	315	21	318	2.82e-59	209	317	320
														Q30ZG5	gnl|Prokka|DDEAOPNO_00184	0.382	316	156	10	3	317	19	296	5.37e-54	193	317	317
														Q311R2	gnl|Prokka|MLEAOFEK_01367	0.567	289	110	2	1	274	32	320	1.94e-94	308	276	321
														Q311R2	gnl|Prokka|LGAPMFFL_02576	0.52	269	128	1	7	274	7	275	7.03e-85	281	276	277

## Sheet: Sheet2
>sp|Q310T4|PYRG_DESAG CTP synthase OS=Desulfovibrio alaskensis (strain ATCC BAA 1058 / DSM 17464 / G20) OX=207559 GN=pyrG PE=3 SV=1
MKTKFIFITGGVLSSLGKGLAAASVGALLQARGLKVTIQKLDPYINVDPGTMNPFQHGEV
YVTDDGAETDLDLGHYERYLGIPMNQRNNYTSGSIYHRVITKERRGDYLGGTVQVIPHIT
DEIKSVIMNLASDDLDVALVEIGGTVGDIEGQPFLEAIRQLRSDLGRDRCMYIHLTLVPY
LAAAGEHKTKPTQHSVKELRSIGIQPDIILCRCEKAVTDDLKHKIALFCNVEKDAVFSAV
DVKNIYEVPLSFYEEGFDQKIAIMLQLPAKNPDLSKWQELVDTCANPQGKVTIGIVGKYV
DLKEAYKSLHEALIHGGVANKLAVELKYVNSELITDENVAESLAGLDGILVPGGFGSRGV
EGKIRAIRYARENKVPFFGICLGMQCAVIEFARNVAGLPAANSEEFDEQTPDKVIYLMTE
WFDFRSKQVERRDSGSEKGGTMRLGSYPCAVVKGTNAFTAYQAEKVDERHRHRFEFNNAY
LDKLKEAGLVFSGLSPDGELVEMVEIKDHPWFLGCQFHPEFKSYPMTPHPLFREFIKAAG
KQAVKSKR
>tr|Q30ZH3|Q30ZH3_DESAG Ribose-phosphate pyrophosphokinase OS=Desulfovibrio alaskensis (strain ATCC BAA 1058 / DSM 17464 / G20) OX=207559 GN=prs PE=3 SV=1
MHGDLKIITGTANPELASAICNHLGCHLTPTLCETFSDGEIRIEIGDNVRGDDVFIVQPT
CAPVNDNLIQLSLMLDALKRASVGRVTAVVPYYGYARQDRKVSPRAPISARLMADLLEAA
GMHRLVTVDLHAGQIQGFFNCPVDNLYAAPVILDYLRQTVTNDIVIVSPDAGGVERARAY
AKRLGASLAIIDKRRDKPNQAEAMNVIGEVKGKTAIVVDDMIDTAGTMVAAGNVLLTKGA
KEVMACTTHPVLSGPAIERLCESSFSQVVVTDTIPLGSKLQACSKLKVLSVAGLLAKAIH
NIHTESSVSVLFV
>sp|Q316F5|ISPH_DESAG 4-hydroxy-3-methylbut-2-enyl diphosphate reductase OS=Desulfovibrio alaskensis (strain ATCC BAA 1058 / DSM 17464 / G20) OX=207559 GN=ispH PE=3 SV=1
MHVKRAATAGFCMGVGLALKKLDRELDNNAKDIATLGPIIHNPQVLRRYEQKGVRCYTDP
AEARSGQRVVIRAHGIPEETESALAAAGVDLVDATCPKVKRAQLGIARQREKGRTLLLFG
EHDHPEVQGLLSYAGEGAVVFGSLEELQNGPLEDDRHYFLAAQTTQDKHAFTSVIEWVRR
RFGDHVPVLDTICDATRERQDEAIAIARSVDVMVVVGGFASGNTRRLAEVAQAQGVPTYH
VETPDQLPLDAIRGYGAAGLTAGASTPKSIIDETQKLLESL
>sp|Q30YL7|GLYA_DESAG Serine hydroxymethyltransferase OS=Desulfovibrio alaskensis (strain ATCC BAA 1058 / DSM 17464 / G20) OX=207559 GN=glyA PE=3 SV=1
MDELLIQDPEVGRAIVQEVERQTGKLELIASENFVSPAVRAAQGSVLTHKYAEGYPGKRY
YGGCEFVDVAENLAIDRACEIFGAQYANVQPHSGSQANMAVYFSALTPGDTILAMDLSHG
GHLTHGSPVNFSGRFYNVVFYGVSRETGCIDYDSVAELAREHRPAMIVAGASAYSRIIDF
ARFRAIADEVGSLLMVDMAHIAGLVAAGLHPSPVGTAHFTTTTTHKTLRGPRGGMILSDE
EAAKKLNSQIFPGIQGGPLMHVIAAKAVAFGEALRPEFGAYQKQVVANAAKLAATLTDAG
FELVSGGTDNHLMLVDLTNKDITGKDAQHALDLAGITANKNTVPFETRSPFVTSGIRLGT
PALTTRGMKEAEMVKVAGWIIDALGNIGNETRLAEISRDVEKFARQFPLFHW
>sp|Q312A8|NDK_DESAG Nucleoside diphosphate kinase OS=Desulfovibrio alaskensis (strain ATCC BAA 1058 / DSM 17464 / G20) OX=207559 GN=ndk PE=3 SV=1
MAERTFAIIKPDATRRNLEGPILSVIQQNGLRVVAMKKMRLTREQAEGFYHVHKERPFFA
SLTDFMTSGPIVAMVLEGDNAVARWRELMGATNPENAAEGTIRRQFAEGLEANSVHGSDA
AETAAFEMGYFFNAMEITG
>sp|Q311Z9|UPP_DESAG Uracil phosphoribosyltransferase OS=Desulfovibrio alaskensis (strain ATCC BAA 1058 / DSM 17464 / G20) OX=207559 GN=upp PE=3 SV=1
MAVYAVDHPLVKHKLGRLRQSDVPVAEFRALSNEVCRLLTYEATKDLETEKTQVEGWAGP
VEVEQIKGKKITVVPILRAGLGMLDGLLDMIPGAKVSVVGMFRNEETLEPVTYYTKLANN
IEERQAIIIDPMLATGGTLVATIDLLKKAGCKQIRGLFLVAAPEGIKRVQDAHPDVDIYV
AAVDDCLNENGYILPGLGDAGDKIFGTK
>tr|Q314Y6|Q314Y6_DESAG GTP 3',8-cyclase OS=Desulfovibrio alaskensis (strain ATCC BAA 1058 / DSM 17464 / G20) OX=207559 GN=moaA PE=3 SV=1
MSTLHHAFSGNVPQAAGPAAAERFSDEYGRQVSYLRLSVTDRCNLRCMYCWTCDGLSFIP
HDSILKYEEMLQLVDAAVGMGVEKVRLTGGEPFVRKDFLFLVESLVRRHPSLDVRITTNA
TLLAGKVAALRDLGVRYVNISLDTFERERFRRVAGRDMLRHVRRALDEVLEHGIGLKLNA
VALRGFNDDELPVFLNFARRNAVDVRFIEFMPMGGCTRWSQENFWPASDILETARRHADL
TPVEGRSRRSGPARLYSIEGGKGRFGLITPLSDHFCNSCNRLRITPDGRLRTCLFSDKEY
RLRPLIRHPRLGMSAVMKVMRLAAQRKPLGYRMLEQLHADGSVAEKRMSAIGG
>sp|Q30ZN1|TSAD_DESAG tRNA N6-adenosine threonylcarbamoyltransferase OS=Desulfovibrio alaskensis (strain ATCC BAA 1058 / DSM 17464 / G20) OX=207559 GN=tsaD PE=3 SV=1
MRCLGIESSCDETALAIVDDGRLVDAVMSTQAELHALFGGVVPELASREHYRLIGRMFDS
LMLRCGLGVQDIDVISVARGPGLLGSLLVGVGFAKGLALAGGQRLVGVNHLHAHLLAAGL
EHRLVFPALGVLVSGGHTHLYRIDSPRNFTLVGRTLDDAAGEAFDKVAKMLNLPYPGGRF
IDVLGHMADPDDSMFPRPYTDNDNLDFSFSGLKTAVSTWLKAHGGTALAAPPAESELQAM
LQNNVLPSGMPADMPLVCASFNAAVADTLYIKARRALQRLGGRGQIRSVVVAGGVAANSR
VRTSMQRLAAEEGLHLHLPSPALCTDNGAMIAYTGWLLASEGLHHSLELETMPRGRVIPD
DYIYDAH
>tr|Q30VL7|Q30VL7_DESAG 3-phosphoshikimate 1-carboxyvinyltransferase OS=Desulfovibrio alaskensis (strain ATCC BAA 1058 / DSM 17464 / G20) OX=207559 GN=aroA PE=3 SV=1
MNSKTVTAPASKSVSHRMVIGAALAAGTSTLTNVLESDDLTRTVEIMKTCGADIVRQGAG
RYSVRGVAGTPRGGSTEPASCYVHESGTTCRLLTAVVACGLGTFRIHGVPRMHERPIGEL
VTALRMAGADVRYEQHEGFPPLIVEALGLSGGMVTIGLDESSQYLSGLLLAAPQARSMTI
TVGGAKVVSWPYVGLTLQAMEDFGLRFSVETKDDEGWHKTDWRTVKDIVPGRVRFVVPPG
MYRAGDYTVEGDWSSSSYFLAAGAAGQVPVTVRGLRRDSLQGDRAMLDILRRMGAGVAWD
GDAVTVSPAPLKGIAVDMGHCPDLVPTVATVAAFASGDTTISNVGHLRIKECDRLASPAA
ELARAGVQCEVRDDGLVVHGAGRENIRIAPGTVFSTYADHRMAMSMAVLEMAGQPVTVDD
PACVGKSFPAFWEQWKKVSPCV
>sp|Q30XT2|PYRF_DESAG Orotidine 5'-phosphate decarboxylase OS=Desulfovibrio alaskensis (strain ATCC BAA 1058 / DSM 17464 / G20) OX=207559 GN=pyrF PE=3 SV=1
MMMPELVVALDYPESEQAVAMAARLQGSCPWVKVGLELYTAAGPDILRRLKDMGFSVFLD
LKFFDIPNTVRGAVRSSVCAGADMVNIHLLGGARMAQAAVQGLQEGCECKGLAAPPVLLG
VTVLTSMAQQDLPAGLDLPLDSVVDVLARSGREWGLNGVVCSGYEVESIKKSCGTDYICL
TPGIRPAAADDDQRRTMTPQQAARAGSDYLVVGRPVTGAADPAGAAYSIMESVRQA
>tr|Q30Y18|Q30Y18_DESAG Ribulose-phosphate 3-epimerase OS=Desulfovibrio alaskensis (strain ATCC BAA 1058 / DSM 17464 / G20) OX=207559 GN=rpe PE=3 SV=1
MILSPSLLSSDYGRLADELAALEDAGLSWVHWDVMDGMFVPNITLGAPIIKKLRKASGLF
FDVHLMVQAPERYIADFADAGADMLVVHAEATNHLERTLSEIRRMGVQCGVALNPHTPLC
VLEYVLDQLDMVLIMSVNPGFGGQKFIPFTMRKIEELSAMITARGLKTLIQVDGGVDPEN
TPELVRRGADVLVSGSAFFGHPPYRQRHDAFQAAAAR
>sp|Q313G6|PYRH_DESAG Uridylate kinase OS=Desulfovibrio alaskensis (strain ATCC BAA 1058 / DSM 17464 / G20) OX=207559 GN=pyrH PE=3 SV=1
MSELKYKRALIKLSGEALAGDKKFGIDPETVSNICREIAEVLEMGLQVSLVIGGGNIFRG
LSSSAKGMDRSSADYMGMLATVLNAVAVQDALEKLGHATRVLSAITMQEVCEPYIRRRAE
RHLEKGRVVICAAGTGNPYFTTDTAAALRGMELKCDVIIKATKVDGVYDKDPMQHDDAVM
YRQLSYIEVLQKNLRVMDSTAISLCMENNVPIIVCNMYKGGIKRAVMGEDVGTIVQGG
>sp|Q30ZN0|F16PA_DESAG Fructose-1,6-bisphosphatase class 1 OS=Desulfovibrio alaskensis (strain ATCC BAA 1058 / DSM 17464 / G20) OX=207559 GN=fbp PE=3 SV=1
MRQVTVTEHLLLHQTKSPAATGQFTALLYDLILAAKIISKSVNKAGLLDVLGGTGQVNVQ
GEHVQKLDEYANRVLIHRMERTGVLCAMASEENADLIRVPERFEAGDYILIFDPLDGSSN
IDVNINVGTIFSILKRKPGASGSKDVTLGDVLQSGVEQVAAGYFLYGPSTMLVYSSGQGV
HGFTLDPSVGEFLLSHPDIRYPEQGRIYSVNESYWHYWDEPTREVVSYFKGPDNPLGKPY
SLRYVGSLVADFHRNLFYGGIFMYPMDYRLPEKPQGKLRLMCEASPLAFLAEQAGGRATD
GTKRILDIVPGELHQRVPLFIGSAGDVDAVEAIYRRHS
>tr|Q30YW5|Q30YW5_DESAG Succinate--CoA ligase [ADP-forming] subunit alpha OS=Desulfovibrio alaskensis (strain ATCC BAA 1058 / DSM 17464 / G20) OX=207559 GN=sucD PE=3 SV=1
MFLNEHMSKVLFAEAGIDTPAGDLLTPGQLAEYTPAVSAPWFLKAQVLTGGRGKAGGIRR
AATLKELRETAQDMFTMEIKGHRVPFLRIESATDIRRECYLSFVLSRERRDLLLTTSRAG
GIHVESSTGQQKPLVQRVPLDSGLREHHLRAAFFEMGVEKEHWAGFKAMAEKLYRAVREY
GLLLAEINPLVLTCDGRWVALDGKVELDDSVVDLQPDLERFYTPEHHSREENLAREAGLS
YVELKGWVGILVNGAGLAMATMDLLNFSGLSAANFMDLGGAADASRMRRALDLLFENRNV
RAVFINLFGGIVSCADVARALVDALEGGDAPKPIVVRMAGHESAEGRALLHDFAHPSVTI
AQEMHEALDALRSMKPADVPRIEFPLPQEPDPVPQHNGQEAAACVPVYNGMGLDSSSGVL
VQGLTGRVAQRHAALMMEYGTRVVAGVTPFKGGQEVMGIPVYDSVHEACRHHRIDASIIF
VPAAFAPDAVLEAAAEEIPWVVCITEGIPQAAMLSALKNIQPSPTCVVGPNTPGIVVPHQ
LKIGIMPGYVFSPGPVAVFSRSGTLTYEAASRLSAAGIGQSVCVGVGGDSFVGTGFVDLC
ERVRHDAATRAVLVLGEVGGRAEEELAEYVRRTGFSKPVVSFVAARTAPPGRRLGHAGAI
LDETTGGVEAKLQAMREAGFTICPDLASLPRIMRAVLDRA
>tr|Q30Y90|Q30Y90_DESAG Peroxiredoxin OS=Desulfovibrio alaskensis (strain ATCC BAA 1058 / DSM 17464 / G20) OX=207559 GN=Dde_2560 PE=3 SV=1
MEEGKFVLIGDALPEMHVTTTRGPMTLPGDLKGKWFVLFSHPADYTPVCTTEFVAFQKRY
DEFRKLNCELVGLSIDQVFSHIKWVDWIKEKIGVEIEFPIIADDMGQVASRLGMIHPGKG
TNTVRAVFIVDDKGIVRIIFYYPQELGRNMDEILRAVKGMQVSDAQSVAIPAGWPENEIV
RDHVIVPPPKSVQEAQKRLTEGHECYDWWFCHKKL
>tr|Q30X37|Q30X37_DESAG Dihydroorotase OS=Desulfovibrio alaskensis (strain ATCC BAA 1058 / DSM 17464 / G20) OX=207559 GN=pyrC PE=3 SV=1
MSDHISGTLFVSGALLSGRTVDVTVSGGRIAAVSEHGAAPAPQHAETVEAAGKILFPSFI
DCHVHLREPGFEYKEDIASGLAAAAHGGFGAVLPMANTSPVNDQGSVTELMLERARKAWP
HGPRVHPVGAATKGLKGEELAPMGELAAAGCVAFSNDGLPVGGAEMFRRCMEYAADFGKI
VIDHCEDPSLARGTHMNEGVTSGRLGVKGQSVVAESVQVARDILLAEYLGIPVHLAHISC
RQSVELIAWAKQRGVRVTAETCPHYLLLDDLALEQYSTAAKVNPPLRTPDDVAAMRRAVA
DGTIDILVTDHAPHAAHEKDTPLDEAPNGISGLDTAVALTWRLVQEGLLTEADMVRLWCH
APGSLFRLPVNRFTAGDPADFFLFDPAHEWTVTPEAMHSKGKNTPFTGWKLTGKVTSHWM
GGHRIA
>tr|Q317H2|Q317H2_DESAG 3'(2'),5'-bisphosphate nucleotidase CysQ OS=Desulfovibrio alaskensis (strain ATCC BAA 1058 / DSM 17464 / G20) OX=207559 GN=cysQ PE=3 SV=1
MFENVPLSGMIRIARQAGKEIAARQQAIVQAGEAAIWHKDDDSPVTQADRAASAVLCAGL
AQMAPSVPVISEEESIPPAEVRRGWGLYFLVDPLDGTKGYLKGEADYSVCVALMRRDMPL
AGVVHVPARGLTYYGLPGTGAWREDESGMPVRLHTAPAVSGKQPVVLQSRVSATPKLDAY
MDGLPHTRLMAGSAYKFCLLAEGTAQMYPCLHPTWEWDTAAGEAVLRGAGGTVTDMDGRP
LRYGKSSLLNDLFIARG
>tr|Q30V57|Q30V57_DESAG Carbamoyl-phosphate synthase small chain OS=Desulfovibrio alaskensis (strain ATCC BAA 1058 / DSM 17464 / G20) OX=207559 GN=carA PE=3 SV=1
MRALLALEDGFVLEGRSFTGPGETGGEVIFNTGMTGYQEVLTDPSYAGQMVCMTYPLIGN
YGVTREDVESGKVHVEAFIVKECCKVPSNWRSVASLPDYLKRNGIMGIEGIDTRALTRHL
RMHGAMRGIISTAETDPAALVQRAKDLPSMEGQNLVVRVAPESPYRWDGERPQKVTLQDG
VYAWPGKGPRVVVYDFGIKWNILRLLAAEGLDLLVVPPSFTAQDVQRCGAEAVFLSNGPG
DPATLKAEIAEIAKLTDMMPVAGICLGHQLLGHALGGTTRKLKFGHHGCNSPVKDLTTGR
IEVSSQNHGFCVELDAVPDVRVTHVNLNDNTLEGFEHTVKPVISVQHHPEASPGPNDSHY
FFGRFRKLLREHLGK
>tr|Q30WZ0|Q30WZ0_DESAG Orotate phosphoribosyltransferase OS=Desulfovibrio alaskensis (strain ATCC BAA 1058 / DSM 17464 / G20) OX=207559 GN=pyrE PE=3 SV=1
MNDLKRRLAKILAEKSYKEGDFTLASGKKSDYYFDCRQTALHAEGSWLIGNLFFEMIQNM
DGAGVGGMTLGADPLVTAVTVISHEKGRPLPGLIVRKQAKGHGTGQYVEGLANFSQGDTV
IMLEDVVTTGGSVLTAIERIEAAGLKVAAVCCVLDREEGGRQALEEKGYALHSIFTRKQL
VEAARS
>tr|Q30WB5|Q30WB5_DESAG Pyruvate:ferredoxin oxidoreductase OS=Desulfovibrio alaskensis (strain ATCC BAA 1058 / DSM 17464 / G20) OX=207559 GN=Dde_3237 PE=3 SV=1
MAKQMKTMDGNTAAAYIAYALSDTAAIYPITPSSNMGEVADDWAAAGKKNIFGQTVSVRQ
LQSEAGAAGAVHGSLAAGALTATFTASQGLLLMIPNMYKIAGELLPGVFHVSARALASHA
LSIFGDHQDVMACRQTGFAFLASNSVQEAMDMALVAHLAAIETSVPFCHFFDGFRTSHEL
QKIEVIDYEDIKGLVNMEKVEAFRQNSMNPEHPHIRGTAQNPDIYFQAREACNPFYEQVP
TQVLAAMKKVEGVTGRKYKLFDYVGHSEAERVIIAMGSACETIEEVVNHLVKQGERVGLI
KVRLFRPFSTEHMLAALPATAHTITVLDRTKEPGALGDPLYLDVCTAFMEHGEAPTILGG
RYGLGSKEFTPADVVAVYDNMKVAGPKNHFTVGIIDDVSNTSLEVGAALDTVPEGTVQCK
FFGLGADGTVGANKQAIKIIGDNTDMYAQGYFAYDSKKSGGFTVSHLRFGKSPIQSTYLV
NRADYVACHKSAYVNQYDVLEGIKDGGVFVLNSHWSLEDMEKELPASMKRTIASKKLKFY
NIDAVKIAGEVGLGGRINMVMQTAFFKLANVMPFEQAIALLKDSIKKAYGKKGDKIVNMN
VAAVDKAMDALTEVQYPASWAEAADAGCCCNGHDVPSFIKDVVRPILSQQGDKLPVSAFE
PDGLFPVGTAAFEKRGVAINVPEWLPENCIQCNQCSYVCPHAAIRPVLATEEELEGAPES
FVTVDAKGKELKGLKYRMQVYSQDCLGCGSCADVCPAKNKALVMKPIETQLAAQVPNLAF
AEENISVKDNVMSRDSLKGSQFHQPLMEFSGACAGCGETPYVKLLTQLFGERMVVANATG
CSSIWGASAPTTPYTVNKDGHGPTWGNSLFEDAAEFGYGMNMAYVQRRNRLAQLCEEALQ
AAESAELKAALKGWLENKDDAELSRKFGEEVLAYIDELGDSPLVDEVYGMHDMFTKKSVW
IFGGDGWAYDIGFGGVDHVLASGEDINILVMDTEVYSNTGGQSSKATPLGSIAKFAASGK
KTSKKDLGRMAMTYGYVYVASVSMGANKQQVLKAFKEAEAYKGPSLIIAYAPCINQGIRK
GMGKSMEEGKLAVETGYWPLYRFNPELADEGKNPFIFESKAPNGEIQEFLSGENRYALLE
KMAPEESKRLRMQIEEEYKERYEYMKALAEMPGFKAEASAPVPAGPDAGDACEVTATPEH
AHDAAAGEACNDGRNGK
>sp|Q316U6|MOAC_DESAG Cyclic pyranopterin monophosphate synthase OS=Desulfovibrio alaskensis (strain ATCC BAA 1058 / DSM 17464 / G20) OX=207559 GN=moaC PE=3 SV=1
MSSGFSHMDGDGSITMVDVGDKKDTRRTAIVRGKVEMAPATLDMLVKQALPKGDVLTTAK
VAGIQAAKRTWELIPLCHPLFLSYVDVRFTVDESLPGVVVEAEARTTGQTGVEMEALVAA
QVAAMTIYDMCKAVQKDIVLRDCRLVYKSGGKSGEFRAC
>sp|Q30YV9|SURE_DESAG 5'-nucleotidase SurE OS=Desulfovibrio alaskensis (strain ATCC BAA 1058 / DSM 17464 / G20) OX=207559 GN=surE PE=3 SV=1
MFIALTNDDGIQAPGLRAMYKALKEAGHTVQVVAPVTEQSAVGHAVTIALPLRVKIFAEN
GFQGMGVYGTPTDCVKLGLNALLDKKPDIVVSGINAGANVGPDILYSGTVSAATEAAHMG
YPSLAVSYDNFKPDDIAAHARFAVEIMESMPWQSLPPRCVLNLNLPDVPMQQCKGLTLCP
QTRAVWKDWYDHRTDPRGNSYWWLNGIIPPETVAEGTDRDMLTRGYATLTPLRFDFTDRE
TLARLQQNMDRQRQGSEDL
>sp|Q311Z4|HIS8_DESAG Histidinol-phosphate aminotransferase OS=Desulfovibrio alaskensis (strain ATCC BAA 1058 / DSM 17464 / G20) OX=207559 GN=hisC PE=3 SV=1
MTEPAKREDSGLPEAVTAIRPEVAAFKPYAPGLSIDEIKERYGLSQVVKMASNENPLGTS
PLVQQTLRTHADLAFRYVQSGNPRLVSAIARSFGVAAESVVTGNGSDEVIDLIIRVKARP
GKHNIVAFNPCFSMYELQTRFCGVEFRQVPLRADFSFDYDAFVGAADADTAVAFITTPDN
PSGYCPPVEEIIDLARRLPSSCLLVVDEAYMDFADDPAAHSVLPHLTEFPNVAVLRTFSK
SYGLAGLRLGFGVMHPALADYVKRVRLPFSINILAEYAGIAALQDTTFHAQTLRVTREGR
TYLTGALTEAGCTVYPSAANFIMFALPENCPHDARAVFEALLRRGIIIRPLSSYNLPQCL
RVSIGNRHENELFIAQFKELLRG
>sp|Q30ZM2|PIMT_DESAG Protein-L-isoaspartate O-methyltransferase OS=Desulfovibrio alaskensis (strain ATCC BAA 1058 / DSM 17464 / G20) OX=207559 GN=pcm PE=3 SV=1
MIDKRRSRERMVREQLTARGITDPAVLAAMRKIPRHLFVQEALQAQAYEDHPLPIGYGQT
ISQPFIVALMSQILRVTPGMRVLEIGTGSGYQAAVLAEMGAEVYTVERIAGLQAHARGLL
RRLGYARIRTKLDDGTMGWPLAAPFDRIIVTAGGPGIPEPLAEQLADPGTMAIPVGASRR
EQELYLMHKNDGALSYENYGKVAFVDLVGNHGW
>sp|Q30YW1|KTHY_DESAG Thymidylate kinase OS=Desulfovibrio alaskensis (strain ATCC BAA 1058 / DSM 17464 / G20) OX=207559 GN=tmk PE=3 SV=1
MFITFEGIEGSGKSTALARLKDWLQEHGHGATLTREPGGSRLGGILRSILLDIGNDDLTG
ETELFLYLADRSQHVHQVIRPALAEGVAVISDRYADSTVVYQGYGRGLDPALLHRLNDVA
VRGLWPDLTLLFDLEPEIGLKRATTRNLREGTGATEGRFEAESLAFHTRVREGYLTWAAL
NKERFRIIDAAASPDEVFEQVRSAVADVFTIG
>tr|Q30ZI4|Q30ZI4_DESAG 5-methyltetrahydrofolate--homocysteine methyltransferase OS=Desulfovibrio alaskensis (strain ATCC BAA 1058 / DSM 17464 / G20) OX=207559 GN=Dde_2115 PE=3 SV=2
MPDFRRALSDDTLLFFDGAMGTMLQGRGLPAGMSPEVFCLSNPAVLQGVHLDYARAGADV
LTTNTFGGTRLKLPEGMNVVEFNREMARAAKAAAGQAGRTVFVAGSVGPTGHFVKPLGDL
EFSELVDIFREQIRGLVQGGIDLVLAETHFDLAEVRAVVLAARAECNLPVGVSMTFEDGV
SLTGTRPEVFVHTMQNMGVDLIATNCSAGPEQMAGVVAGLTAAGDIPVLVMPNAGLPELE
NGNTVFRLGPEEFAAQTADFVRAGVRCLGGCCGTTPDHIAALAREARSKPRPAVEKRRRS
GIVLTTRAACLRIGHDQPCRIIGERINPTGKKELTAQLQAGDFTLAMQFAQQQIDAGAPL
LDVNVGAPMVDEKVLLPQLISDLAAAHGVPLSIDSSDMDAVEASLAVYAGSPLVNSISGE
PGRMERLGPLCRDYGAPFVLLPLKGRKLPVTAAERISIIDELLLQADDLGIPRRLVMVDV
LALAVSSKAEAARHCFDTIRYCNEELGLPTTIGLSNISFGLPARELLNATFLAMAVGAGL
TSCIAHPGNVRLREALAAAEVLMARDSNAERFIAGYSGWTSGGGSGGIIAGGGEEKKRPV
SLEEAVIRGERDIILELVEDELARGAQPYALVNERLIPAITEVGDKYERKEYYLPQLLRS
AETMQKAFGRLKPLLEEASGGETKPVIIMATVEGDIHDIGKNIVCLMLGNHGFDVVDLGK
DVKAVDIVDAAVEHNAKLIGLSALMTTTMVRMEDTIQLLRERGLSIPVFVGGAVVTPAFA
EAIGAAGYSRDAVEAVRIARGLVEAPARVQ
>sp|Q311Z5|KCY_DESAG Cytidylate kinase OS=Desulfovibrio alaskensis (strain ATCC BAA 1058 / DSM 17464 / G20) OX=207559 GN=cmk PE=3 SV=1
MAEHIIVTLDGPAGVGKTTLARNIAEELGIAYMDTGAMFRSIGWKLGNVVESVPPAEIEK
KLAGFRFSLSGAGAATQLSLNGTPVGDEIRTEEVALLASAVATLPVVRTFLKKTQQKLGS
EVSLVAEGRDMGTVIFPAARYKFFLDATPEERARRRYEQLTAAGETPDLKALTDQIRKRD
HQDRSRVVAPLRPADDAIIIDTTELDVQGVFAAIMSKLK
>tr|Q30ZG2|Q30ZG2_DESAG Cytochrome-c3 hydrogenase OS=Desulfovibrio alaskensis (strain ATCC BAA 1058 / DSM 17464 / G20) OX=207559 GN=Dde_2137 PE=3 SV=1
MKFSVGLGKEGAEERLASRGVSRRDFLKFCSTVAVAMGMGPAFAPEVARALTSGKRPSVV
YLHNAECTGCSESVLRAFNPYIDELLLDTISLDYHETIMAAAGHAAEEALHQAVHAPDGF
VAIVEGALPVKDNGIYGMVGGRTMLDICSDILPRAKAVIAYGTCATFGGVQAAAPNPTGA
KGINDALAELGVNAVNISGCPPNPFNLVGTIVHYLHHGTIPELDSQNRPLMFFGKSVHEQ
CPRLKHFDAGEFAPSFDSEEARKGWCLYELGCKGPMTMNNCPKIKFNQTNWPVDAGHPCI
GCSEPDFWDAMSPFYEM
>tr|Q30ZG5|Q30ZG5_DESAG Cytochrome-c3 hydrogenase OS=Desulfovibrio alaskensis (strain ATCC BAA 1058 / DSM 17464 / G20) OX=207559 GN=Dde_2134 PE=3 SV=2
MSLSRRNFVKLCTGTVAGFGVSQMFHPAIRDALADTLKGDRPPVLWLQGQGCTGCSVSLL
NSVHPSIKDVLLDVISLEFHPTVMAWEGEHAIEHMMKIAEKYEGKFFVVVEGSIPLAADG
KYCIIGDIDHKEISIADAMRDIAAKSAAVLAVGTCAAYGGIPAAEGNLTEAVSVQQFFEQ
EGIKTPVVNIPGCPPHPDWIVGTVVVALDAIKKHGLQGGLGEVVKLLDGDGRPTPFYGTN
IHDNCPYLPQFEEYVMSETFTQKDGCRYELGCKGPSTMADCYKRKWNNGVNWCISNAVCI
GCVEPDFPDGKSPFYES
>tr|Q30UU8|Q30UU8_DESAG Cytochrome-c3 hydrogenase OS=Desulfovibrio alaskensis (strain ATCC BAA 1058 / DSM 17464 / G20) OX=207559 GN=Dde_3755 PE=3 SV=1
MPNGNRFDALKMTVGTREVSRRDFMKFCGVMATFLGMGPAFAPQIAHALMTKKRPSVVYL
HCAECTGCTEGLLRAYEPYFDEIIMNTISLDYCETVMAAAGDAAHAALEKALINPEGYIC
VIEGGIPTRHGGEYGKVGGETMFQLCARVASKAMATIAMGSCACFGGVQAAAPNPSGAKG
VNEALKAVGVNAINIAGCPPNPMNFVGTVVHLLTKGMPELDTWNRPLLFFGDTVHDHCPR
QKHFNKGEFAPGFGSPEAKKGWCLYQLGCKGPYTYNNCPTALFNQVNWPVKAGAPCIGCS
EPNFWDKYSPFFHPIEDGPES
>tr|Q30ZI7|Q30ZI7_DESAG Hypoxanthine phosphoribosyltransferase OS=Desulfovibrio alaskensis (strain ATCC BAA 1058 / DSM 17464 / G20) OX=207559 GN=Dde_2112 PE=3 SV=1
MTVTGMDVVYTAEQVQERVRELAVQINAEYEDKPLVVVCVLKGAFMFFSDLLKHLTVRPE
IDFVRVASYGNSTTRSRNISFTKDLEVSIDGKHVLVVEDIVDTGHTVDFLYRQLAARGAA
SIRLCAIVDKAERREVDVTVDFPGFALDKGYIIGYGMDYAEQYRELDAIYDAHVAN
>sp|Q30X38|PYRB_DESAG Aspartate carbamoyltransferase OS=Desulfovibrio alaskensis (strain ATCC BAA 1058 / DSM 17464 / G20) OX=207559 GN=pyrB PE=3 SV=1
MQDQERFIWPHKDLLDVTQLSREQIRHLLDLAGQFHEINQRPVKKVPTLKGKTVVLFFAE
PSTRTKTSFDMAGKRLSADTFSLAKSGSSLVKGESLKDTALTLQAMSPDVIVIRHTSSGA
AQFLAERLECAVVNAGDGWHAHPTQALLDAFSLNRAWNGQFEGKTLLILGDIAHSRVARS
NVHLLTRMGARVRLCAPRTLLPAGADTWPVEIFDNLNKAVQGVDAVMALRLQLERQQAGL
LPDLREYASRYCLNLNHMQHAAPGARVLHPGPMNRGVEISSALADAGQSLVLDQVASGVA
TRMAILFLHATRKDTGDR
>sp|Q30Z65|RS13_DESAG 30S ribosomal protein S13 OS=Desulfovibrio alaskensis (strain ATCC BAA 1058 / DSM 17464 / G20) OX=207559 GN=rpsM PE=3 SV=1
MARIAGVDLPRGKRVDIALTYIYGVGRATALEILDTTGVDWTRNIDDLSADEVNEIRKEI
EQNHKVEGDLRREISSNIKRLMDIGCHRGLRHRRGLPARGQRTKTNARTRKGPRRGVAGK
RK
>sp|Q30Z59|RS5_DESAG 30S ribosomal protein S5 OS=Desulfovibrio alaskensis (strain ATCC BAA 1058 / DSM 17464 / G20) OX=207559 GN=rpsE PE=3 SV=1
MEQNEFGLIEKIVDLNRVAKVVKGGRRFSFSALVVVGDGNGSVGFGMGKAQEVPEALRKA
TERAKKGMVQVPLVDGTLPYEVLGAFGAGRVLLKPASKGTGIIAGGAVRAIMEAVGIHDV
LAKAIGTNNPHNVLRATMAGLTSLRSAEYVSQLRGKKLEAPRK
>sp|Q30Z67|RS4_DESAG 30S ribosomal protein S4 OS=Desulfovibrio alaskensis (strain ATCC BAA 1058 / DSM 17464 / G20) OX=207559 GN=rpsD PE=3 SV=1
MAKYNDSKCRICRREGGKLFLKGDRCYTDKCAFDRRPYAPGQHGRARKKNSDYAVQLREK
QKVRRMYGLLEKQFHSYFVKADMSKGVTGSNLLSILERRLDNVIYRLGFANSRSQARQMV
RHGIFTVNGRKATIPSIQVKVGDVIEVREKNRKMPVIAEAQEVIARRGCPSWLEADGPNF
RGVVKALPQREDIQFPMSEQLIVELYSK
>sp|Q30Z57|RL6_DESAG 50S ribosomal protein L6 OS=Desulfovibrio alaskensis (strain ATCC BAA 1058 / DSM 17464 / G20) OX=207559 GN=rplF PE=3 SV=1
MSRIGKQPIPVPSGVEVKLGADVVEVKGPKGSLTTPVSPLLKYEIQDGSVVITRVEETKK
ASAQHGLRRTLLANCIEGVSKGFSKVLEVNGVGYKVAVKGNNIELALGFSHPVVIELPKG
IEAAAAGNKLTISGFDKQLVGEVAANIRRVRPPEPYKGKGVKYEHEQIRRKAGKSGGKK
>tr|Q30VQ3|Q30VQ3_DESAG DNA polymerase I OS=Desulfovibrio alaskensis (strain ATCC BAA 1058 / DSM 17464 / G20) OX=207559 GN=polA PE=3 SV=2
MSLKERLGLDKEPVYLIDGSAFIFRGFYAFQNMQRSDGLPTNALFIVLRILLKLLREEQP
AYAAFFMDGKGPTFRHALYDQYKANRSATPEPLVQQLDPIRRGVRSLGIPLEVSDGCEAD
DCIASLAAKFKSERPVIIVGADKDLKQCIDDNVYLWDPGAKQEKLLDLAGFTEETGLSPS
QWPDFQAVIGDSSDNIPGVPGVGPKTAAQIFAEFPTLEAIQENEKALKPGVQKKFAGQWD
NIYLYRRLTTLDTGRCTSLALKDMTVQSVDADNAAAFLREFELRTLLRELPQSVPVRPAR
SGAAAMQQASLFGEPQAAPQIPSFSSADQLPAVSGTVALVPAEKGIAVAFNGNEYLYTGK
PEDLAAHMAQTGAISRIIAPDVKALYRSHTSWRAIEVHRWFDLGLAAYLLNPEERDYSWT
SLARRAEEFGIDAQTPATLALTLAQDAAARLEGVGLSALMEELEMPLIPVLADMELRGIR
INRAEFSGFLAEVQKELDRLTQEVYAVAGGQFNIRSSQQLGELLFGTLGLKAGSKTKGGQ
ASTSQAVLEKLAGKHPVIDTILEYRKLEKLRSTYLEPLPRLAQENDRIHTTFNQLATATG
RLSSSQPNLQNIPVRGPMGQRMRRCFTAAPGNKLVAADYSQIELRVLAHVSADPTLIESF
TRNEDIHSRTAGLLYDVTAADVTPDQRRNAKTINFGLIYGMGPQKLAQELKVTLNEAKEF
IERYFSKLSHLKEFYDNVEQSAREHGFVTTLAGRRRLLPEIHSDNNQLRSQARRQAINTV
VQGSAADIIKIAMLKAAADETLQQLNAALILQVHDELLLEAPQDAAEAAAKRLADIMSSV
RPGGAALDVPLAVDYGIGDNWGQAH
>tr|Q30Z62|Q30Z62_DESAG Protein translocase subunit SecY OS=Desulfovibrio alaskensis (strain ATCC BAA 1058 / DSM 17464 / G20) OX=207559 GN=secY PE=3 SV=1
MALSGVENLARLPELKKKLLWTFLLLAAYRIGIHVPVPGVDSAALADFFASVQNTLFGLF
DMFSGGGLRNLSIFALGIMPYISASIIIQLLQVVSPELKRMAKEEGAAGRKKITQYTRYG
TVLIAVIQGFGIAMSLESMQSPTGASLVLAPGWGFRLTTILTLTTGTVLIMWLGEQITEK
GLGNGISLVIFSGIVAGLPGGLMKTIRLIGTGDLSIFMVLILLVFMAAVLAFIVFMERGQ
RRIPIHYAKRQMGRKMYGGQTSHLPLRVNTAGVIPPIFASSLLLFPATVASFSSVEWLQT
AAAYFAPHTLLYNVVFVALIIFFAFFYTAIIFDPKDIAENLKNQGGFVPGIRPGVKTREY
IDKVLTRITVWGALYIAAICVLPMVLIANMNVPFYFGGTGLLIVVGVAMDFMSQVESHLI
SRQYEGLMNKARIKGRR
>tr|Q30WS2|Q30WS2_DESAG Cysteine synthase OS=Desulfovibrio alaskensis (strain ATCC BAA 1058 / DSM 17464 / G20) OX=207559 GN=Dde_3080 PE=3 SV=1
MNIAENMAALVGNTPLVRLNRLARGCHAEVVAKLEFYNPCASVKDRIARSMIESALESGE
INADSLLVEPTSGNTGVGLAFICAVHGLRLTLTMPESMSDERKKLLRSFGTTLVLTPAAQ
GMRGAIAEAERIVRETPGAVMLQQFANPANPAAHYATTAEEIWRDTDGRVDAFVAGVGTG
GTITGTGRRLRELNAGVRIIAVEPEASPVLSGGAPAPHPIQGIGAGFVPEVLDTGIYDEV
FKVSGDDAMNTARDLLRQEGILCGISSGANAFAALEAARRPEMKGKRIVFIVCDTGERYL
STPLFSGQS
>sp|Q312D7|RL9_DESAG 50S ribosomal protein L9 OS=Desulfovibrio alaskensis (strain ATCC BAA 1058 / DSM 17464 / G20) OX=207559 GN=rplI PE=3 SV=2
MKVILRADVENLGKLGDIVEVRPGYGRNFLLPQGMAMAATASNMKVFEMERRKLQAEMDA
VRATATTLAEKIAAADVSIAVRVGENDKLYGSVTPAHIADALAEAGVEIDRRRILLDAPI
RNLGEYDVRVRLHADVEAVIALKVVAEGRTEEADAEESAAEEPAVEEAAE
>tr|Q30Y19|Q30Y19_DESAG Transketolase OS=Desulfovibrio alaskensis (strain ATCC BAA 1058 / DSM 17464 / G20) OX=207559 GN=Dde_2631 PE=3 SV=1
MASRKDLANAIRALSMDAVEKAKSGHPGAPMGMADMAEVLWNDFMKHNPANPGWADRDRF
VLSNGHGSMLIYSLLHLSGYDLSIDDIRNFRQLHSKTPGHPEYGVTPGVETTTGPLGQGI
ATAVGMAMAERMLAEAFNRDGFTVVDHHTYVFLGDGCMMEGLSHEACSLAGTLGLGKLVA
LYDDNGISIDGRIDSWFGDDTPARFRAYGWHVVAGVDGHDAEAVRKAIEEARAETGRPSL
ICCKTKIGMGAPNMADSSKVHGAPLGADEIAATRANIGWNHPPFEIPADVYAGWDARPRG
AAAQQVWDDMFAAYAAAHPALAAEFTRRMAGDLPEGWKELCEKALAQIVAAAENLATRKA
CNKSLEAIGPALPEMVGGSADLTGSVGTKWSGSRLLDSANWGGNYISYGVREFAMGAIMN
GLTLHGGFLPYAGTFLIFSDYAKNAFRLSALMGIRTVWVLTHDSIGVGEDGPTHQPVEQL
AGLRLIPGAHVWRPCDTVETQVAWQSAVEYKNGPTALSFTRQGVPFMQRDDAAVRNIARG
GYVLRDCEGTPEVILIATGSEVGVAAGACDRLTAEGRRVRLVSMPCSNIFDRQDAAYRES
VLPAAVEARVAVEAAASDFWWKYVGLKGRVVGMTTFGESAPGKVLFEHFGFTADNVAAVA
KEVL
>sp|Q30Z61|RL15_DESAG 50S ribosomal protein L15 OS=Desulfovibrio alaskensis (strain ATCC BAA 1058 / DSM 17464 / G20) OX=207559 GN=rplO PE=3 SV=1
MRLHELYPFDEERKQRKRVGRGSGSGWGCTSGKGNKGQNARSGGGVRPGFEGGQMPLQRR
LPKRGFKNYLFKARYEVINLGQLVGAFEGKTEITLDDIYARGLARAGAAVKVLGNGECNV
AVKVEAHKFSASAVEKIQKAGGEAKALEG
>tr|Q30WC4|Q30WC4_DESAG Molybdopterin molybdenumtransferase OS=Desulfovibrio alaskensis (strain ATCC BAA 1058 / DSM 17464 / G20) OX=207559 GN=Dde_3228 PE=3 SV=1
MSSFKRNVYLKTVPIPQAVETVRGALDRESLVRTQRVASHEAAGRVTAEAVYARFSSPTF
HSAAMDGFAVRADDTFAAREDAAVTLQVQTARTGGPLQAGHAVAVNTGHPLPEGADAVIM
IENVVAALPDSTAPQSISIEAPAFPWQHVRRIGEDIVATELLFPQGHTLTAYDVGTLLSG
GIWEVRVYERIRVRIIPTGDEVLDFTARPEPGPGQVIESNSQVLATLARGLGCEVERVAP
VPDVPEVIRQAVTASLDDNVHLTVICAGSSAGSKDYTRATIAALGEVLVHGIAAMPGKPS
LLGLCKGRLVAGAPGYPVSSVICFEELLAPLIAWLGRGEAPRRESVTVEMTRKVPSKLGV
EEFLRLSVGRVGYKYMATPLGRGAGCITTLSRAQAVTRIPANAEGLEQGQSVPAELMVSR
TALERTLVCVGSHDNTLDALADELMGLDTPCRLASSHVGSMGGIMAVKNGSCHMAGVHLF
DPDSGDYNMPFIRKYLPETPAVLINLAIRHQGFIVPAGNPHNIRGIEDVARQGLRFINRQ
RGAGTRILFDWHLKQCGLQSDAIRGYGKEEYTHMAVAANVLTGSADCGLGIRAAAKALGL
DFVPLARERYDLLIPEQFMEDPRVMAVMQLLGSPAFLARIEALGGYETTLTGQVMQAGTA
LGEHGR
>tr|Q312H7|Q312H7_DESAG Outer membrane protein assembly factor BamA OS=Desulfovibrio alaskensis (strain ATCC BAA 1058 / DSM 17464 / G20) OX=207559 GN=bamA PE=3 SV=1
MTRIARLWLYVASSLLVCLGAVQANAAAPANVRVLVLPFEVNAEPDLAYLEDSLSDLVIE
RLVAQGFSVVPRAEAADLLQKQGVDVLDITSARDLALLARADYAVYGSFTQLGESISLDA
RLVEAVGVRPAKPLFIQKDGLINILPAVDELAQVAAASLLRQDTVAAVEVRGTKILDPDV
VLMRLSSRKGDTLDPKLVNREIKRIYDLGYFSDVSATAEQTSDGLKLVYTVQEKPRIEAI
TVEGSDAVDTDEILSVMSTKTGSVMNEKLLAQDIMKVTDLYRKKGYYLADVSHRVVEGSG
GAASLVLSVQEGDKLYIKAVRIVGAEQLDEDDVLDELALRPRNMISWITGTGVLREEYLE
RDSAAIGAYYLNRGFMDVRVGDPDVQYEEDGIVVSFAVKEGTRYKVGNIAFGGDLIDTDE
ALLNVIKMDEQAADEEYFNYDVLQKDTKKLTEFYNDYGYAFADTSFRTERRDGSIVDITY
VMTKKQKVYVRRVEVEGNKHTRDNVIRREMRLTDGDLYSGSGLRRSNQRLNNLGYFSQTD
IELIPTANPEEVDLKVKVKEKNTGQIAAGIAYSTYSSFGIGGSVSEANLFGKGYRAALSA
TFSGRDNEYDFTFINPHYNDTKLQVGVNAYLRSSDMEDYDKDTVGGILSFAYPLGEFTRA
SWYYRLDQYKYSDVDDDAAKTIRDYEGTNLASVTGFALSRDTIDNRMRPTSGTYLKGAVD
YGGGVLQGTDHFIRLYGDARYFQKLANNHVLHVRVRGATLFENDQSEEIPVHERIYLGGI
NSIRGYDRRDISPKDPESGDSIGGTRAAYANFEYIWYFDDEMGIYLIPFFDTGFVIDPDM
GHEWSDEIKSSVGLEVRWQSPLGNLRFAYGYPLNEVDGERKDGKFEFTMGQTF
>sp|Q312D6|RS18_DESAG 30S ribosomal protein S18 OS=Desulfovibrio alaskensis (strain ATCC BAA 1058 / DSM 17464 / G20) OX=207559 GN=rpsR PE=3 SV=1
MAFKKRFTPRRKFCRFCADKDLPINYKRPDILRDFVTERGKIIARRITGTCAHHQRLLTT
EIKRARQMALLFYTSTHSSDVLKKSSL
>sp|Q30Z58|RL18_DESAG 50S ribosomal protein L18 OS=Desulfovibrio alaskensis (strain ATCC BAA 1058 / DSM 17464 / G20) OX=207559 GN=rplR PE=3 SV=1
MKLTKNESRMRRKIRIRKKVSGNGARPRLVVYRSNLHIYAQLVDDQTGTTLAATSTLALG
KQNGNALRLTVDNASLVGKEIAKLAKEKNIERVVFDRNGYIYHGRIKAVADGAREAGLEF
>sp|Q30Z56|RS8_DESAG 30S ribosomal protein S8 OS=Desulfovibrio alaskensis (strain ATCC BAA 1058 / DSM 17464 / G20) OX=207559 GN=rpsH PE=3 SV=1
MLTDPIADMLTRIRNAHLALHKEVSVPRSKMKEALAAILKEEGYITDFKMEESSIVIELK
YFKGKPVISGLKRISKSGRRVYVGSTDIPRVQNGLGICILSTSSGVLEGTNARSKNVGGE
LLCEIW
>sp|Q30Z66|RS11_DESAG 30S ribosomal protein S11 OS=Desulfovibrio alaskensis (strain ATCC BAA 1058 / DSM 17464 / G20) OX=207559 GN=rpsK PE=3 SV=1
MARPKRVGKKKEKKSIPVGVAHIQATFNNTIITFTDTRGNTVSWASAGQSGFKGSRKSTP
FAAQIAADQAARRAQENGMRTVGIFVKGPGSGRESAMRAINAAGFKVAFIRDITPIPHNG
CRPPKRRRV
>tr|Q314N2|Q314N2_DESAG Formate dehydrogenase, alpha subunit OS=Desulfovibrio alaskensis (strain ATCC BAA 1058 / DSM 17464 / G20) OX=207559 GN=Dde_0813 PE=4 SV=1
MHISRRSFIKATAASGIAAAFGGLGLSLVPSVSQAKLLPLRWAKQTTSVCCFCAVGCGLL
VHTDKTSHRAVNVEGNPDHPVNEGSLCSKGASIYQVAENAERPATPMYRAPYSDAWQPVS
WDWALTEIARRIKKDRDASFRFQNDMGLTVNRCDGIASVGSAALDNEECWVFQSILRALG
LVWIEHQARICHSSTVPALAESFGRGAMTNHWNDIQHSDCVLVMGSNAAENHPISFKWVL
RAMEKGAKLISIDPRFTRTSAKADLYVQIRAGTDIAVLGGLINYIIENDLIQRDYVVSHT
NAPFLVSDSFSFKDGLFSGYKAGSKDSHYQGRYNKSLWDFAKDENGLPLKDETLAHPRCV
YQLLKKHYSRYDIDTVVSVSGADKQGLLEFYRQYAATGKPDKAGTIMYAMGWTQHTVGTQ
YIRTMAMVQLLLGNIGVAGGGVNALRGESNVQGSTDHALLWQSLPGYLAVPDATHTSYKK
HLEIKTAPHLAAAKDPKSAAWWQYYPKYMASFLKSMYPQAELADAYNWLPKADQGKTYTW
LELFDAMHDGEFKGFFAWGQNPACSGAHAGKNREAMAKLDWMVNVNIFDNETGSFWRGPG
MQPEKIKTEVFFLPCCVSIEKEGSITNSGRWMQWRYAGPDPRGAARSDGHIMVELMEKVR
ALYAEEGGTFTAPIEALSLDMWRDQKGYNPHNVARLINGTFLRDVTIKGTTYKKGQQVPS
FALLQDDGSTCSGNWLYCASYTDEGNMGERQSRQQSPEQEKLGLFPNWTWCWPLNRRILY
NRASCDLTGKPYNPQMPVISWTGEKWTGDVPDGGWKPGEKYSFIMKPHGHGRIYGPGLED
GPFPEHYEPMETPLKSHPLSRQRSNPACLSFNDEYKAVADPKFPYVATTFRVTEHWQTGL
MTRHMPWLLEAQPQMFVELSEELARKLGVGNGDKVVVESARGSIWAVGMVTERVKPLRIL
GKTVHQISMPWCFGWFMPHDGSGGDSSNLLTAAVGDANTGIPETKVFMANVRKA
>tr|Q30ZN4|Q30ZN4_DESAG Outer membrane protein assembly factor BamD OS=Desulfovibrio alaskensis (strain ATCC BAA 1058 / DSM 17464 / G20) OX=207559 GN=bamD PE=3 SV=1
MRRTIVRFMVMLSLLATLSGCGIIDYFFLPPPEDTAQELFESGNDAMREKDYASATDYFS
KLKDNFPFSPYAIEAELSLGDAYFLDEEYAMAAEAYKEFETLHPRHKAIPYVLFQIGNAN
LKSFVSIDRPQTNVAEAYEYFSRVRESYPGSEYAQKAGELLGECRRLMAEHELFVADFYW
RTGKFRSAASRYQHVAQEFPDVEDLRAYAEEKGKIAYLRATEEKAQQDRDRRHGSWKQWF
EWL
>tr|Q314X8|Q314X8_DESAG Formate dehydrogenase, alpha subunit OS=Desulfovibrio alaskensis (strain ATCC BAA 1058 / DSM 17464 / G20) OX=207559 GN=Dde_0717 PE=4 SV=2
MTVSRRTFIKAAAGAATATAFAGLGVSLSPGVARAQLLKLEWARQSTSVCCYCAVGCGLI
VHTSKDGQGRAINVEGDPDHPINEGALCAKGASIWQLAENDRRPASPMYRAPYSDHWQPV
SWEWALENIAARIKKTRDESFITRNEKGEQVNRTDVIASAGSAALDNEECWVYQSFLRSL
GLVYIEHQARIUHSATVAALAESFGRGAMTNHWIDLKNSDCILIMGSNAAENHPISFKWV
LKARDAGATLIHVDPRYTRTSARCDMYAPIRSGADIPFLGGLIKYILDNNLYFREYVAEY
TNASYIVSEKYSFENGFFSGFNPEKRNYDKSQWAFETDADGVPLRDKTLQHPRCVLNLLK
EHYERYTVDKVVDITGTPREDLLAVYKAFAATGKKDKAGTIMYAMGWTQHTVGVQNIRAM
AIIQLLLGNIGVAGGGVNALRGESNVQGSTDQCLLAHIIPGYLGVPKSGWPTLADYNKAN
TPVSKDPMSANWWQNKPKYVASLLKAMYPAASLDSAYEWLPKVDAHKPMTDYFWLSMFEK
MHKEQFKGFFAWGMNPACGGANANKNREALGKLDWLVNVNIFENETSSFWKGPGMNPSDI
KTEVFFLPCAVSIEKEGSVTNSGRWMQWRYAGPKPYAGNKPDGDIVYELMEKVRHLYGKE
GGVFPDPIMHLNLDDWHTDHVFDPHKVAKLINGYFLRDVTIKGKTYKKGQQVPSFAFLQD
DGSTCSGNWLYCNSYTDKGNMAARRDKTQTPEQANIGLYPNWAWCWPVNRRILYNRASVD
TKGTPWAPGKAVIAWNGKGWTGDVPDGGWEPGTKHPFIMRKHGAGQIFGPGREEGPFPEH
YEPLECPVKDNPFSPQLHNPTAYTIAGEAAAVCDPRYPFVGTTYRVTEHWQTGLMTRYQP
WLIEAEPQLFVEISEELARLRGIEGGEKVRVSSLRGQLECVAIVTKRIKPFVVQGNDIHL
VGLPWHYGWITPKNGGDAANLLTPSVGDPNTGIPETKAFMVDVRKL
>sp|Q30Z69|RL17_DESAG 50S ribosomal protein L17 OS=Desulfovibrio alaskensis (strain ATCC BAA 1058 / DSM 17464 / G20) OX=207559 GN=rplQ PE=3 SV=1
MRHRKSGRKLNRSSSHRSALFRNMAKSLLTYGKIRTTEAKAKELRGVVEPLITLALRNDL
HARRQAYKVLGSHQLVKRLFDEIGPKFVGVPGGYTRVLKLGAPRPGDNAPMAVIELTRLG
DAEAAAKEAPAKEVAEEKAAKPAKKAAPKKAEKEEAEDAAEA
>sp|Q312D5|RS6_DESAG 30S ribosomal protein S6 OS=Desulfovibrio alaskensis (strain ATCC BAA 1058 / DSM 17464 / G20) OX=207559 GN=rpsF PE=3 SV=1
MRKFETLLLLSPELGSQPREDLLAVLTGVIEREQGSVLAVDHWGMRDLAYPVRKHMRGYY
VRLEYAVAGPSVAELERIIRITDGIYKFVTVKLADEAEEAA
>tr|Q312T7|Q312T7_DESAG Fumarate reductase cytochrome b subunit OS=Desulfovibrio alaskensis (strain ATCC BAA 1058 / DSM 17464 / G20) OX=207559 GN=Dde_1258 PE=4 SV=1
MNSSTVTLHVPQRSKLAGRLDFLQMLSGVLLILFLWAHLLLVSSVILSPRLMNAIAWFFE
ATFMAQIGGPVIFALMLFHFILAGRKMPFRTTEQRAFLRHAGMLRHKDTWMWVAQVVTAL
IILVMASIHMYEVLTDLPITAQKSAARIQHGGWLSFYLILLPMAEIHVGVGFYRIGVKYG
FITRENRKWYQRTENAMMIGFIAVGLLTLVRFMFLDLI
>sp|Q313G2|RS2_DESAG 30S ribosomal protein S2 OS=Desulfovibrio alaskensis (strain ATCC BAA 1058 / DSM 17464 / G20) OX=207559 GN=rpsB PE=3 SV=1
MAYVTMKGMLETGVHFGHQTRRWNPKMGTYIFGARNGIHIIDLQQTVKLFRTAHDKVVDT
VARGGKVIFIGTKRQAQEAVQTEAGRAGQYYVTNRWMGGTLTNFQTIRKSIDRLKKLEVM
FEDGTVNRYQKKEVLRLRREMDKLNLVLGGIKDMENLPQLAFIIDPNREDIAVKECRRLG
IPIVAVTDTNCDPDLIDYVIPGNDDAIRAIKLFVGHIADACLEGEAMRKETKAENAEEAM
KQAAEAEAEAAAPAAEESAE
>tr|Q30ZT3|Q30ZT3_DESAG Bifunctional protein PyrR OS=Desulfovibrio alaskensis (strain ATCC BAA 1058 / DSM 17464 / G20) OX=207559 GN=pyrR PE=3 SV=1
MQKKCILSAQDIARTLERLACEVLERHGDADNLALVGIQRRGVDIAGRLRGLLSARLGRE
VALGSLDINLYRDDWTSLDTQPMINRTELPFAVDDARIVLVDDVLYTGRTIRSALEAILD
YGRPERVELLVLVDRGHRELPIHADYVGKSLTTGRDEQVNVLVSERDGDDAVMLLRR
>tr|Q30ZN3|Q30ZN3_DESAG Thioredoxin reductase OS=Desulfovibrio alaskensis (strain ATCC BAA 1058 / DSM 17464 / G20) OX=207559 GN=Dde_2066 PE=3 SV=2
MKLYDSIVIGGGPAGMTAALYLLRSGVSVAWCEKLSPGGQMLMTEEIENYPGFPKGLKGY
ELVDLFAAHLDGWSFDKYTDEVAEIIPGNGVHRVRVGDEWVEGKTLIICSGARYKRLGLP
NEERLTGKGISYCALCDGNFFRGQEVGVVGGGNSALEESLYLSKLVKKLHLIHRRDDFRA
MKCYQDKVCIKPDIEVVRSTVVTEIHGENALEGVTLRNLKTGEEYFLKLDGLFVFIGFEP
VTGFFPDQLGVDAQGFIITDVEMATNVPGIFAAGDVRSKLCRQVTTAVGDGATAANSAFL
YLEQLDA
>sp|Q313G3|EFTS_DESAG Elongation factor Ts OS=Desulfovibrio alaskensis (strain ATCC BAA 1058 / DSM 17464 / G20) OX=207559 GN=tsf PE=3 SV=1
MAAITAAMVKELREKTAAGMMDCKKALQECDGDEAKAVDWLRQKGLSKAAKKADRATSEG
LIGSYIHSNGKIGVMVELKCETDFVARNEQFIELAKNLAMQIAATNPVAVDENGVDAELI
ERERAVYREKALAEGKPENIVEKIVDGAIKKYYKEVCLLEQPFIRDDKKVIRDLLNDTIA
TLGENITVGRFCRFQLGA
>tr|Q30VI4|Q30VI4_DESAG Molybdenum transport system permease OS=Desulfovibrio alaskensis (strain ATCC BAA 1058 / DSM 17464 / G20) OX=207559 GN=Dde_3519 PE=3 SV=1
MLEAVPAIADPLYLSVKLAFFTTLFIPVAALPLAWLFAFRRFAGKSLAEAFVALPMVLPP
TVLGFWLLVVMGPNGFMGQAWQAVFNERLIFSFPAILLASVVYNMPFAVQPLRATFEKMD
RRLLECSAVLGLSPLATFRRVILPNSLPGLAASSVLVFAHSLGEFGVILMVGGSMPGTTK
VASIAIYEAVEALRYDDAFLLCLALVPASFIVLLAVNRMNRSLQ
>sp|Q313G7|RRF_DESAG Ribosome-recycling factor OS=Desulfovibrio alaskensis (strain ATCC BAA 1058 / DSM 17464 / G20) OX=207559 GN=frr PE=3 SV=1
MDTILLETEERMEKAVAALDREFGRLRTGRASTSLVDSIKVDYYGTPTPINQLASVAVPD
SRTITIQPWDRGAFALVEKAIMQSDLGLTPINDGKIIRISMPPLTEERRKELVKVAKKYT
EDAKVAVRNIRRDANEQIKKMEKDKAITEDDMKRGQDEVQKLTDAFVAKSEKVLAKKEKE
IMEV
>tr|Q311R2|Q311R2_DESAG Purine nucleoside phosphorylase OS=Desulfovibrio alaskensis (strain ATCC BAA 1058 / DSM 17464 / G20) OX=207559 GN=Dde_1537 PE=3 SV=1
MQNPKKVQNASEFLKKKLSGHPDPKVGIVLGTGLGGLVDAVSIHTVIDYGEIPDFPRSTV
ASHQGRFIAGSIGSTPVLLQQGRCHLYEGYSAGDVCTGVRTMAACGADTLIITNAAGALN
PAWSAGDLMAITDHINFTGQSPLTGPNNDLWGPRFPDMSAPYDAQLICAAMQKASELGIR
LERGVYAGVRGPQMETPAETRMYKAAGADAVGMSTVLEVIAARHMGLKVLGVSCLTNKNL
PDCMQEAPLEEVIRVASLAGNRLAKLIAAVTADLPA
>sp|Q30Z60|RL30_DESAG 50S ribosomal protein L30 OS=Desulfovibrio alaskensis (strain ATCC BAA 1058 / DSM 17464 / G20) OX=207559 GN=rpmD PE=3 SV=1
MIKVKLVRSRIGCNPNQRRTLDALGLRKIRQEKTFEDNAVVRGMIAKVVHLVEVTE
>tr|Q316Y5|Q316Y5_DESAG Thioredoxin-disulfide reductase OS=Desulfovibrio alaskensis (strain ATCC BAA 1058 / DSM 17464 / G20) OX=207559 GN=Dde_0210 PE=4 SV=1
MSENDSAQNSEERRWLIPEEGRKHLAGVFAGLPGEVTLDVFTDGDEKNQYNEYTVRFAQE
LAELADKIDTRVHALDSAEAQRLGVTLGPSTLLNAGTYAIRFTGAPLGEEARGFIEAIML
VSAGKAAVSENVGRILERLEEKRTVRVFSSPGCPYCPGQVVNAVKCAIASPQLVSAEAVN
SDEFPELSRKYGVGSVPHTNINDEFDAVGLMPEERFAVELVTMKDASGMVREAGQDAGTG
DYPVEKVDLVIVGAGPAGLTAGIYAERSGLKSVVLDKAVVGGQVAVTPVVENYPGFKNVG
GMNLVEMLAAHTREYAHVQEHEEIEEIKIGRNIEVYTARNVYLARALVFATGAQWRELGV
PGEDTYFGKGVSHCASCDGFMFKGKKVIIVGGGNTALTDALHLKNLGVDITVVHRRDAFR
AEQQLQDALEREQIPVLWDTVVEEILGTDGLVTGARLKNVKSGDVHEVALDGVFVAVGHV
PNSALAAELGVTLNEDGTIAVDRAMRTNIPRVYAAGDVTGGIRQIVTAVGNGATAALSAF
EDLQSSRWKK
>sp|Q313K0|RL19_DESAG 50S ribosomal protein L19 OS=Desulfovibrio alaskensis (strain ATCC BAA 1058 / DSM 17464 / G20) OX=207559 GN=rplS PE=3 SV=1
MNIIKKIELEQMRLDIPKFKSGDSVKVHMRIVEGEKERIQVFHGNVIRISRGTTNATFTV
RKISNGVGVERVFPMHSPFIDRIEVVQQGRVRRSRLYYLRNLKGKAARIKPLKTW
>tr|Q317S3|Q317S3_DESAG Beta sliding clamp OS=Desulfovibrio alaskensis (strain ATCC BAA 1058 / DSM 17464 / G20) OX=207559 GN=Dde_0002 PE=3 SV=1
MYLKVFKEDVIDGLQKAANIIPAKTGAAYLRSIWLKAEAGMVHVLSTDSNIEFRGSYKAE
VTEEGLAGVQGRAFVDLIRKLPAGEITLHLDPKTGTLGIEQGRRKYTLPTNDTAWFQNFS
DYPESGSVFWSGDFLQELIDKLSFCISDEDTMEAIACMSMKPRQDNAIEACGLNGHQFAM
QRFLNDDIHALLPAEGILVQKKYLMELKKWLGADEIELNIDNKRLFFRTGDKRETFSLPL
SYYQYPDYTSFVSKLSTPDAGALEVNRKDMMAALDRVLIFNTDNNRCTYFDLEAGEVSLS
SQGQEVGSASESLEGTYDGSLKRIAFPTRNLIEIMNHYQSDSMRFTLTGTEGPCGLTGEN
DPDYLVIVMPMKIVEETYYSEEEV
>tr|Q30VJ0|Q30VJ0_DESAG Formate dehydrogenase, alpha subunit OS=Desulfovibrio alaskensis (strain ATCC BAA 1058 / DSM 17464 / G20) OX=207559 GN=Dde_3513 PE=3 SV=1
MTNHWIDIKNADAILIMGSNAAEHHPISFKWVLQAKDKGAVVMHVDPKFSRTSARADFHV
PLRSGTDIAFMGGMIHYILETESYFRQYVLDYTNASFIVGESYGFKDGLFSGYDIHTRSY
DRSKWNFETDAQGTPKRDPSLKHPRCVFRLMQEHYSRYTLDNVSSVTGVTKENLLKVYKA
FAATGKPDKAGTMMYALGWTQHTVGVQNIRSAAIVQLLLGNIGVAGGGINALRGEPNVQG
STDHCLLYHIIPGYMTMPMADWQTYADYNKANTPVSADPQSANWWQHKPKYLTSLLKAWF
GDAATAENGYCYGLLPKIEKGADHSYMFLFDRMYSGKITGGFIIGLNPMNSVPNTNKVRK
ALDNLDWLVTAELHHSETTDNWRRPGVDPATVKTEVFLLPSAHRVEKAGSVSNSGRWLVW
HHKAVEPEGEARSFGDMFVPLINVVRDLYRKEGGTMPEAVLNLDWPQQYDPEEWARRING
FFLKDTTVNGKEYKKGQLVPSFTALADDGSTSSLNWLYSGSYTEEDGNKAQRRDPSQTPM
QAAIGLYPKWSWCWPVNRRILYNRASVDAQGKPWNPAKAVISWNGKKWEGDVPDGGWPPM
ATGKGRHPFIMSKHGFGQLYGTGRMDGPFSEHYEPVETPIDAHPFSKQLSSPVYKFVSSD
MDKLARPADPRFPYVLTTYNVTEHWCGGGETRNVPNLLEAEPQLYVELSPELAEEKGIAN
GDGVILESARGRVEAIAMVTVRIRPFTVQGKTVHLVGMPFCFGWTTPGTGDSTNRLTPSV
GDPNTSIPEYKASCVNIRKADTLTEIDR
>sp|Q313J6|RS16_DESAG 30S ribosomal protein S16 OS=Desulfovibrio alaskensis (strain ATCC BAA 1058 / DSM 17464 / G20) OX=207559 GN=rpsP PE=3 SV=1
MAVKLRLTRMGNKKRAFYRIIAINSEARREGRPLDYIGYYNPMVDPAEVKIDTEKVQKWL
ERGAEPTDTVRALLKKNAQ
>tr|Q30WS1|Q30WS1_DESAG Serine O-acetyltransferase OS=Desulfovibrio alaskensis (strain ATCC BAA 1058 / DSM 17464 / G20) OX=207559 GN=Dde_3081 PE=3 SV=1
MRNCSKEPDNICADGMDWLDDVVETMCSPESCSKVFSKPLNNAPMPSLEELTEIVDRLKA
ALFPGYFGKSSIEMESMRYHLAANLDSIYRKLADQIRRGGCFTCAEFANDCHSCDVYSHD
LAKRFIEQLPQIRGLLLGDVTAAFEGDPAAKTPGETVFCYPSITAMLHHRIAHALYDLDV
PLIPRIISEMSHSRTGIDIHPGARIGEDFFIDHGTGVVIGETCIIGKGCRLYQGVTLGAL
SFPKDASGTLIKGNPRHPILEDNVTVYAGATILGRVTIGKGSIIGGNVWLTHDVPEGSKI
VQQRSTRPQADEKMLGTKNGR
>tr|Q30ZH9|Q30ZH9_DESAG Ribose 5-phosphate isomerase B OS=Desulfovibrio alaskensis (strain ATCC BAA 1058 / DSM 17464 / G20) OX=207559 GN=Dde_2120 PE=3 SV=1
MAKQVIIGSDHAGFSLKELLVSELTKSGYDVHDMGPATAESCDYPLFAQKVCERVLQQKA
QGILICGTGIGMSMAANRIDGIRAALCTTEFHARATRLHNNANVLCLGERVTGPGVALEL
ARLFLETEFEGGRHQRRIDLFDSASA
>tr|Q30Z34|Q30Z34_DESAG Sulfate adenylyltransferase OS=Desulfovibrio alaskensis (strain ATCC BAA 1058 / DSM 17464 / G20) OX=207559 GN=Dde_2265 PE=4 SV=1
MSNLVPPHGGKGLVCCLLEGAEKEAELKKAAGLKQIEISSRAKGDLIMMGTGGFSPLSGF
MKKADWKSVCEKMTLADGTFWPVPVTLDVSKEEAASMKEGDEIALVRGGEVFATMKVEEL
YEMTDADKKWECELVFKGEGPDSEKFWDIAEEDHPGVKMVMAQKEFNVAGPVKVLSEGDF
PTKFAGVYKRPAELRAELEERGWSNVAALQLRNPMHRSHEYLAKIAVEVCDGVVIHSLVG
SLKPGDIPAEVRVKCIDTLVEKYFVKENVIQAGYPLDMRYAGPREGLLHATFRQNYGVSR
MIIGRDHAGVGDFYGMFEAQTIFDKIPYAKEACPEPGKALLCEPLKIDWTFYCFKCDGMA
SLRTCPHSKEDRVLLSGTKLRKALSEGSDVPDHFGREEVLDILREYYGGLTEKVEVKMQR
AASGSQM
>tr|Q30VI5|Q30VI5_DESAG Molybdenum ABC transporter, periplasmic molybdate-binding protein OS=Desulfovibrio alaskensis (strain ATCC BAA 1058 / DSM 17464 / G20) OX=207559 GN=Dde_3518 PE=3 SV=1
MLSRLYALPARLLAPLCLPLCLTLCLLAAPAGAQDLLVAQAANFMPAMEEILPAFEAATG
IKGHAVYSSTGKLYAQISNGAPFDVFLAADEARPAKLAAEGKSEAPFVYARGKVVLWLPQ
PGVTAADWQQCLQRDTIQRIAVANPESAPYGAAAVAALNKAGLFETVSPRLAYAQSIAQV
FQFASSGAADAGFCALSSTLTEQGRTGTTFAVPQAPSVIQAACILKSAPNPQAAARFVEF
LNSPLVAEIKAKYGYE
>sp|Q46501|RL36_DESAG 50S ribosomal protein L36 OS=Desulfovibrio alaskensis (strain ATCC BAA 1058 / DSM 17464 / G20) OX=207559 GN=rpmJ PE=3 SV=2
MKVRPSVKKVCPKCKVIRRKGVLRVICENPRHKQRQG
>tr|Q30ZN6|Q30ZN6_DESAG Elongation factor G OS=Desulfovibrio alaskensis (strain ATCC BAA 1058 / DSM 17464 / G20) OX=207559 GN=Dde_2063 PE=3 SV=1
MTAKSHSDEYMKSLRNIGVIAHIDAGKTTLTERFLYYSEKIHRMGEVHDGTATMDYLPEE
QERGITITSACTTCRWKDHDINIIDTPGHVDFTIEVERSLRVLDGAVGVFCAVGGVEPQS
ETVWRQSQRFNVPKLAFINKMDRVGADFERVLGDIRSRLKANAVAVQIPVGQGETFEAVI
DLVHMRRIDFDASDYGKTYSFSDLSEQELSLAESWRERLIEALADFDDGLLAAYLSGEAV
CADQLEAHLRTATLEHGLVPVFAGSALRNVGVQPVMDAVCRYLPGPADVPAPAGVTENGN
IQLAITPDAPLAALVFKVIMEGSRAVALIRLYSGVLHEGTACWNSSRQCFEKAAQLFRLH
AGRRERMEQARAGEIVGVVGFKQARTGDTLTDKGSPVVLENIQQYRPVISLALEPRNAEE
AEKLDDVLSRVLVEDPTLTLEHDEDSGQRVLSGMGELHLEVVLERLRREYGVSPRSGNPQ
VVYQETVRMTAEAEAEFDRELGDTRLYGHVAVRLEPLERDAGVDVQTAVDDETIPESWIA
EAVQGVKDCLLSGVVKGFPVQDVRVTVTALYRTDGVSSAAGYRMAAVAAVKAALEKAGPV
LLEPIMTVEISVPAEFVGEAISLMGAKGGRVEEMLDQSGVKIVRGIAPMRMLFGFTTQLR
SATQGRAALVLTFNRFDMLQ
>tr|Q315R8|Q315R8_DESAG Sulfite reductase, dissimilatory-type beta subunit OS=Desulfovibrio alaskensis (strain ATCC BAA 1058 / DSM 17464 / G20) OX=207559 GN=Dde_0527 PE=4 SV=1
MAFISSGYNPEKPMEGRITDIGPQHYAQFYPPVIARNKGKWLYHEIIEPGVLVHVAESGE
KVYTVRVGAARLMSITHIREICEIADKHCGGHLRFTTRNNVEFMVETEEAMKALRDDLAS
RKFDGGSKKFPVGGTGAGISNIVHTQGWVHCHTPATDASGPVKAIMDEVFEDFQSMRLPA
PVRISLACCINMCGAVHCSDIGVVGIHRKPPMIDHAWTDQLCEIPLAVASCPTAAVRPTK
VELDGKKVNSIAIKNERCMYCGNCYTMCPALPISDGEGDGCVIMVGGKVSNRISMPKFSK
VVVAYIPNEAPRWPTLTNTIKHIIEVYSENAMKYERLGDWAERIGWERFFQLTGLEFTHH
LIDDFRDPAYYTWRQSTQFKF
>tr|Q30ZN2|Q30ZN2_DESAG Thioredoxin OS=Desulfovibrio alaskensis (strain ATCC BAA 1058 / DSM 17464 / G20) OX=207559 GN=Dde_2067 PE=3 SV=1
MAVQVTDSNFEAEVIKSELPTLIDFWAPWCGPCRAMGPVIDELAAEFAGKVNIVKMNVDE
NPATPSKYGIRAIPTLILFKGGEVVEQITGAVSKSSIKDMITQKALG
>tr|Q314T3|Q314T3_DESAG Sulfite reductase, dissimilatory-type gamma subunit OS=Desulfovibrio alaskensis (strain ATCC BAA 1058 / DSM 17464 / G20) OX=207559 GN=Dde_0762 PE=3 SV=1
MAEVSFQGKTFEVDEDGFLLRFDEWCPEWVEYVKESEGIAEITEDHQKIIDFLQDYYRKN
GIAPMVRILSKNTGFKLKQVYELFPSGPGKGACKMAGLPKPTGCV
>tr|Q311N0|Q311N0_DESAG (P)ppGpp synthetase I, SpoT/RelA OS=Desulfovibrio alaskensis (strain ATCC BAA 1058 / DSM 17464 / G20) OX=207559 GN=Dde_1569 PE=3 SV=1
MIRIQDILDTIAEYRQDADIALIQKAYVFSAAAHAGQTRLSGEPYLMHPLAVAHSLAKMR
LDEASIAAGLLHDTVEDTSTGIEEIDSLFGEEVADIVDGVTKISQMTFESKEEAQAENIR
KMVLAMAEDIRVLIVKLADRLHNMSTLDFQKPHKQKLIAQETMDIYAPLANRLGLHRIKL
QLEDLSLRYLRPDVWSQLSDWLEKKRVADSDYIDNVISLLRGMLDENDIPGKVKGRIKHI
NSIYRKMVHQNLALDEVPDVIAFRVIVDDVKNCYAMLGLVHAAWKPIHGRFKDYISMPKA
NMYQSLHTTVVGPGGERIEIQIRTEEMDRMAEHGVASHWLYKEGQRVKSKDVRQFAWLRE
MLDWQKMESDSREFMRSLKFDLFKEEVYVFTPRGEVKELPEGASPIDFAYLIHTKVGDHC
SGAKVNGKLVPLSTKLHNGDTVEIITDANRHPSRDWLRFVKTAKARTRINNYIRTEERSR
SIALGREMLEKQGRRMGLNVPKLLKEGGLMPVAEEFSYREVEELLSAVGYARLTPRKVLR
KLLPKEEEPARQPEVKAPEPQKSRRESDSVSIKGVDDVLVRFGKCCNPVPGDAIVGYISR
GRGVTVHTSDCVNVQAMEPERLISVFWDGTEGKPYPARIHMLCHNEIGGFAKITTLLAEE
QVNIDACHMRSNVDGRSELDVTVEVRDVAHLYRTIDRLRHLDAVIEVTRHSSHSE
>tr|Q314Q6|Q314Q6_DESAG 5'-nucleotidase OS=Desulfovibrio alaskensis (strain ATCC BAA 1058 / DSM 17464 / G20) OX=207559 GN=Dde_0789 PE=4 SV=1
MAYELKDRLVVGLASSALFDLEESDAVFRRHGETAYRQYQRDKQHEPLRPGVAFPFIRRL
LSLNALNPQDPPVEVVLLSRNDPDTGMRVMESIASHGLGITRAVFLQGKPPHAYIPALEI
SLFLSANETDVREAIAAGYPAGQVLESAFNDDDADHELRIAFDFDGVLADDESESVFKRD
HDLEAFHAYETKLAAVPLKRGPLAGFLSKLSQVQQREREKQRSDPEYRPRLRIAIATARN
APAHERVINTMRSWGIVVNEAFFLGGIEKRRVLEVLRPHIFFDDQKSHLELASRVLPAVH
IPFGVANSSDDVIPPAGDGGEGCPRTE
>tr|Q30ZG1|Q30ZG1_DESAG Cytochrome-c3 hydrogenase OS=Desulfovibrio alaskensis (strain ATCC BAA 1058 / DSM 17464 / G20) OX=207559 GN=Dde_2138 PE=3 SV=1
MSGCRAKTAPAGIPVTPKSDYSGPIVVDPITRIEGHLRIEVEVENGRIKNAWSSSQLFRG
LEIILKGRDPRDAQHFTQRSCGVCTYVHALASTRCVDNAVGVRIPKNATLIRNMVLAAQY
MHDHIVHFYHLHALDWVDVTNALKADPAKAAKLANTISPRKTTAADLKAVQERLTKFVES
GQLGPFTNAYFLGGHPSYYLEPEVDLIATAHYLEALRLQVKAARAMAVFGAKNPHTQFTD
VGGVTCYAALTPERIAEFTALWKETKAFIDEVYIPDLLAVAGSYKDWSAIGGTSNFLTFG
EFPTDEYDLNSRFFPQGAIFNRDLSAVKDFDPSSIMEHVRYSWYEGDKAHHPYEGVTEPK
YTGLRGENDRYSWMKAPRYLEEPMETGPLAQVLTAYARGHKETKALVDMVLGKLGVGPEA
LFSTLGRTAARGIETAIIAEKTGQMINELKDNIASGDTTIYEPWEMPDEAEGVGFVTAPR
GALSHWIKIREGKIENFQLVVPSTWSLGPRCANGKLSPVEEALVGTPVADPKRPVEILRT
VHSFDPCIACGVHVIDSQTNEVHKFKVL
>tr|Q30UU7|Q30UU7_DESAG Cytochrome-c3 hydrogenase OS=Desulfovibrio alaskensis (strain ATCC BAA 1058 / DSM 17464 / G20) OX=207559 GN=Dde_3756 PE=3 SV=1
MSQKKMNHTGKRLIVDPVTRIEGHLKIEVELENNKVKDAWVSTQLFRGIEMILKGRPPED
APLFTQRACGVCTNTHALTSIRAIEDALEIKVPPLAQLMRHLILSALIVHDHLVHFYHLH
GLDWIDVAAATTADPAKAGKIVGSTSNRSDDPSELFIIQKRLKEFVKSGQLGFLEKAYFL
GGNDAYKLSPEENLIMSAHYFEGLRIQLELGRAMALFAGKNPHAQSMVVGGMTCYDSLRP
EVIGHFRKIWEHCKEFVENAMMPDILLMTRRYPEALAYGRTSNFFAFADFHDPVTGKDPY
FTSGVLWGNDLTKHEELDPGHINEHVARSWYEGDTPRTPYEGATEPHYTSYEDKEKYSWS
KAPRYKNEAMETGPLARRALAYARKEQETRTMLDTFFKDSGMKPDQLFSTMGRTVCRVVE
TTMLMRRMQGWIDDTEARIKAGEDTIYTEWKMPDSARGVGFCCVTRGALSHWIDIKEAKI
HNFQMVVPSTWNLGPRCANGKLSAGEQSLIGCPCPDPDRPVEILRTIHSFDPCIACSVHL
LDAQKKPLGSFKVL
>tr|Q317E1|Q317E1_DESAG Molybdenum ABC transporter, permease protein OS=Desulfovibrio alaskensis (strain ATCC BAA 1058 / DSM 17464 / G20) OX=207559 GN=Dde_0154 PE=3 SV=1
MPLAEILMQPQTAGPVLLTAKTLAVSGLLHLVCGVLLACYLSGPPGLLRGTVDFFTTLPL
VFPPIATGFVLLLLLGRNGMVGSMLPVDIIFSFYGVVLAAFIAGLPLMVKPVEAALRGDV
RRLAEIARVLGKNEWQVFWLVLLPNVRRSVLSGWFLALGRSLGEVGITLMLGGNIVGKTN
TLSLEIYNAVFSGEFERAMVLSAIIGFFSLAIFFMLRRLSAV
>tr|Q30ZG4|Q30ZG4_DESAG Periplasmic (NiFeSe) hydrogenase, large subunit, selenocysteine-containing OS=Desulfovibrio alaskensis (strain ATCC BAA 1058 / DSM 17464 / G20) OX=207559 GN=Dde_2135 PE=3 SV=1
MSGCTNKMAAGGVSGKTKIAIDPVTRIEGHLKAEVVVEGGKVVDAHISGGMFRGFENILR
GRDPRDASQIVQRICGVCPTAHSTASVMALDKAFGVKVTTNGRLTRNLILGANYMQSHIL
HFYHLAALDFVQGPETAPFVPRFKNPDLRLPSAVNQVAVDQYLEALEVRRICHEMVAIFG
GRMPHVQGQVVGGTTEIPTKEALVEYAARFKKVRKFVEEKYVPVVYLVGSVYKDLFAFGQ
GYKNCVAFGVFPLNDEGTEFALKPGVYMDGEDKPFDARLIKEYVKYSWFDDSTTGLHYTE
GQTIPDPEKPGAYSFVKAPRYNGKPCEVGPLARMWVANPELSPMGQKMLKEHYGIDAKRF
RDIGAEAAFSLMGRHVARAEETWLTTNYIERWLKEVVPGAETYVPSEIPEQAEGTGFTEA
PRGSLLHYIDIKDSVISNYQIVSATLWNCNPRDDMGNRGPVEEALIGTPVPDLENPVNIA
RLIRAFDP
>tr|Q311Z8|Q311Z8_DESAG Uracil-xanthine permease OS=Desulfovibrio alaskensis (strain ATCC BAA 1058 / DSM 17464 / G20) OX=207559 GN=Dde_1449 PE=3 SV=2
MVSESTEYSFRLKDSLIGAQMLFVAFGALVLVPLLTGLDPNVALFTAGAGTLVFQLITKR
QVPIFLASSFAFIAPIIHGVATWGIPATMGGLVAAGLLYVLLGTMIKIQGTQILDRVLPT
IVTGPVIMVIGLVLAPAAVFMALGKTGDGSAELFARNDALVVSMISLVATIGASMFGRGV
IRLIPIICGIAAGYTAALAYGMVDFTRVIEAPWLAVPSFVAPEFNIEAIIFIVPVAIAPA
IEHVGDVLAISSVTGKNYIDKPGVHRTMIGDGIATMFASLLGGPPNTTYSEVTGAVALTR
SFNPGIMTWAAITAILLAFVGKLGALLQTIPTPVMGGIMILLFGAIVVVGVNSLVRAQQD
LMEPRNLAIISVILVFGIGGMAFHAGEFSIKGIGLAGITGVVLNMILPKPARRKR
>tr|Q315R9|Q315R9_DESAG Sulfite reductase, dissimilatory-type alpha subunit OS=Desulfovibrio alaskensis (strain ATCC BAA 1058 / DSM 17464 / G20) OX=207559 GN=Dde_0526 PE=4 SV=1
MAKHATPKLDQLESGPWPSFVSDIKQEAEMRAKNPKGLDYQIPVDCPEDLLGVLELSYNE
GETHWKHGGIVGVFGYGGGVIGRYCDQPEMFPGVAHFHTVRVNQPAGKFYTSEYLRKLCD
IWDLRGSGLTNMHGSTGDIVLLGTTTPQLEEIFWELTHDLETDLGGSGSNLRTPAACMGE
SRCEYACYDSQQMCYDLTQEYQDELHRPAFPYKFKFKFDACPNGCVASIARSDFSVIGTW
KDSIKIDQDAVAEYVAGKIAPNAGAHSGRDWGKFDIEAEVVNRCPSKALSWDGSKLSVNA
KDCVRCMHCINTMPKAVRIGDERGASILVGAKAPILDGAQMGSLLVPFIEAKDPWDEVKE
VIENIWDWWMEEGKNRERVGETIKRLSLQKLLEVTNTAPQPQHVVEPRSNPYIFFKEEEV
PGGWDRDITEYRKRHQR
>tr|Q30V99|Q30V99_DESAG D-lactate dehydrogenase (Cytochrome) OS=Desulfovibrio alaskensis (strain ATCC BAA 1058 / DSM 17464 / G20) OX=207559 GN=Dde_3604 PE=4 SV=1
MLPERYRQFHKELLEFIPADNIYTDPLRTLAYGTDASFYRLIPKIVVDTNVEDEVVGILK
LASSHKLPVTFRAAGTSLSGQAVSDSVLIRLGDGWRKFKIFDEASKVQLQPGIIGSHANR
LLAEFGKKIGPDPASIDSAKIGGIVANNASGMCCGVAENSYKTLHSMRVVMYDGTTLDTS
DDKSRAEFARRHPNVLERLRLLRQKVMADNSLAELITRKFKIKNTTGYSLNALVDFEDPF
DILQHLMIGSEGTLGFISEVTYRTVIEHRHKASALMLFPDIKSACEATIVLKQQPVAAVE
LIDRAGLRSVQDKPGMPGGLTDLGEEAAALLVETRSNEKDTLNRQIAEILASIEHIPCVH
PHVFTDVPEEFGKLWAVRKGLFPAVGAVRRIGTTVIIEDVAFPIESLAQATLELQGLFKK
HGYDEAIIFGHALEGNLHFVFTQDFGDRAEVSRYQAFMDDVCAMVAGAYKGSLKAEHGTG
RNMAPFVEMEWGRDAYMLMKEIKNIFDPHGLLNPGVIINEDAEAHIKNLKPLPAAHSIVD
KCIECGFCEPICPSRDVTFTPRQRIVSWREVCRMENEEEKNKLLKTLLKGYNYLGEDTCA
ADGLCATRCPVGINTGSFIKHLRSTKVGPRAHKAATWVGDHFGTVAKTVATGLKGVSLAH
RLFGTTFMDGASRTLRVVSLKKIPMWNKEMPGGLSPVKPVPVNQANPLKAVYFPSCVSRT
MGPAKNDRDRDPLPAKTVSLLAKAGYEVIFPEGMENLCCGQAFESKGYMAQADAKSKELG
DALLKASGNGELPVLCDTSPCLYRMKETLDKRLTLWEPIDFVLEHLTDKLEFTRLPRRVA
IHSTCTARKMGLDAKFKKLAEMCAEEVVVPEDVFCCGFAGDRGFSFPELNASALKELRPQ
VERCDDGYSTSRTCEIGLSLHGGLSYRSILYLVDEATKPLPRG
>tr|Q30ZG0|Q30ZG0_DESAG Hydrogenase expression/formation protein OS=Desulfovibrio alaskensis (strain ATCC BAA 1058 / DSM 17464 / G20) OX=207559 GN=Dde_2139 PE=3 SV=2
MEQTKRILVLGVGNILYTDEGLGVRAVESLMDRYEFSDNITLMDGGTLGIKLMDAIMSCE
QLIVVDAVLGGDAPGSVYRLTGEDLRKSLGFNDSMHQTDLVDTLIYCEIAGNRPQAVVIG
MEPYDYQSMGTELSATVAERLPAMCEIVLKEVSDHGGRWSART
>tr|Q315B5|Q315B5_DESAG Cytochrome b/b6 domain-containing protein OS=Desulfovibrio alaskensis (strain ATCC BAA 1058 / DSM 17464 / G20) OX=207559 GN=Dde_0680 PE=4 SV=1
MNRTYKRHDRSDIAIHWFNALCWLLLLVSGLGLISNPALNPLGERLPAALRAFAGGGGNL
LVFHEAVGIGWITSFVLYLVLNPRGALFFLKEIFSVSPARDMTWMLRKMVLMTAGEKALR
RLGQPADLPPQGFYNMGQKGFAQVAVIGGLVIAATGLVMVFSDAGPVTPSAALTGWAVTL
HYLAVGVVLAGLLVHIYMAAISPEERPGFRSMFTGVVPEDYAKHHHRLWYDRVARHTQE
>tr|Q317E0|Q317E0_DESAG Molybdenum ABC transporter, periplasmic molybdate-binding protein OS=Desulfovibrio alaskensis (strain ATCC BAA 1058 / DSM 17464 / G20) OX=207559 GN=Dde_0155 PE=3 SV=1
MPVRRCSVFHSLPAAWMLCLCLIVSAMPSGAAASGQPEKTDAIVLASGAGYKKMVNALAE
IFTLQTGIKVDLVYGNMARVTALARQSGQVDVVLGDSTYLHGAELDFTRRHTLGHGRLVL
AAAPGKTADSAAVLDNPGATRIALPDSAKAIYGIAAREFLLSTGRLPDIAPRLIEVATVP
QVFSYLAAGEVDYGFMNLTHALNVADKLGGYVVLDETAHTPVLIMAGVLRAAPSAEQAAA
FMGFLESPQARAVITANGL
>tr|Q316I1|Q316I1_DESAG Hydrogenase maturation factor OS=Desulfovibrio alaskensis (strain ATCC BAA 1058 / DSM 17464 / G20) OX=207559 GN=Dde_0364 PE=3 SV=1
MNFSNAFKDPVLCRGLLDRLRAETDAPLRFMEVCGTHTVAIFQSGLRPLLPEQVVHVSGP
GCPVCVTHESEIAAYLELAERDKVIIATFGDLMRVPGPGGKTLKSAQAAGARIEVVYSPV
DALSLAAAHPQSTVVFLGIGFETTTPAVAATIKTADRQGLKNFQVLSFHKLVPPALGALL
SDPDCAVDAFLLPGHVSTILGTAPYNFVAEQFHTPGVVAGFDPADILQALLLMVQMRRRG
EYAITNQYSRAVSDNGNPKARSIMYEVFRPADALWRGIGTIPDSGLVFTDAYRQFDAMEQ
QELTLRDVPNTPGCRCGDVLKGKMQPDNCPLFAKACTPARPVGPCMVSTEGSCAAYFKYN
IGS
>tr|Q315E3|Q315E3_DESAG HmcB, 40.1 kd protein in hmc operon OS=Desulfovibrio alaskensis (strain ATCC BAA 1058 / DSM 17464 / G20) OX=207559 GN=Dde_0652 PE=4 SV=1
MRRRTFLSLLGAAGLSVAAGKPAAAGGNHSFSGYPDSYGVLHDSTRCIGCRKCEEACQQV
NNLPMPEKPFDDLSVLETKRRTDDATYTVVNKYNVAGLEHPVFRKQQCNHCLEPACASAC
FVKAFTKNPDGSVTYNPKLCVGCRYCMIACPFNVPAFEYGEAYDPLITKCTMCHPRLQEG
KLPGCVEKCPKEALTFGKREDLLRIARDRIRKNPERYQDHIYGEHEMGGTNWLYLAGVPF
GELGQDEHLGTKPAQEHTAGALGSVPMVVGIWPVLLTGAYAISKRKDKIAQEEQAAAVRH
AVGETQAEADAKLQAAMEKAAKEKEAAIAREVKKAKEEAEKEFEARLAAQNEPESAESGT
EKPEEDA
>tr|Q30VI3|Q30VI3_DESAG Molybdate-transporting ATPase OS=Desulfovibrio alaskensis (strain ATCC BAA 1058 / DSM 17464 / G20) OX=207559 GN=Dde_3520 PE=4 SV=1
MTLDARICKTLPHFTLDVAMTCPCGHLTAVVGPSGAGKTTFIRCLAGLEQPDEGHVKLNG
TVWCDTAAGTFMPVRCRQLGFVFQDYPLFPHLDVLGNVSFATGDKKQARELLARMGIAHL
AAQRPSAVSGGEKQRVALCQALARRPRMLLLDEPFSALDVDTRRSLRQTMLELKNELDIP
IVHVTHDLEEAAMLGDTVIAVNAGIPDEQWLGRNMPAPRRHTTAPAARSAACGASLRTAP
VSL
>tr|Q312Y6|Q312Y6_DESAG 4Fe-4S ferredoxin iron-sulfur binding domain-containing protein OS=Desulfovibrio alaskensis (strain ATCC BAA 1058 / DSM 17464 / G20) OX=207559 GN=Dde_1209 PE=3 SV=1
MRIGVFVCHCGSNIAATVDCPSVAETARMFPDVVYSTDTMYACSEPGQEGIVQSIAEHNL
DGVVVASCSPRMHEPTFRRALERAGLNRYMLEMANIREHVSWIGKDIRRNTVKASDLIRM
AVEKLRHNAPLTPKHFEVTRRALVIGGGVAGIQAALDCADAGIEVIMVEREPSIGGKMAK
LDKTFPTVDCSSCILGPKMVDVAQHPNITLYAAAEVDEISGYVGNFEVKIRRRQTYVDWS
KCTGCGLCMEKCPSKKSFDRFNEGVATTTAINIPFPQAIPKKASIDPDYCRKLQGKKCGV
CEKFCPMGCIDFEQQETVVTEKVGAIVAATGYDLFDYTVYGQYGAGKYPDVITSLQYERL
MNASGPTGGHIKRPSDGREPKEVVFIQCVGSRDPAVGRPYCSGFCCMYTAKQAVLTKDHI
PDSNSYVFYMDIRAPGKGYDEFTRRAQEQYDVQYVRGRVSMIFPRGDKLVVRGADTLAGT
QVEVEADLVVLAVGVEAAHGAPQLAEKLRISYDQYGFFMESHPKLKPVETNTAGVYLAGA
CQGAKDIPTSVGQGSAAASKVLTLFSREMLESDPQVAKVDTARCVGCMKCAMTCPFGAVR
ETQDRAGNVKADVLETVCQGCGICTATCPHGAIQLQHFTDNQILAEVNALCPPLMDESFE
>tr|Q30Z28|Q30Z28_DESAG Inner membrane protein binds 2 heme b OS=Desulfovibrio alaskensis (strain ATCC BAA 1058 / DSM 17464 / G20) OX=207559 GN=Dde_2271 PE=4 SV=1
MIISLLAVIALGCIAWLGAASGFQQLFGVIIPLAAVLVFLAGFVYRIMDWAKSPVPFRIP
TTSGQQKSLPWIKPSPLDNPSSNAGVWGRMILEVLTFRSLFRNTEVSLEKGPRVVYYSSK
WLWLFALLFHYCFLTIFIRHFRFFMEPVPFAVGGLELLDGMMQVGVPRLFMTDVIIMAAV
LYLIGRRLFNDKIRYISLPNDYFPLFLILGLVGSGICMRYFTKVDIASVKVLTMGLVTLN
PVVPEGIGAMFYVHLFLLSVLLMYFPFSKLMHMGGVFLSPTRNLPNNSRAVRHVNPWNPP
KKYRTYEEYEDDFREPMFEAGLPLMKKPDEASKE
>tr|Q316R9|Q316R9_DESAG Cystathionine beta-lyase OS=Desulfovibrio alaskensis (strain ATCC BAA 1058 / DSM 17464 / G20) OX=207559 GN=Dde_0276 PE=4 SV=1
MTYDFDTRLNRLGTRSEKWDEMETRFGVPAQGDPQGIAMWVADMDFRSPPAVNDAVAAMA
RSGLYGYPGAWRDHDEALCGWLQQRHGWDIRPQWVLRMPNVVTVLHLAIQAFTRPGEGVI
VQPPVYPPFMLAPGNCGRTVLENPLRCEDGPHGPRFVMDYDHLEQQIDAGGKLLLLCSPH
NPGGRVWSRGELQRLAEICLARDVIIISDEIHHDLVYPEHTHTVLARMSPEIADRTVTCI
SATKTFNIAGSMLGMAVVQNDGLRARLQQAMHGAGLFDPSAFGLAMGIAAYRHGNPWREA
LLSYLDGNRRLVHDTLSALDGVSPMLPEATYLSWLDFNGTGLASEQIIDRLQSTARLALN
HGPSFGTGGNGCMRLNFACPRSVLHEALGRIVRAFS
>tr|Q30VI6|Q30VI6_DESAG Molybdenum-pterin binding protein OS=Desulfovibrio alaskensis (strain ATCC BAA 1058 / DSM 17464 / G20) OX=207559 GN=Dde_3517 PE=4 SV=1
MTTTGTTVRSGRPAGGRIAPHALFVVPEGVKLLDAEQLLRLEQAFSRWRAAAATPHAEIS
RGRMWLLFQLLRHTGARLGEVQALDVRTDVCLQTGSARFGHNGRMREVPLPRALCREIDR
LLNGVSGGGFGEYPFGVDQGYVRRVFYARAEECGVPRDMATPRVLRNTRAVELLRSGVPL
AVVREVLGQASADLAAVLQNYSSGDMRAIVRRLAMDAGERSSARNSFRGHVSAIRTDAIM
AEVSLCTVGGHTVSALITMESLRALELEPDSPVGATVKAPYVDVRLCAPGSADGDTGGSG
RPNCMTAAVTQVRSSGVMAEVMGACADGTQLCALLSVSDAERMGLVSSEAGAGQDVAAPG
VKGMTAEFFFKPLSVVLHTV
>tr|Q30ZG3|Q30ZG3_DESAG Hydrogenase maturation protease OS=Desulfovibrio alaskensis (strain ATCC BAA 1058 / DSM 17464 / G20) OX=207559 GN=Dde_2136 PE=3 SV=1
MPRLLVLGIGNNLLTDDGVGVFAAEALLKESWPENVTIMDGGTFTQDIFYLFEGYDRLLV
LDVIHAGHPPGTIYRLTEDDLIQKDSQRLSIHDVDLIDSLKMAELRGKRPRLQVVGMEPK
DITTWNIGLSEPCRNSFENFLDAARQDIRAIIEEMG
>tr|A0A6G6ZCB6|A0A6G6ZCB6_9ALPH DNA polymerase (Fragment) OS=Cetacean alphaherpesvirus OX=1954377 GN=DPOL PE=4 SV=1
FTGVAHGLLPCLPVAATVTTIGRDMLLKTRQYLHDRWPTVECLTLDFPEVVSRFIPNTEY
SIRVIYGD
>tr|Q314N3|Q314N3_DESAG Formate dehydrogenase beta subunit OS=Desulfovibrio alaskensis (strain ATCC BAA 1058 / DSM 17464 / G20) OX=207559 GN=Dde_0812 PE=4 SV=1
MQKSFLIDMSRCTACRGCQMACKQWHKFPGTRTVQRGSFQNPEDLSTTTYKLVRFSEAQV
NGKLAWLFFPEQCRHCIVPPCKDVADAYVEGAILRDPDTQAVLYTDLTRRLTPEQKADVH
SACPYNIPRWDDETGIMAKCDMCYDRVINGLKPACVQTCPTGTMNFGNRDEMLELAQQRL
EAAKKKYPAARLVDPDYTNVIFLAVDDPKLYYEYLEADASGVLPMDRRHFFAMLRPGVRR
QG
>tr|Q30VI9|Q30VI9_DESAG Formate dehydrogenase beta subunit OS=Desulfovibrio alaskensis (strain ATCC BAA 1058 / DSM 17464 / G20) OX=207559 GN=Dde_3514 PE=4 SV=1
MSKAIFIDTTRCTACRGCQLACKEWYELPANKTRQTGSHQNPPDLNPNNFKLVRFHEHMI
DDRVVWYFFPDQCRHCVNPPCVDIANMIVDGALVHDEETGAVLTTEKSSLLSAEDFQAVR
DACPYDIPRRDEQTGQVKKCVMCFDRIKAGMQPACVKVCPTGTMNFGEREEMLKLARTRL
EKVRKEHPRAMLADPDDVNVIFLLADDPERYHEYSVAQAEPVSRKRLFASLRRPVRAMTE
NS
>tr|Q313I3|Q313I3_DESAG Quinone-interacting membrane-bound oxidoreductase OS=Desulfovibrio alaskensis (strain ATCC BAA 1058 / DSM 17464 / G20) OX=207559 GN=Dde_1112 PE=4 SV=1
MAKKIGVYFDKSNIGAGLDLDALSDVVTGKFGGSCPVVKVFPVLGAETARQEIRQDIAEN
ELDGVLIIGSSPRVDWDLYRFEGVTVERVNLREQGVLGYGAKVEAGEDAEADEDLFKLAA
DYVRMGVVKLTKMEEAGGGEVESVRTIMVLGGGWTGLTAAVNAANSGYDVVLVEKEAELG
GRAKGLLKTVPLKYPYTDVHDTGIEQKIAAVEGNERITVLTSAKVRKVSGQPGQFTAVVK
TKDGNQEIPVGAIVMATGWQPMDAGVMAPFGYGTLEGVVTAAEFEKMAKEGTLKARRVAF
ILNTGLVDGGDIYTSVCDEEPAEAAAAKPEAEDDEQTSYEHKDLESLRHLPYTNAISSVV
ALKQAGYVCDASEDGQAFILYDSMVVQGIHERFYKAAQDKLGVMMSKADITGVAQAEDGG
LLVRAANTLMGEDVEIRVDMVVLPTGMVPSTAKDPVVWFDYRQGPNLPDLDLFDGYADSN
YICFPYETRRTGLYAAGCVRQPMMLDAAEEDAIGATMKAIQCIESANRGMAVHPRSGDLS
YPIFNFVRCTQCKRCTEECPFGALDDDEKGTPKPNFSRCRRCGTCMGACPERVISFANYN
IDQIGSMIREIEVPDDMNAGGPRVLILACENDAYPALDMAALRGHHWSPYVRIIPVRCLG
SVNAIWVADAMSKGIDGVMLLGCKYGDDYQCHFVKGSEICNRRKENIAETLNRLGVEPER
VEQYEVAIDEYDKLPGMIDEFMNMILEKGPNPFKGY
>tr|Q314Y9|Q314Y9_DESAG Formate dehydrogenase accessory protein OS=Desulfovibrio alaskensis (strain ATCC BAA 1058 / DSM 17464 / G20) OX=207559 GN=Dde_0706 PE=4 SV=1
MNFDLEKERRGLDRKLEALRKKEFIPAALLDIVARTAQLQLEARAKVQVTLPAGLTAADT
HAQGAPLLPREHFPYDKAVTAETFGKLLALMAASGGSMAAGAQALHKALEAREFSLEEAC
SALLQDDQLFFADWSARMPEAPSFVRFLVQGSMVPSLMAVSDLLAQQRDTASVWAHGHCP
HCGSMPLVASLKQKEGFRYLTCSLCRHEYRAKRLQCPFCGEDDHKKLEYFKAEGEPGFEV
HVCRSCHCYLKTSDFRDMDRQSVPVLDDLESLALDILAREQGFVRPTQSAWGF
>tr|Q313P0|Q313P0_DESAG ABC transporter related protein OS=Desulfovibrio alaskensis (strain ATCC BAA 1058 / DSM 17464 / G20) OX=207559 GN=Dde_1055 PE=4 SV=1
MTQNTPLFSMESVSVRHNSVPALDAVSWTLHRGAHCAVLGGNGAGKSTLLRLAAGAIRPD
QHDGGTVLWFPRGSAEDSPIAVRTHCGLVSAEQQEHYLRRSWRITGEEIVLSGYFGTDML
YRPAGTAQRHAAARLAKALDAEHLMPVMLEAMSQGQLRKILLARAMVHSPQLLLLDEVCE
GLDAAARREMLAAIDRAAALGTTVLMSGHRAGQFPDCIRQAVLLRQGRLVFTGGLHQALH
LMRTTHQPLPAGASDTAAGQCSCCTPPPACAGAAPVVEIEHADVYLGRTPVLHDITWSIL
PGQNWVVRGPNGAGKSTLLRLLYGDQRQAWGGIVRWFGMAGPVPLEEVRRNVALVSDRVQ
ALYGHDGYHSTRLELNGEELVHTGFYDSTGLWGKTPDAQQHAAALRWMDRLGIAALAGTD
IRRMSYGTLRRFMLARALVRDPQLLILDEPLSGLDESARRIMLTTLSALMRSGRQLVLVT
HHQEDIQPETTHELHLNAGRITYCGPVCPAGDTL
>tr|Q317E2|Q317E2_DESAG DUF364 domain-containing protein OS=Desulfovibrio alaskensis (strain ATCC BAA 1058 / DSM 17464 / G20) OX=207559 GN=Dde_0153 PE=4 SV=1
MPSILESLRNQVVPAWHKQGLMDDPVSVTAGPLSVEQAIGNPGRSDFPIQKGKEKLMEAC
FRHARGQAFTDSYGTFSGTLAQVAALPLDGNFQRAVFVSVLNAVLRWQQCVTNTVHCKDC
GPKDCARDLPAHIIRRYGRCRVTLAGMQPAMIESLAGVLPLRVVDLDPDNIGQERRGVGI
EGADTAQDALAWADLLLVTGTTLANNSIGDFLQHTPQKPVLFYGTTIAGAAQLMGWQRYC
PRSS
>tr|Q312Y7|Q312Y7_DESAG CoB--CoM heterodisulfide reductase OS=Desulfovibrio alaskensis (strain ATCC BAA 1058 / DSM 17464 / G20) OX=207559 GN=Dde_1208 PE=4 SV=1
MSLATVAYYPGCSGGGTSAEYEKSTQAVFRALGVRLEELPDWSCCGSTPAHTVNHVLSAA
LSARNLAIAATAGHSVVTTPCPSCLSNLRTAAHKMEDAEFRSQVSALLHDGAADADVETG
ADVDVRSTLQILAEEVGAQAVQEKVRKPLSGLKVACYYGCIMNRPPGLMQFDDPEHPMAM
DRLMEACGAEVVPFPLKVECCGAAFGMPRRDIVSELSGRLLDAAADCGADAVVAACPLCQ
MNLDMRQGQVNAARGSRHVLPVFYFTQLMGLSFGLAPADVGLAKLVVDPGPCLRAAGVL
>tr|Q313I5|Q313I5_DESAG Adenylylsulfate reductase, alpha subunit OS=Desulfovibrio alaskensis (strain ATCC BAA 1058 / DSM 17464 / G20) OX=207559 GN=Dde_1110 PE=4 SV=1
MPMIPVKEQVKGVAIAEPTIKEHDVDILLVGGGMGACGTAFEAVRWADKYAPELKILLID
KAALERSGAVAQGLSAINTYLGDNSADDYVRMVRTDLMGLVREDLIFDLGRHVDDSVHLF
EEWGLPCWIKDENGHNLDGAAAKAAGKSLRNGDAPVRSGRWQMMINGESYKNIVAEAAKN
ALGEDRIMERIFIVKLLLDANEENRIAGAVGFSLRENVVHIFRTNAMLVACGGAVNVYKP
RSTGEGMGRAWYPVWNAGSTYTMCAQVGAEMTMMENRFVPARFKDGYGPVGAWFLLFKAK
ATNFRGEDYCVTNRAMLKPYEDRGYAKGHVIPTCLRNHMMLREMREGRGPIYMDTKTALQ
TTFETMTPAQQKHLESEAWEDFLDMCVGQANLWACMNIQPEEVGSEIMPTEPYLLGSHSG
CCGIWTSGPDEEWVPEDYKVRAKNGKVYNRMTTVEGLWTCADGVGASGHKFSSGSHAEGR
ICGKQMVRWCIDHKDYKPAIAEKGEDLAKLIYRPYYNYLAGKDASTDPVVNPEYITPKNF
MMRLVKCTDEYGGGVGTYYTTSQAALDTGFHLLDMLEEDSLKLAARDLHELLRCWENYHR
LWTVRLHMQHIAFREESRYPGFYYRADFMGLDDSKWKCFVNSRYDVKAGTTKVFKKPYYQ
IVPA
>tr|Q30Z74|Q30Z74_DESAG Selenide, water dikinase OS=Desulfovibrio alaskensis (strain ATCC BAA 1058 / DSM 17464 / G20) OX=207559 GN=Dde_2225 PE=4 SV=1
MHFPAGKALVQTVDFFTPIVNDPYKFGRIAAANALSDVYAMGGEPWCAMNIVCFPIKDLP
RDILQAIIHGGYDTLCDARASLAGGHSVEDDEIKFGLSVTGVVDPDGFTSNAALQTGDQL
LLTKPLGTGVLATALKARWDGADEIEELVFRWAGHLNAAAGSVLRAMRLKAATDVTGFGL
GGHLLEMALASSRTVRLWAQRVPVIERAAELASMGLVPAGSYANKHYCESKVTIDAGVPT
ITADLVFDAQTSGGLVLAVPGSRLDEAVSRLHDAGEFVAHIGEVTDRQSASLHLAAV
>tr|Q317F5|Q317F5_DESAG Adenine phosphoribosyltransferase OS=Desulfovibrio alaskensis (strain ATCC BAA 1058 / DSM 17464 / G20) OX=207559 GN=Dde_0140 PE=4 SV=1
MDVLQGLDSGEKYRWEVKGLPYAVELPLVRLPADGRTLKIASLNLVGQIRLNRDLGRLLA
AKVREVVGTMDDVVMLTVVEKGLQLAQVVAEELGLEAVAVAYNRIKPHMEAQRRPVIQIG
ASSITSGGKFLALYERDMNLLARGRRFILMDDVVSSGGTIFSLADILEEVARQKDMPAPV
IAGVFCAATEGEQSPLLPAPVYGLGKLPEPVVEPE
>tr|Q313I6|Q313I6_DESAG Adenylylsulfate reductase, beta subunit OS=Desulfovibrio alaskensis (strain ATCC BAA 1058 / DSM 17464 / G20) OX=207559 GN=Dde_1109 PE=4 SV=1
MPTYVDPSKCDGCKGGEKTACMYICPNDLMILDPEEMKAYNQEPEACWECYSCVKICPQG
AITARPYADFAPMGGTSIPMRSADSIMWTVKFRNGNVKRFKFPIRTTPEGSIKPFEGKPE
PGDLENELLFTETELGAPETALGQKFDVAEADKAVEFKASAV
>tr|Q312Y8|Q312Y8_DESAG Heterodisulfide reductase, C subunit OS=Desulfovibrio alaskensis (strain ATCC BAA 1058 / DSM 17464 / G20) OX=207559 GN=Dde_1207 PE=4 SV=1
MEVISLQSRDAAFAAEVARRSGQNLATCYQCGNCTAGCPYTFVYDIPVSRIMRLVQMGRR
DEVLRCRSLWLCASCQSCTTRCPNNIDVARVVDVLRHMAREAGYATEGAVKSFGDAFLAS
VERHGRVYEMGMLVNYVLKTGRFWTDYDLAPTVLPKGKIGFRPHTIQGAGHVAAIFRRFR
ERQQEDRQAVSAAGPAAESKGGSR
>tr|Q312Y4|Q312Y4_DESAG 4Fe-4S ferredoxin iron-sulfur binding domain-containing protein OS=Desulfovibrio alaskensis (strain ATCC BAA 1058 / DSM 17464 / G20) OX=207559 GN=Dde_1211 PE=4 SV=1
MSVLQELKEQIRAALPELDMVLGWEQGFDALHMRPLFIRTEKDLERLVLNPLCVHSLATY
LPGLLRGAGNDKKVGLVVKGCDSRAVIQLVQEKLIPRDRVVMFGFGCNGIVSLQKLEAGA
QGCTGIGSVEFAGDKVVLSAPDTKVELPFAEIRSGKCETCRYHNAIDADHFAGARVEEGT
VPAKHPTLEEFEKLPLSERFAFWQEQMRRCVRCYACRNTCPMCVCRDHCIATSRNPHWLT
QESSTAENFMFQMIHVMHLTGRCVECGECERACPLDIPLMLLRRSMNGVVRELFAYESGT
DPDATPPLLTYQVEEETINERGW
>tr|Q312Y5|Q312Y5_DESAG Methyl-viologen-reducing hydrogenase delta subunit OS=Desulfovibrio alaskensis (strain ATCC BAA 1058 / DSM 17464 / G20) OX=207559 GN=Dde_1210 PE=4 SV=2
MSAPDGRELRIVGFLCNWCSYGGADTAGVGRFVQPTDLRIVRVPCSGRIDPLFIVRALIS
GADGVLVSGCHPRDCHYAAGNYYARRRLEMLKQFLPVTGIDPARFEYTWVSASEGQRWQH
VVTTFTSRIHDLGPAPRMTGGNGYAELADIERAVQAGQGCPCHLKEVRS
>tr|Q30VI8|Q30VI8_DESAG Formate dehydrogenase accessory protein OS=Desulfovibrio alaskensis (strain ATCC BAA 1058 / DSM 17464 / G20) OX=207559 GN=Dde_3515 PE=4 SV=1
MPQSRESVSATLNAIASRRPALHSILSAFEPLLTASAALPDALADELRNGTAPLPQARSE
RLAQGVPVMADAPTQWAAPLMRVAARHLLPVITAHQSLAGSRAGLEKAFDQDDTALAGLM
SAIVHGDAGALTRAARQHDVPEAVFAFAANAVAGPALHAMTQHHLHDADFAAWREGTCPV
CGSFPSIAYLGRPDPDQSEFLRSGGGKKHLHCSLCTHEWLFRRGACPSCGNEDPGALEYL
RDPQTPWERIDLCRKCNTYCPGVDLRETTENPQMDAMALGMLHLDLVAAREGLMPLAPSF
WNTFDDE
>tr|Q314H4|Q314H4_DESAG Molybdenum-pterin binding protein OS=Desulfovibrio alaskensis (strain ATCC BAA 1058 / DSM 17464 / G20) OX=207559 GN=Dde_0871 PE=4 SV=1
METSARNTFSGTVTAVTSSAVQSEVVITTASGNQIVTTITNNSRDRLGIAVGKKATALVK
APFVMLEKAAEPSPTSARNAFAGTVTGTIADEVVTEVNGTLQDGTPVCAVITTASAKKLG
VEKGAKFIFFFKAPSPILVMD
>tr|Q310R0|Q310R0_DESAG Phosphoadenosine phosphosulfate reductase OS=Desulfovibrio alaskensis (strain ATCC BAA 1058 / DSM 17464 / G20) OX=207559 GN=Dde_1789 PE=4 SV=2
MIQLSQKTAYARSLLETIISNGTPPSSVVVAWTGGKDSTVVLDLWRNVLRNAGISAPPRV
LSLDTGCKFPEVTTFRDKLAASWQLNMHIVTPPADNTGYPVAANVVDCCRRLKVLPLQHA
VESLNVSILLTGIRRDEHPARASSGHAEKVISPPHQRLHPIFDFNEMDVWAYTFERQLPY
CPLYDEGYRSLGCKPCTSPPTNTSGHERQGRNAVKEQNMQTLRSLGYF
>tr|Q30YJ6|Q30YJ6_DESAG MazG family protein OS=Desulfovibrio alaskensis (strain ATCC BAA 1058 / DSM 17464 / G20) OX=207559 GN=Dde_2453 PE=4 SV=1
MSSNTAPAALDELTQVLETLIGPDGCPWDREQTPESLCDYVLEEAFELVDAIRSGNAADV
REELGDVMFLMAFIGRLYQDRAGFSLEDAVADVAAKMVRRHPHVFDEVTFRNKEEQLKAW
EAIKRGEKSDADGRPKGVFDSLPAGLPPLLKAYRLHSKAARVGFTWPDDSAVERQVDSER
REWEEALQNGDKEQQEAEFGDYLFSLVELGRRKGIKANAAIAGTNARFLRRFEAMEALCR
QRGLDFPALSFEEKDALWNEVKQHETCR
>tr|Q312F7|Q312F7_DESAG Molybdenum cofactor synthesis domain protein OS=Desulfovibrio alaskensis (strain ATCC BAA 1058 / DSM 17464 / G20) OX=207559 GN=Dde_1390 PE=4 SV=2
MVCTADVDLELKSPCRRGEMILLAAPVADRQSAAVESGCAGDMPDGFSGMCAGFFTGGAD
GTGLKAGAVLHDASRRAVLRVTARVPLVLPCMQHAAYGYTATVLEDLPAGRLSAAVCSPQ
LTAAWVTLSDKGAAGLRTDSSGPAIGEMFRGAFADSHVQGYLLPDEGAALKALLTDLALT
QRYDVVFTTGGTGLGPRDVTPEATLAVIEKRLHGFEQAMMAASLCKTPHAVISRAVAGTL
GTCIIINMPGSRKAVLENMQAVLPALAHASAKLRGDKADCGT
>tr|Q314X7|Q314X7_DESAG Formate dehydrogenase, beta subunit, putative OS=Desulfovibrio alaskensis (strain ATCC BAA 1058 / DSM 17464 / G20) OX=207559 GN=Dde_0718 PE=4 SV=1
MGKAFFVDLTRCTACRGCQIACKQWHKLPAEETVNWGSHQNPRDLSFISYRLVRFTEVVK
DGKLDWLFFPEQCRHCFEPPCMYQAMIDDERAILRDETTGAVIFTRHTKNVDAAGVRAAC
PYDIPRVDEVSGVMSKCDMCLDRVHNGMKPACVTSCPTGTMNFGDEEEMRELAEARLAEV
QGRYPDAVLGDPDDVRVIYLFQQDPMAYFDKAVAELGPSLMNRKQMFARLMGRKART
>tr|Q315R7|Q315R7_DESAG Dissimilatory sulfite reductase D OS=Desulfovibrio alaskensis (strain ATCC BAA 1058 / DSM 17464 / G20) OX=207559 GN=Dde_0528 PE=4 SV=1
MDDKQIIVDFIESKSKSKSKFYFNDFLPLFPDMKPREVKKILTKLVNEEVLEFWSSGSTT
MYGMKGAGKQASAEGE
>tr|Q30ZN5|Q30ZN5_DESAG Uncharacterized protein OS=Desulfovibrio alaskensis (strain ATCC BAA 1058 / DSM 17464 / G20) OX=207559 GN=Dde_2064 PE=4 SV=1
MSDAFFPSWVDGRIVADDAFAQAYAAVSDRQRAWLKTTIARHQALYGFPECDAGSARFSL
RQGGAVSVHSRPADWCIAVLEKNYASGPRLLAATLPALLSGVRAVCVVRIGADDSWPAAV
LTACELAGIELVADMTPDAAVSLLQEVHARGRGRVMLLGNHEQVGSVGQICAAADIAAWR
EPHISCLAADSAADKDVLRWAHPGVDVVEATSASAARALVAAAQKTDICRHAIVHLGTGQ
EGLFYWPQLSRAFFTEQSVSFTG
>tr|A0A8H2ZUJ0|A0A8H2ZUJ0_9HELO 6dde2068-41d6-464d-8dad-072732efd642 OS=Sclerotinia trifoliorum OX=28548 GN=SCLTRI_LOCUS9385 PE=4 SV=1
MEDSKLICIGTVFILFSHTHKDHPAQRHPHRNIEKNELVLGQEEDLDPDSFLPKEDCVAW
LQVLGAFCLNLNTWGLMNAYGAFLLFLTSVSAGPIFDAGYYKVLLWAGSILTVLGMFMTS
ICNEYYQFFLAQGIMMGLGFGLLYLPAPAIVSQFFHVRRAIAVGISSTGSALGGVIYPIV
FTKLQPHIGFGWATRVIAFIILATSLPPLFCMKSLSVPKPWRTVLGPTVFRDIPYILLNS
SSSPVQANYLLVTIKGSSLFNRTILGFYADKIGSINVQTIVAITSAILTFCLIAIRSSAG
LVIYTLLYGFSAGAFMAPPTAGVAGLSDDHSKVSIRLGMTLEFVRSGVLVSTSIAGAILS
RDNGSWVGLTVWCGVLPTADAVSMMASRTARVGVKLIEAI

## Sheet: Sheet3
	Q310T4	pyrG
	Q30ZH3	prs
	Q316F5	ispH
	Q30YL7	glyA
	Q312A8	ndk
	Q311Z9	upp
	Q314Y6	moaA
	Q30ZN1	tsaD
	Q30VL7	aroA
	Q30XT2	pyrF
	Q30Y18	r
	Q313G6	pyrH
	Q30ZN0	fbp
	Q30YW5	sucD
	Q30Y90	Dde_2560
	Q30X37	pyrC
	Q317H2	cysQ
	Q30V57	carA
	Q30WZ0	pyrE
	Q30WB5	Dde_3237
	Q316U6	moaC
	Q30YV9	surE
	Q311Z4	hisC
	Q30ZM2	pcm
	Q30YW1	tmk
	Q30ZI4	Dde_2115
	Q311Z5	cmk
	Q30ZG2	Dde_2137
	Q30ZG5	Dde_2134
	Q30UU8	Dde_3755
	Q30ZI7	Dde_2112
	Q30X38	pyrB
	Q30Z65	rpsM
	Q30Z59	rpsE
	Q30Z67	rpsD
	Q30Z57	rplF
	Q30VQ3	polA
	Q30Z62	secY
	Q30WS2	Dde_3080
	Q312D7	rplI
	Q30Y19	Dde_2631
	Q30Z61	rplO
	Q30WC4	Dde_3228
	Q312H7	bamA
	Q312D6	rpsR
	Q30Z58	rplR
	Q30Z56	rpsH
	Q30Z66	rpsK
	Q314N2	Dde_0813
	Q30ZN4	bamD
	Q314X8	Dde_0717
	Q30Z69	rplQ
	Q312D5	rpsF
	Q312T7	Dde_1258
	Q313G2	rpsB
	Q30ZT3	pyrR
	Q30ZN3	Dde_2066
	Q313G3	tsf
	Q30VI4	Dde_3519
	Q313G7	frr
	Q311R2	Dde_1537
	Q30Z60	rpmD
	Q316Y5	Dde_0210
	Q313K0	rplS
	Q317S3	Dde_0002
	Q30VJ0	Dde_3513
	Q313J6	rpsP
	Q30WS1	Dde_3081
	Q30ZH9	Dde_2120
	Q30Z34	Dde_2265
	Q30VI5	Dde_3518
	Q46501	rpmJ
	Q30ZN6	Dde_2063
	Q315R8	Dde_0527
	Q30ZN2	Dde_2067
	Q314T3	Dde_0762
	Q311N0	Dde_1569
	Q314Q6	Dde_0789
	Q30ZG1	Dde_2138
	Q30UU7	Dde_3756
	Q317E1	Dde_0154
	Q30ZG4	Dde_2135
	Q311Z8	Dde_1449
	Q315R9	Dde_0526
	Q30V99	Dde_3604
	Q30ZG0	Dde_2139
	Q315B5	Dde_0680
	Q317E0	Dde_0155
	Q316I1	Dde_0364
	Q315E3	Dde_0652
	Q30VI3	Dde_3520
	Q312Y6	Dde_1209
	Q30Z28	Dde_2271
	Q316R9	Dde_0276
	Q30VI6	Dde_3517
	Q30ZG3	Dde_2136
	A0A6G6ZCB6	DPOL
	Q314N3	Dde_0812
	Q30VI9	Dde_3514
	Q313I3	Dde_1112
	Q314Y9	Dde_0706
	Q313P0	Dde_1055
	Q317E2	Dde_0153
	Q312Y7	Dde_1208
	Q313I5	Dde_1110
	Q30Z74	Dde_2225
	Q317F5	Dde_0140
	Q313I6	Dde_1109
	Q312Y8	Dde_1207
	Q312Y4	Dde_1211
	Q312Y5	Dde_1210
	Q30VI8	Dde_3515
	Q314H4	Dde_0871
	Q310R0	Dde_1789
	Q30YJ6	Dde_2453
	Q312F7	Dde_1390
	Q314X7	Dde_0718
	Q315R7	Dde_0528
	Q30ZN5	Dde_2064
	A0A8H2ZUJ0	SCLTRI_LOCUS9385

## Sheet: Fetch-matrix
input	family	gene_name	partition	pident	e-value	bitscore
Q310T4	gnl|Prokka|PAHKPIPK_00481	pyrG	persistent	0.77	1.85e-288	884
Q30Z65	gnl|Prokka|NNFDCJBP_01394	rpsM	persistent	0.704	2.21e-52	179
Q317S3	gnl|Prokka|CGHPJPOP_00794	Dde_0002	persistent	0.642	2.05e-170	534
Q30ZH3	gnl|Prokka|ADMDPGPI_00543	prs	persistent	0.806	4.32e-162	506
Q30Z59	gnl|Prokka|CEFLJDAA_02133	rpsE	persistent	0.783	1.81e-77	253
Q30VJ0	gnl|Prokka|CKLAGEKC_01832	Dde_3513	persistent	0.576	2.16E-320	990
Q314N3	gnl|Prokka|CGHPJPOP_00281	Dde_0812	persistent	0.571	3.2e-79	263
Q316F5	gnl|Prokka|GCKNEJAJ_01791	ispH	persistent	0.525	2.22e-84	280
Q30Z67	gnl|Prokka|KNPLPNEO_02452	rpsD	persistent	0.817	2.07e-113	359
Q30Y18	gnl|Prokka|PJCEGMLK_02854	r	persistent	0.668	2.23e-93	302
Q30WC4	gnl|Prokka|CCDANNFG_02947	Dde_3228	shell	1	0	1327
Q30ZN2	gnl|Prokka|ADLOCMDD_00493	Dde_2067	persistent	0.726	7.89e-53	179
Q317F5	gnl|Prokka|AKJGOMLG_01173	Dde_0140	cloud	0.555	9.19e-57	196
Q313G6	gnl|Prokka|BCDMJOOD_01223	pyrH	persistent	0.74	6.17e-110	351
Q312H7	gnl|Prokka|CCDANNFG_01219	bamA	shell	1	0	1781
Q314T3	gnl|Prokka|DFFFODHA_00477	Dde_0762	persistent	0.876	3.96e-64	211
Q313I6	gnl|Prokka|DICDNPMM_02098	Dde_1109	persistent	0.862	3.29e-94	301
Q30ZN0	gnl|Prokka|MBLMGBKF_00428	fbp	persistent	0.716	5.85e-160	501
Q312D6	gnl|Prokka|CENKBKCP_00931	rpsR	persistent	0.816	1.23e-43	151
Q30X37	gnl|Prokka|CENKBKCP_02495	pyrC	persistent	0.596	6.32e-160	506
Q30Z66	gnl|Prokka|DFFFODHA_01454	rpsK	persistent	0.844	7.7e-69	226
Q30UU7	gnl|Prokka|BGAAKEKH_01572	Dde_3756	persistent	0.52	9.9e-191	602
Q30VI8	gnl|Prokka|CCDANNFG_03198	Dde_3515	cloud	1	2.81e-206	633
Q317H2	gnl|Prokka|CCDANNFG_00105	cysQ	cloud	1	3.69e-171	529
Q314N2	gnl|Prokka|CCDANNFG_00714	Dde_0813	shell	1	0	2165
Q317E1	gnl|Prokka|HELIKHML_02717	Dde_0154	shell	0.675	1.8e-82	271
Q314H4	gnl|Prokka|CCDANNFG_00768	Dde_0871	cloud	1	4.52e-81	262
Q30V57	gnl|Prokka|HELIKHML_00591	carA	shell	0.648	1.44e-161	508
Q30ZN4	gnl|Prokka|DPEMONCG_00421	bamD	persistent	0.605	1.25e-101	327
Q46501	gnl|Prokka|EIBJHHCL_01254	rpmJ	persistent	0.945	7.45e-19	77
Q312Y7	gnl|Prokka|MBLMGBKF_01253	Dde_1208	persistent	0.569	2.13e-107	347
Q30VL7	gnl|Prokka|HANEGDDN_01396	aroA	persistent	0.535	5.42e-143	458
Q30Y19	gnl|Prokka|GKANHBAA_02458	Dde_2631	shell	0.646	2.78e-288	890
Q30ZN6	gnl|Prokka|CAKHCGPH_01758	Dde_2063	persistent	0.556	5e-233	731
Q313I5	gnl|Prokka|PJCEGMLK_01946	Dde_1110	persistent	0.8	0	1169
Q30XT2	gnl|Prokka|MBLMGBKF_00236	pyrF	persistent	0.469	6.14e-54	189
Q30Z61	gnl|Prokka|KBGEOCMP_02249	rplO	persistent	0.68	8.9e-57	193
Q315R8	gnl|Prokka|EHIAFPEG_00781	Dde_0527	persistent	0.779	2.8e-216	666
Q30Z74	gnl|Prokka|HEHLGAIB_00055	Dde_2225	persistent	0.618	7.39e-114	366
Q30ZG4	gnl|Prokka|HEHLGAIB_00273	Dde_2135	shell	0.325	4.05e-71	253
Q310R0	gnl|Prokka|HELIKHML_00135	Dde_1789	shell	0.495	1.01e-64	220
Q30WZ0	gnl|Prokka|AELAIDFL_02698	pyrE	persistent	0.699	2.96e-81	265
Q314X8	gnl|Prokka|CCDANNFG_00714	Dde_0717	shell	1	0	2165
Q311Z8	gnl|Prokka|ODNJENEP_04020	Dde_1449	persistent	0.711	4.41e-186	581
Q30YJ6	gnl|Prokka|CMMGNANO_00483	Dde_2453	persistent	0.639	6.84e-107	344
Q30WB5	gnl|Prokka|IHPGBLAL_01557	Dde_3237	persistent	0.557	0	1336
Q30Z69	gnl|Prokka|MJMNKEDD_02053	rplQ	persistent	0.648	1.37e-51	179
Q315R9	gnl|Prokka|CENKBKCP_02868	Dde_0526	persistent	0.765	1.77e-243	748
Q30Z28	gnl|Prokka|CENKBKCP_01875	Dde_2271	persistent	0.56	1.58e-105	344
Q30UU8	gnl|Prokka|MBLMGBKF_00651	Dde_3755	persistent	0.563	1.52e-113	366
Q30Z60	gnl|Prokka|AKICPIJN_01231	rpmD	persistent	0.767	1.36e-21	86
Q316R9	gnl|Prokka|CCDANNFG_00237	Dde_0276	cloud	1	3.13e-278	846
Q30ZI7	gnl|Prokka|KBGEOCMP_02998	Dde_2112	persistent	0.493	2.2e-40	147
Q316Y5	gnl|Prokka|AOMNPHHJ_02808	Dde_0210	shell	0.627	2.09e-226	705
Q30VI6	gnl|Prokka|DICDNPMM_01527	Dde_3517	cloud	0.498	5.52e-88	295
Q30X38	gnl|Prokka|IHPGBLAL_01252	pyrB	persistent	0.706	2.43e-141	446
Q313K0	gnl|Prokka|ODNJENEP_00023	rplS	persistent	0.713	3.75e-51	175
Q30ZG3	gnl|Prokka|HEHLGAIB_00272	Dde_2136	shell	0.754	8.69e-77	251
Q313J6	gnl|Prokka|HANEGDDN_00317	rpsP	persistent	0.71	1.71e-33	122
Q30VI9	gnl|Prokka|CGHPJPOP_00281	Dde_3514	persistent	0.571	3.2e-79	263
Q30YL7	gnl|Prokka|NGPAFJJN_00962	glyA	persistent	0.748	7.65e-196	609
Q30Z57	gnl|Prokka|MLEAOFEK_01625	rplF	persistent	0.748	3.91e-84	273
Q30WS1	gnl|Prokka|BDAFOMMO_01388	Dde_3081	persistent	0.718	2.89e-151	475
Q313I3	gnl|Prokka|AEFHAMMA_03217	Dde_1112	persistent	0.607	6.8e-304	940
Q312A8	gnl|Prokka|CMPNEAOO_00467	ndk	persistent	0.569	2.45e-48	168
Q30VQ3	gnl|Prokka|EIBJHHCL_00475	polA	persistent	0.57	0	1061
Q30ZH9	gnl|Prokka|JALPLDAK_00987	Dde_2120	persistent	0.53	3.48e-45	159
Q314Y9	gnl|Prokka|CMMGNANO_01420	Dde_0706	shell	0.672	3.4e-127	404
Q311N0	gnl|Prokka|ODNJENEP_04410	Dde_1569	persistent	0.673	1.02E-318	981
Q312Y8	gnl|Prokka|CCDANNFG_01082	Dde_1207	persistent	1	9.15e-134	418
Q30YW5	gnl|Prokka|IHPGBLAL_01795	sucD	shell	0.55	4.43e-233	732
Q30Z58	gnl|Prokka|MBLMGBKF_01513	rplR	persistent	0.7	1.17e-46	162
Q314Q6	gnl|Prokka|BCDMJOOD_02059	Dde_0789	cloud	0.524	3.05e-99	325
Q312Y4	gnl|Prokka|AKJGOMLG_03918	Dde_1211	shell	0.521	3.47e-111	359
Q30Y90	gnl|Prokka|IHPGBLAL_03218	Dde_2560	shell	0.682	1.71e-101	325
Q30Z56	gnl|Prokka|CKLAGEKC_01942	rpsH	persistent	0.65	3.66e-52	178
Q30ZG1	gnl|Prokka|BGAAKEKH_01572	Dde_2138	persistent	0.52	9.9e-191	602
Q312Y5	gnl|Prokka|ADMDPGPI_02377	Dde_1210	shell	0.768	4.47e-87	281
Q315B5	gnl|Prokka|GCKNEJAJ_02353	Dde_0680	shell	0.625	1.87e-94	306
Q30ZN5	gnl|Prokka|CCDANNFG_01891	Dde_2064	cloud	1	1.9e-171	530
Q30ZM2	gnl|Prokka|KKKGOBDE_00378	pcm	persistent	0.649	9.74e-84	274
Q30ZT3	gnl|Prokka|PJOFBHAB_00646	pyrR	persistent	0.672	4.05e-72	239
Q317E0	gnl|Prokka|CENKBKCP_00783	Dde_0155	cloud	0.567	1.38e-76	256
Q30YW1	gnl|Prokka|MBLMGBKF_02312	tmk	persistent	0.6	1.92e-71	239
Q30ZN3	gnl|Prokka|AFJABFCA_00781	Dde_2066	persistent	0.411	2.66e-60	220
Q316I1	gnl|Prokka|KNPLPNEO_00088	Dde_0364	persistent	0.673	1.76e-162	510
Q30ZI4	gnl|Prokka|CAKHCGPH_00734	Dde_2115	persistent	0.584	1.48e-283	884
Q311Z9	gnl|Prokka|BJAOCMHJ_03919	upp	persistent	0.73	2.33e-101	325
Q30Z62	gnl|Prokka|KKKGOBDE_00924	secY	persistent	0.734	1.13e-213	662
Q30Z34	gnl|Prokka|CENKBKCP_02691	Dde_2265	persistent	0.774	1.08e-233	719
Q313P0	gnl|Prokka|CCDANNFG_00946	Dde_1055	cloud	1	0	1049
Q314Y6	gnl|Prokka|CENKBKCP_03088	moaA	persistent	0.514	8.02e-107	348
Q30WS2	gnl|Prokka|CMMGNANO_01674	Dde_3080	persistent	0.705	5.83e-138	436
Q30VI5	gnl|Prokka|AKICPIJN_00314	Dde_3518	shell	0.584	1.1e-75	253
Q317E2	gnl|Prokka|HANEGDDN_01691	Dde_0153	shell	0.531	1.65e-81	269
Q30ZN1	gnl|Prokka|CMMGNANO_00151	tsaD	persistent	0.591	3.61e-130	417
Q312D7	gnl|Prokka|LMFNHEOK_00257	rplI	persistent	0.611	6.05e-53	183
Q316U6	gnl|Prokka|CMMGNANO_02866	moaC	persistent	0.805	6.05e-75	246
Q312D5	gnl|Prokka|JALPLDAK_03479	rpsF	persistent	0.638	1.31e-36	132
Q30V99	gnl|Prokka|HELIKHML_01915	Dde_3604	shell	0.622	0	1205
Q314X7	gnl|Prokka|CGHPJPOP_00281	Dde_0718	persistent	0.571	3.2e-79	263
Q30YV9	gnl|Prokka|GJPLMKNB_02060	surE	persistent	0.759	1.01e-127	404
Q312T7	gnl|Prokka|ODNJENEP_01665	Dde_1258	shell	0.575	8.59e-74	246
Q30ZG0	gnl|Prokka|IAMHIBLB_02360	Dde_2139	persistent	0.357	1.06e-22	95
Q315R7	gnl|Prokka|AKJGOMLG_01979	Dde_0528	persistent	0.581	3.38e-20	83
Q311Z4	gnl|Prokka|AEFHAMMA_02033	hisC	persistent	0.592	1.32e-135	433
Q313G3	gnl|Prokka|BGAAKEKH_00975	tsf	shell	0.668	2.91e-85	278
Q315E3	gnl|Prokka|HANEGDDN_00412	Dde_0652	persistent	0.643	4.77e-142	451
Q311Z5	gnl|Prokka|ODNJENEP_00613	cmk	persistent	0.549	1.75e-67	228
Q30VI4	gnl|Prokka|OHEDPBDI_01585	Dde_3519	shell	0.554	1.38e-72	243
Q30VI3	gnl|Prokka|OHEDPBDI_01584	Dde_3520	shell	0.526	2.08e-65	223
Q30ZG2	gnl|Prokka|MBLMGBKF_00651	Dde_2137	persistent	0.563	1.52e-113	366
Q313G7	gnl|Prokka|EEICALGP_01672	frr	persistent	0.782	2.79e-88	286
Q312Y6	gnl|Prokka|DICDNPMM_00776	Dde_1209	persistent	0.751	0	1058
Q30ZG5	gnl|Prokka|KKKGOBDE_00370	Dde_2134	shell	0.339	1.05e-45	169
Q311R2	gnl|Prokka|MLEAOFEK_01367	Dde_1537	persistent	0.567	1.94e-94	308
Gene (FORMULA)	Non-unique Gene name	Annotation	No. isolates	No. sequences	Avg sequences per isolate	Accessory Fragment	Genome Fragment	Order within Fragment	Accessory Order with Fragment	QC	Min group size nuc	Max group size nuc	Avg group size nuc	Desulfovibrio_africanus_PCS.gff	Desulfovibrio_alaskensis_G20.gff	Desulfovibrio_alcoholivorans_DSM5433.gff	Desulfovibrio_alkalitolerans_DSM16529.gff	Desulfovibrio_bastinii_DSM16055.gff	Desulfovibrio_bizertensis_MKS_re-assembly.gff	Desulfovibrio_carbinolicus.gff	Desulfovibrio_carbinoliphilus_subsp_oakridgensis.gff	Desulfovibrio_cf_magneticus_IFRC170.gff	Desulfovibrio_cuneatus_DSM11391.gff	Desulfovibrio_desulfuricans_ATCC27774.gff	Desulfovibrio_desulfuricans_IC1.gff	Desulfovibrio_desulfuricans_NBRC13699.gff	Desulfovibrio_desulfuricans_ND132.gff	Desulfovibrio_fairfieldensis.gff	Desulfovibrio_ferrireducens.gff	Desulfovibrio_ferrophilus.gff	Desulfovibrio_frigidus_DSM17176.gff	Desulfovibrio_fructosivorans_JJ.gff	Desulfovibrio_gilichinskyi.gff	Desulfovibrio_gracilis_DSM16080.gff	Desulfovibrio_hydrothermalis_AM13_DSM14728.gff	Desulfovibrio_intestinalis.gff	Desulfovibrio_legallii.gff	Desulfovibrio_longus_DSM6739.gff	Desulfovibrio_magneticus_Maddingley_MBC34.gff	Desulfovibrio_marinus_CS1.gff	Desulfovibrio_marinus_P48SEP.gff	Desulfovibrio_oxyclinae_DSM11498.gff	Desulfovibrio_piger.gff	Desulfovibrio_piger_ERS1426881.gff	Desulfovibrio_psychrotolerans.gff	Desulfovibrio_salexigens_DSM2638.gff	Desulfovibrio_senegalensis.gff	Desulfovibrio_sp_3_1_syn3.gff	Desulfovibrio_sp_86.gff
gnl|Prokka|PAHKPIPK_00481	persistent	CTP synthase	63	63	1	NA	NA	0	0	0	1628	1688	1642.05	gnl|Prokka|KKKGOBDE_00328	gnl|Prokka|CCDANNFG_01596	gnl|Prokka|CEFLJDAA_01237	gnl|Prokka|AEBPMPAI_02764	gnl|Prokka|LLMEGLFE_03277	gnl|Prokka|HANEGDDN_02219	gnl|Prokka|IHPPMIDC_02431	gnl|Prokka|AFJABFCA_00961	gnl|Prokka|EHIAFPEG_03434	gnl|Prokka|MBLMGBKF_00308	gnl|Prokka|POAJDKCB_01016	gnl|Prokka|AELAIDFL_01482	gnl|Prokka|BDAFOMMO_00769	gnl|Prokka|CENKBKCP_00561	gnl|Prokka|MJMNKEDD_01228	gnl|Prokka|BGAAKEKH_02392	gnl|Prokka|DICDNPMM_00863	gnl|Prokka|GCKNEJAJ_00018	gnl|Prokka|LMFNHEOK_03914	gnl|Prokka|CMPNEAOO_03571	gnl|Prokka|CKLAGEKC_02567	gnl|Prokka|JIJNDHHJ_02109	gnl|Prokka|BCDMJOOD_01849	gnl|Prokka|DFFFODHA_00246	gnl|Prokka|HELIKHML_02844	gnl|Prokka|KBGEOCMP_01639	gnl|Prokka|JALPLDAK_00692	gnl|Prokka|ODNJENEP_02539	gnl|Prokka|PJOFBHAB_02377	gnl|Prokka|KNPLPNEO_00291	gnl|Prokka|DAPHBJOP_00291	gnl|Prokka|CMMGNANO_00121	gnl|Prokka|AKICPIJN_02315	gnl|Prokka|LGAPMFFL_01166	gnl|Prokka|MPFHDAIJ_02841	gnl|Prokka|NNNMJCKJ_00141
Gene	Non-unique Gene name	Annotation	No. isolates	No. sequences	Avg sequences per isolate	Accessory Fragment	Genome Fragment	Order within Fragment	Accessory Order with Fragment	QC	Min group size nuc	Max group size nuc	Avg group size nuc	Desulfovibrio_africanus_PCS.gff	Desulfovibrio_alaskensis_G20.gff	Desulfovibrio_alcoholivorans_DSM5433.gff	Desulfovibrio_alkalitolerans_DSM16529.gff	Desulfovibrio_bastinii_DSM16055.gff	Desulfovibrio_bizertensis_MKS_re-assembly.gff	Desulfovibrio_carbinolicus.gff	Desulfovibrio_carbinoliphilus_subsp_oakridgensis.gff	Desulfovibrio_cf_magneticus_IFRC170.gff	Desulfovibrio_cuneatus_DSM11391.gff	Desulfovibrio_desulfuricans_ATCC27774.gff	Desulfovibrio_desulfuricans_IC1.gff	Desulfovibrio_desulfuricans_NBRC13699.gff	Desulfovibrio_desulfuricans_ND132.gff	Desulfovibrio_fairfieldensis.gff	Desulfovibrio_ferrireducens.gff	Desulfovibrio_ferrophilus.gff	Desulfovibrio_frigidus_DSM17176.gff	Desulfovibrio_fructosivorans_JJ.gff	Desulfovibrio_gilichinskyi.gff	Desulfovibrio_gracilis_DSM16080.gff	Desulfovibrio_hydrothermalis_AM13_DSM14728.gff	Desulfovibrio_intestinalis.gff	Desulfovibrio_legallii.gff	Desulfovibrio_longus_DSM6739.gff	Desulfovibrio_magneticus_Maddingley_MBC34.gff	Desulfovibrio_marinus_CS1.gff	Desulfovibrio_marinus_P48SEP.gff	Desulfovibrio_oxyclinae_DSM11498.gff	Desulfovibrio_piger.gff	Desulfovibrio_piger_ERS1426881.gff	Desulfovibrio_psychrotolerans.gff	Desulfovibrio_salexigens_DSM2638.gff	Desulfovibrio_senegalensis.gff	Desulfovibrio_sp_3_1_syn3.gff	Desulfovibrio_sp_86.gff
gnl|Prokka|PAHKPIPK_00481	persistent	CTP synthase	63	63	1	NA	NA	0	0	0	1628	1688	1642.05	gnl|Prokka|KKKGOBDE_00328	gnl|Prokka|CCDANNFG_01596	gnl|Prokka|CEFLJDAA_01237	gnl|Prokka|AEBPMPAI_02764	gnl|Prokka|LLMEGLFE_03277	gnl|Prokka|HANEGDDN_02219	gnl|Prokka|IHPPMIDC_02431	gnl|Prokka|AFJABFCA_00961	gnl|Prokka|EHIAFPEG_03434	gnl|Prokka|MBLMGBKF_00308	gnl|Prokka|POAJDKCB_01016	gnl|Prokka|AELAIDFL_01482	gnl|Prokka|BDAFOMMO_00769	gnl|Prokka|CENKBKCP_00561	gnl|Prokka|MJMNKEDD_01228	gnl|Prokka|BGAAKEKH_02392	gnl|Prokka|DICDNPMM_00863	gnl|Prokka|GCKNEJAJ_00018	gnl|Prokka|LMFNHEOK_03914	gnl|Prokka|CMPNEAOO_03571	gnl|Prokka|CKLAGEKC_02567	gnl|Prokka|JIJNDHHJ_02109	gnl|Prokka|BCDMJOOD_01849	gnl|Prokka|DFFFODHA_00246	gnl|Prokka|HELIKHML_02844	gnl|Prokka|KBGEOCMP_01639	gnl|Prokka|JALPLDAK_00692	gnl|Prokka|ODNJENEP_02539	gnl|Prokka|PJOFBHAB_02377	gnl|Prokka|KNPLPNEO_00291	gnl|Prokka|DAPHBJOP_00291	gnl|Prokka|CMMGNANO_00121	gnl|Prokka|AKICPIJN_02315	gnl|Prokka|LGAPMFFL_01166	gnl|Prokka|MPFHDAIJ_02841	gnl|Prokka|NNNMJCKJ_00141
gnl|Prokka|NNFDCJBP_01394	persistent	30S ribosomal protein S13	63	63	1	NA	NA	0	0	0	329	401	369.29	gnl|Prokka|KKKGOBDE_00926	gnl|Prokka|CCDANNFG_02051	gnl|Prokka|CEFLJDAA_02139	gnl|Prokka|AEBPMPAI_00949	gnl|Prokka|LLMEGLFE_02742	gnl|Prokka|HANEGDDN_02336	gnl|Prokka|IHPPMIDC_03014	gnl|Prokka|AFJABFCA_03276	gnl|Prokka|EHIAFPEG_02808	gnl|Prokka|MBLMGBKF_01507	gnl|Prokka|POAJDKCB_00715	gnl|Prokka|AELAIDFL_00838	gnl|Prokka|BDAFOMMO_00484	gnl|Prokka|CENKBKCP_03496	gnl|Prokka|MJMNKEDD_02057	gnl|Prokka|BGAAKEKH_02797	gnl|Prokka|DICDNPMM_00419	gnl|Prokka|GCKNEJAJ_00420	gnl|Prokka|LMFNHEOK_02537	gnl|Prokka|CMPNEAOO_01667	gnl|Prokka|CKLAGEKC_01950	gnl|Prokka|JIJNDHHJ_03075	gnl|Prokka|BCDMJOOD_00081	gnl|Prokka|DFFFODHA_01455	gnl|Prokka|HELIKHML_00645	gnl|Prokka|KBGEOCMP_02252	gnl|Prokka|JALPLDAK_00294	gnl|Prokka|ODNJENEP_00900	gnl|Prokka|PJOFBHAB_01659	gnl|Prokka|KNPLPNEO_02450	gnl|Prokka|DAPHBJOP_02449	gnl|Prokka|CMMGNANO_02181	gnl|Prokka|AKICPIJN_01235	gnl|Prokka|LGAPMFFL_01572	gnl|Prokka|MPFHDAIJ_00602	gnl|Prokka|NNNMJCKJ_00699
gnl|Prokka|CGHPJPOP_00794	persistent	Beta sliding clamp	63	63	1	NA	NA	0	0	0	1151	1193	1163.48	gnl|Prokka|KKKGOBDE_01016	gnl|Prokka|CCDANNFG_00002	gnl|Prokka|CEFLJDAA_00350	gnl|Prokka|AEBPMPAI_01274	gnl|Prokka|LLMEGLFE_01513	gnl|Prokka|HANEGDDN_02828	gnl|Prokka|IHPPMIDC_00002	gnl|Prokka|AFJABFCA_02472	gnl|Prokka|EHIAFPEG_01001	gnl|Prokka|MBLMGBKF_01161	gnl|Prokka|POAJDKCB_00004	gnl|Prokka|AELAIDFL_00002	gnl|Prokka|BDAFOMMO_00269	gnl|Prokka|CENKBKCP_02328	gnl|Prokka|MJMNKEDD_02808	gnl|Prokka|BGAAKEKH_00566	gnl|Prokka|DICDNPMM_02754	gnl|Prokka|GCKNEJAJ_01905	gnl|Prokka|LMFNHEOK_02637	gnl|Prokka|CMPNEAOO_02413	gnl|Prokka|CKLAGEKC_01564	gnl|Prokka|JIJNDHHJ_00999	gnl|Prokka|BCDMJOOD_02107	gnl|Prokka|DFFFODHA_02264	gnl|Prokka|HELIKHML_01811	gnl|Prokka|KBGEOCMP_01728	gnl|Prokka|JALPLDAK_02924	gnl|Prokka|ODNJENEP_02036	gnl|Prokka|PJOFBHAB_01094	gnl|Prokka|KNPLPNEO_01789	gnl|Prokka|DAPHBJOP_01788	gnl|Prokka|CMMGNANO_03238	gnl|Prokka|AKICPIJN_03909	gnl|Prokka|LGAPMFFL_02373	gnl|Prokka|MPFHDAIJ_01544	gnl|Prokka|NNNMJCKJ_01480
gnl|Prokka|ADMDPGPI_00543	persistent	Ribose-phosphate pyrophosphokinase	63	63	1	NA	NA	0	0	0	938	956	943.52	gnl|Prokka|KKKGOBDE_00199	gnl|Prokka|CCDANNFG_01952	gnl|Prokka|CEFLJDAA_04042	gnl|Prokka|AEBPMPAI_02162	gnl|Prokka|LLMEGLFE_02659	gnl|Prokka|HANEGDDN_01889	gnl|Prokka|IHPPMIDC_01430	gnl|Prokka|AFJABFCA_01191	gnl|Prokka|EHIAFPEG_02318	gnl|Prokka|MBLMGBKF_00844	gnl|Prokka|POAJDKCB_01511	gnl|Prokka|AELAIDFL_01219	gnl|Prokka|BDAFOMMO_00719	gnl|Prokka|CENKBKCP_03246	gnl|Prokka|MJMNKEDD_01113	gnl|Prokka|BGAAKEKH_02985	gnl|Prokka|DICDNPMM_00741	gnl|Prokka|GCKNEJAJ_00675	gnl|Prokka|LMFNHEOK_02993	gnl|Prokka|CMPNEAOO_01478	gnl|Prokka|CKLAGEKC_00539	gnl|Prokka|JIJNDHHJ_03236	gnl|Prokka|BCDMJOOD_00790	gnl|Prokka|DFFFODHA_00117	gnl|Prokka|HELIKHML_00374	gnl|Prokka|KBGEOCMP_01348	gnl|Prokka|JALPLDAK_00930	gnl|Prokka|ODNJENEP_03021	gnl|Prokka|PJOFBHAB_02013	gnl|Prokka|KNPLPNEO_00580	gnl|Prokka|DAPHBJOP_00581	gnl|Prokka|CMMGNANO_03078	gnl|Prokka|AKICPIJN_03008	gnl|Prokka|LGAPMFFL_00361	gnl|Prokka|MPFHDAIJ_02725	gnl|Prokka|NNNMJCKJ_00330
gnl|Prokka|CEFLJDAA_02133	persistent	30S ribosomal protein S5	63	63	1	NA	NA	0	0	0	491	536	503.76	gnl|Prokka|KKKGOBDE_00921	gnl|Prokka|CCDANNFG_02057	gnl|Prokka|CEFLJDAA_02133	gnl|Prokka|AEBPMPAI_00943	gnl|Prokka|LLMEGLFE_02736	gnl|Prokka|HANEGDDN_02342	gnl|Prokka|IHPPMIDC_03019	gnl|Prokka|AFJABFCA_03270	gnl|Prokka|EHIAFPEG_02803	gnl|Prokka|MBLMGBKF_01512	gnl|Prokka|POAJDKCB_00709	gnl|Prokka|AELAIDFL_00832	gnl|Prokka|BDAFOMMO_00478	gnl|Prokka|CENKBKCP_03491	gnl|Prokka|MJMNKEDD_02063	gnl|Prokka|BGAAKEKH_02802	gnl|Prokka|DICDNPMM_00413	gnl|Prokka|GCKNEJAJ_00425	gnl|Prokka|LMFNHEOK_02532	gnl|Prokka|CMPNEAOO_01662	gnl|Prokka|CKLAGEKC_01945	gnl|Prokka|JIJNDHHJ_03081	gnl|Prokka|BCDMJOOD_00075	gnl|Prokka|DFFFODHA_01460	gnl|Prokka|HELIKHML_00639	gnl|Prokka|KBGEOCMP_02247	gnl|Prokka|JALPLDAK_00289	gnl|Prokka|ODNJENEP_00895	gnl|Prokka|PJOFBHAB_01664	gnl|Prokka|KNPLPNEO_02444	gnl|Prokka|DAPHBJOP_02443	gnl|Prokka|CMMGNANO_02176	gnl|Prokka|AKICPIJN_01230	gnl|Prokka|LGAPMFFL_01567	gnl|Prokka|MPFHDAIJ_00597	gnl|Prokka|NNNMJCKJ_00705
gnl|Prokka|CKLAGEKC_01832	persistent	Formate dehydrogenase subunit alpha	62	113	1.82	NA	NA	0	0	0	2300	2450	2411.13	gnl|Prokka|KKKGOBDE_02277 "gnl|Prokka|KKKGOBDE_02899"	gnl|Prokka|CCDANNFG_03196 "gnl|Prokka|CCDANNFG_00630"	gnl|Prokka|CEFLJDAA_01853 "gnl|Prokka|CEFLJDAA_02206"	gnl|Prokka|AEBPMPAI_02751	gnl|Prokka|LLMEGLFE_00389	gnl|Prokka|HANEGDDN_02072	gnl|Prokka|IHPPMIDC_01882 "gnl|Prokka|IHPPMIDC_02786"	gnl|Prokka|AFJABFCA_00545 "gnl|Prokka|AFJABFCA_01528"	gnl|Prokka|EHIAFPEG_02373 "gnl|Prokka|EHIAFPEG_03655"	gnl|Prokka|MBLMGBKF_00980 "gnl|Prokka|MBLMGBKF_01711"	gnl|Prokka|POAJDKCB_00577	gnl|Prokka|AELAIDFL_02166	gnl|Prokka|BDAFOMMO_01012 "gnl|Prokka|BDAFOMMO_02359" "gnl|Prokka|BDAFOMMO_02200"	gnl|Prokka|CENKBKCP_03118 "gnl|Prokka|CENKBKCP_00331"	gnl|Prokka|MJMNKEDD_01440 "gnl|Prokka|MJMNKEDD_00547"	gnl|Prokka|BGAAKEKH_00227 "gnl|Prokka|BGAAKEKH_01484"	gnl|Prokka|DICDNPMM_01380 "gnl|Prokka|DICDNPMM_00646"	gnl|Prokka|GCKNEJAJ_02133 "gnl|Prokka|GCKNEJAJ_02832"	gnl|Prokka|LMFNHEOK_00217 "gnl|Prokka|LMFNHEOK_01296"	gnl|Prokka|CMPNEAOO_00624 "gnl|Prokka|CMPNEAOO_02750"	gnl|Prokka|CKLAGEKC_01087 "gnl|Prokka|CKLAGEKC_01832"	gnl|Prokka|JIJNDHHJ_02458 "gnl|Prokka|JIJNDHHJ_02007"	gnl|Prokka|BCDMJOOD_01278	gnl|Prokka|DFFFODHA_01857	gnl|Prokka|HELIKHML_01323 "gnl|Prokka|HELIKHML_00122"	gnl|Prokka|KBGEOCMP_01446 "gnl|Prokka|KBGEOCMP_00385"	gnl|Prokka|JALPLDAK_03198 "gnl|Prokka|JALPLDAK_02293"	gnl|Prokka|ODNJENEP_00768 "gnl|Prokka|ODNJENEP_03894"	gnl|Prokka|PJOFBHAB_00222 "gnl|Prokka|PJOFBHAB_03020"	gnl|Prokka|KNPLPNEO_00734	gnl|Prokka|DAPHBJOP_00735	gnl|Prokka|CMMGNANO_01833	gnl|Prokka|AKICPIJN_02732 "gnl|Prokka|AKICPIJN_01961"	gnl|Prokka|LGAPMFFL_02257	gnl|Prokka|MPFHDAIJ_00115 "gnl|Prokka|MPFHDAIJ_03073"	gnl|Prokka|NNNMJCKJ_02070
gnl|Prokka|CGHPJPOP_00281	persistent	Formate dehydrogenase 2 subunit beta (cytochrome c-553)	62	132	2.13	NA	NA	0	0	0	647	767	715.5	gnl|Prokka|KKKGOBDE_02898 "gnl|Prokka|KKKGOBDE_02276"	gnl|Prokka|CCDANNFG_00631 "gnl|Prokka|CCDANNFG_03197" "gnl|Prokka|CCDANNFG_00713"	gnl|Prokka|CEFLJDAA_02207 "gnl|Prokka|CEFLJDAA_01854"	gnl|Prokka|AEBPMPAI_02752	gnl|Prokka|LLMEGLFE_00390	gnl|Prokka|HANEGDDN_02071	gnl|Prokka|IHPPMIDC_02787 "gnl|Prokka|IHPPMIDC_01883"	gnl|Prokka|AFJABFCA_01529 "gnl|Prokka|AFJABFCA_00546"	gnl|Prokka|EHIAFPEG_02374 "gnl|Prokka|EHIAFPEG_03656"	gnl|Prokka|MBLMGBKF_01712 "gnl|Prokka|MBLMGBKF_00979"	gnl|Prokka|POAJDKCB_00578	gnl|Prokka|AELAIDFL_02165	gnl|Prokka|BDAFOMMO_01013 "gnl|Prokka|BDAFOMMO_02201" "gnl|Prokka|BDAFOMMO_02358"	gnl|Prokka|CENKBKCP_00332 "gnl|Prokka|CENKBKCP_03117" "gnl|Prokka|CENKBKCP_01567"	gnl|Prokka|MJMNKEDD_01441 "gnl|Prokka|MJMNKEDD_00548"	gnl|Prokka|BGAAKEKH_00226 "gnl|Prokka|BGAAKEKH_01483"	gnl|Prokka|DICDNPMM_00645 "gnl|Prokka|DICDNPMM_01381"	gnl|Prokka|GCKNEJAJ_02134 "gnl|Prokka|GCKNEJAJ_02833"	gnl|Prokka|LMFNHEOK_00216 "gnl|Prokka|LMFNHEOK_01295"	gnl|Prokka|CMPNEAOO_00623 "gnl|Prokka|CMPNEAOO_02751"	gnl|Prokka|CKLAGEKC_01831 "gnl|Prokka|CKLAGEKC_01088"	gnl|Prokka|JIJNDHHJ_02459 "gnl|Prokka|JIJNDHHJ_02008"	gnl|Prokka|BCDMJOOD_01279	gnl|Prokka|DFFFODHA_01856	gnl|Prokka|HELIKHML_00121 "gnl|Prokka|HELIKHML_01322" "gnl|Prokka|HELIKHML_01326"	gnl|Prokka|KBGEOCMP_00384 "gnl|Prokka|KBGEOCMP_01445"	gnl|Prokka|JALPLDAK_02294 "gnl|Prokka|JALPLDAK_03199" "gnl|Prokka|JALPLDAK_01745"	gnl|Prokka|ODNJENEP_00267 "gnl|Prokka|ODNJENEP_03895" "gnl|Prokka|ODNJENEP_00769"	gnl|Prokka|PJOFBHAB_00223 "gnl|Prokka|PJOFBHAB_03021"	gnl|Prokka|KNPLPNEO_00733	gnl|Prokka|DAPHBJOP_00734	gnl|Prokka|CMMGNANO_01829 "gnl|Prokka|CMMGNANO_01832" "gnl|Prokka|CMMGNANO_01839"	gnl|Prokka|AKICPIJN_02731 "gnl|Prokka|AKICPIJN_01960"	gnl|Prokka|LGAPMFFL_02256 "gnl|Prokka|LGAPMFFL_02254"	gnl|Prokka|MPFHDAIJ_00116 "gnl|Prokka|MPFHDAIJ_03074"	gnl|Prokka|NNNMJCKJ_02071
gnl|Prokka|GCKNEJAJ_01791	persistent	4-hydroxy-3-methylbut-2-enyl diphosphate reductase	63	63	1	NA	NA	0	0	0	812	875	854.71	gnl|Prokka|KKKGOBDE_00077	gnl|Prokka|CCDANNFG_00340	gnl|Prokka|CEFLJDAA_01966	gnl|Prokka|AEBPMPAI_01077	gnl|Prokka|LLMEGLFE_02609	gnl|Prokka|HANEGDDN_00907	gnl|Prokka|IHPPMIDC_02506	gnl|Prokka|AFJABFCA_00971	gnl|Prokka|EHIAFPEG_03557	gnl|Prokka|MBLMGBKF_02000	gnl|Prokka|POAJDKCB_02168	gnl|Prokka|AELAIDFL_00274	gnl|Prokka|BDAFOMMO_02832	gnl|Prokka|CENKBKCP_03086	gnl|Prokka|MJMNKEDD_00004	gnl|Prokka|BGAAKEKH_02007	gnl|Prokka|DICDNPMM_01284	gnl|Prokka|GCKNEJAJ_01791	gnl|Prokka|LMFNHEOK_02299	gnl|Prokka|CMPNEAOO_03034	gnl|Prokka|CKLAGEKC_00611	gnl|Prokka|JIJNDHHJ_00172	gnl|Prokka|BCDMJOOD_01499	gnl|Prokka|DFFFODHA_02060	gnl|Prokka|HELIKHML_00160	gnl|Prokka|KBGEOCMP_03640	gnl|Prokka|JALPLDAK_02494	gnl|Prokka|ODNJENEP_01673	gnl|Prokka|PJOFBHAB_00562	gnl|Prokka|KNPLPNEO_02030	gnl|Prokka|DAPHBJOP_02029	gnl|Prokka|CMMGNANO_02882	gnl|Prokka|AKICPIJN_02847	gnl|Prokka|LGAPMFFL_02224	gnl|Prokka|MPFHDAIJ_01175	gnl|Prokka|NNNMJCKJ_01095
gnl|Prokka|KNPLPNEO_02452	persistent	30S ribosomal protein S4	63	63	1	NA	NA	0	0	0	626	629	626.1	gnl|Prokka|KKKGOBDE_00928	gnl|Prokka|CCDANNFG_02049	gnl|Prokka|CEFLJDAA_02141	gnl|Prokka|AEBPMPAI_00951	gnl|Prokka|LLMEGLFE_02744	gnl|Prokka|HANEGDDN_02334	gnl|Prokka|IHPPMIDC_03012	gnl|Prokka|AFJABFCA_03278	gnl|Prokka|EHIAFPEG_02810	gnl|Prokka|MBLMGBKF_01505	gnl|Prokka|POAJDKCB_00717	gnl|Prokka|AELAIDFL_00840	gnl|Prokka|BDAFOMMO_00486	gnl|Prokka|CENKBKCP_03498	gnl|Prokka|MJMNKEDD_02055	gnl|Prokka|BGAAKEKH_02795	gnl|Prokka|DICDNPMM_00421	gnl|Prokka|GCKNEJAJ_00418	gnl|Prokka|LMFNHEOK_02539	gnl|Prokka|CMPNEAOO_01669	gnl|Prokka|CKLAGEKC_01952	gnl|Prokka|JIJNDHHJ_03073	gnl|Prokka|BCDMJOOD_00083	gnl|Prokka|DFFFODHA_01453	gnl|Prokka|HELIKHML_00647	gnl|Prokka|KBGEOCMP_02254	gnl|Prokka|JALPLDAK_00296	gnl|Prokka|ODNJENEP_00902	gnl|Prokka|PJOFBHAB_01657	gnl|Prokka|KNPLPNEO_02452	gnl|Prokka|DAPHBJOP_02451	gnl|Prokka|CMMGNANO_02183	gnl|Prokka|AKICPIJN_01237	gnl|Prokka|LGAPMFFL_01574	gnl|Prokka|MPFHDAIJ_00604	gnl|Prokka|NNNMJCKJ_00697
gnl|Prokka|PJCEGMLK_02854	persistent	Ribulose-phosphate 3-epimerase	63	64	1.02	NA	NA	0	0	0	650	806	689.33	gnl|Prokka|KKKGOBDE_00145	gnl|Prokka|CCDANNFG_02409	gnl|Prokka|CEFLJDAA_03505	gnl|Prokka|AEBPMPAI_02542	gnl|Prokka|LLMEGLFE_02765	gnl|Prokka|HANEGDDN_02448	gnl|Prokka|IHPPMIDC_00648	gnl|Prokka|AFJABFCA_03106	gnl|Prokka|EHIAFPEG_00544	gnl|Prokka|MBLMGBKF_00482	gnl|Prokka|POAJDKCB_00499	gnl|Prokka|AELAIDFL_02244	gnl|Prokka|BDAFOMMO_02407	gnl|Prokka|CENKBKCP_03525	gnl|Prokka|MJMNKEDD_02251	gnl|Prokka|BGAAKEKH_02769	gnl|Prokka|DICDNPMM_01966	gnl|Prokka|GCKNEJAJ_00394	gnl|Prokka|LMFNHEOK_00961	gnl|Prokka|CMPNEAOO_01693	gnl|Prokka|CKLAGEKC_01966	gnl|Prokka|JIJNDHHJ_03058 "gnl|Prokka|JIJNDHHJ_03042"	gnl|Prokka|BCDMJOOD_01182	gnl|Prokka|DFFFODHA_00353	gnl|Prokka|HELIKHML_00665	gnl|Prokka|KBGEOCMP_02339	gnl|Prokka|JALPLDAK_02770	gnl|Prokka|ODNJENEP_02189	gnl|Prokka|PJOFBHAB_01779	gnl|Prokka|KNPLPNEO_02234	gnl|Prokka|DAPHBJOP_02233	gnl|Prokka|CMMGNANO_00868	gnl|Prokka|AKICPIJN_01265	gnl|Prokka|LGAPMFFL_01602	gnl|Prokka|MPFHDAIJ_00942	gnl|Prokka|NNNMJCKJ_01977
gnl|Prokka|CCDANNFG_02947	shell	hypothetical protein	47	49	1.04	NA	NA	0	0	0	1928	2000	1950.78	gnl|Prokka|KKKGOBDE_03285	gnl|Prokka|CCDANNFG_02947	gnl|Prokka|CEFLJDAA_00035	gnl|Prokka|AEBPMPAI_02528	gnl|Prokka|LLMEGLFE_00361	gnl|Prokka|HANEGDDN_02601 "gnl|Prokka|HANEGDDN_02886"	gnl|Prokka|IHPPMIDC_03153	gnl|Prokka|AFJABFCA_02496	gnl|Prokka|EHIAFPEG_01178	0	0	0	gnl|Prokka|BDAFOMMO_01739	gnl|Prokka|CENKBKCP_01137	gnl|Prokka|MJMNKEDD_00511	gnl|Prokka|BGAAKEKH_03173	gnl|Prokka|DICDNPMM_02784	gnl|Prokka|GCKNEJAJ_00888	gnl|Prokka|LMFNHEOK_02696	gnl|Prokka|CMPNEAOO_01264	gnl|Prokka|CKLAGEKC_01627	gnl|Prokka|JIJNDHHJ_00336	0	0	gnl|Prokka|HELIKHML_00794	gnl|Prokka|KBGEOCMP_03873	gnl|Prokka|JALPLDAK_02783	gnl|Prokka|ODNJENEP_02176	gnl|Prokka|PJOFBHAB_00718	0	0	gnl|Prokka|CMMGNANO_02589	gnl|Prokka|AKICPIJN_00854	gnl|Prokka|LGAPMFFL_00714	gnl|Prokka|MPFHDAIJ_00082	0
gnl|Prokka|ADLOCMDD_00493	persistent	Thioredoxin 1	63	63	1	NA	NA	0	0	0	317	335	321.57	gnl|Prokka|KKKGOBDE_00387	gnl|Prokka|CCDANNFG_01894	gnl|Prokka|CEFLJDAA_02005	gnl|Prokka|AEBPMPAI_02800	gnl|Prokka|LLMEGLFE_02136	gnl|Prokka|HANEGDDN_00707	gnl|Prokka|IHPPMIDC_02109	gnl|Prokka|AFJABFCA_00782	gnl|Prokka|EHIAFPEG_03882	gnl|Prokka|MBLMGBKF_00426	gnl|Prokka|POAJDKCB_01245	gnl|Prokka|AELAIDFL_01282	gnl|Prokka|BDAFOMMO_00917	gnl|Prokka|CENKBKCP_00273	gnl|Prokka|MJMNKEDD_01289	gnl|Prokka|BGAAKEKH_03473	gnl|Prokka|DICDNPMM_01095	gnl|Prokka|GCKNEJAJ_03367	gnl|Prokka|LMFNHEOK_04165	gnl|Prokka|CMPNEAOO_00842	gnl|Prokka|CKLAGEKC_00937	gnl|Prokka|JIJNDHHJ_02250	gnl|Prokka|BCDMJOOD_01983	gnl|Prokka|DFFFODHA_00097	gnl|Prokka|HELIKHML_02544	gnl|Prokka|KBGEOCMP_00835	gnl|Prokka|JALPLDAK_00902	gnl|Prokka|ODNJENEP_02993	gnl|Prokka|PJOFBHAB_02647	gnl|Prokka|KNPLPNEO_00695	gnl|Prokka|DAPHBJOP_00696	gnl|Prokka|CMMGNANO_00152	gnl|Prokka|AKICPIJN_01852	gnl|Prokka|LGAPMFFL_03134	gnl|Prokka|MPFHDAIJ_02977	gnl|Prokka|NNNMJCKJ_02975
gnl|Prokka|AKJGOMLG_01173	cloud	hypothetical protein	7	7	1	NA	NA	0	0	0	641	659	650.43	0	gnl|Prokka|CCDANNFG_00120	0	0	0	0	0	0	0	0	0	0	0	0	0	0	0	0	0	0	0	0	0	0	0	0	gnl|Prokka|JALPLDAK_03658	gnl|Prokka|ODNJENEP_03543	gnl|Prokka|PJOFBHAB_00780	0	0	gnl|Prokka|CMMGNANO_00940	0	0	0	0
gnl|Prokka|BCDMJOOD_01223	persistent	Uridylate kinase	63	63	1	NA	NA	0	0	0	692	839	718.95	gnl|Prokka|KKKGOBDE_00069	gnl|Prokka|CCDANNFG_01012	gnl|Prokka|CEFLJDAA_02830	gnl|Prokka|AEBPMPAI_00262	gnl|Prokka|LLMEGLFE_03482	gnl|Prokka|HANEGDDN_02467	gnl|Prokka|IHPPMIDC_00749	gnl|Prokka|AFJABFCA_01401	gnl|Prokka|EHIAFPEG_00340	gnl|Prokka|MBLMGBKF_02307	gnl|Prokka|POAJDKCB_00540	gnl|Prokka|AELAIDFL_02363	gnl|Prokka|BDAFOMMO_02750	gnl|Prokka|CENKBKCP_00010	gnl|Prokka|MJMNKEDD_02422	gnl|Prokka|BGAAKEKH_00974	gnl|Prokka|DICDNPMM_01942	gnl|Prokka|GCKNEJAJ_00370	gnl|Prokka|LMFNHEOK_01876	gnl|Prokka|CMPNEAOO_00018	gnl|Prokka|CKLAGEKC_01994	gnl|Prokka|JIJNDHHJ_03018	gnl|Prokka|BCDMJOOD_01223	gnl|Prokka|DFFFODHA_00596	gnl|Prokka|HELIKHML_00695	gnl|Prokka|KBGEOCMP_01069	gnl|Prokka|JALPLDAK_01931	gnl|Prokka|ODNJENEP_00068	gnl|Prokka|PJOFBHAB_00424	gnl|Prokka|KNPLPNEO_02128	gnl|Prokka|DAPHBJOP_02127	gnl|Prokka|CMMGNANO_01345	gnl|Prokka|AKICPIJN_01289	gnl|Prokka|LGAPMFFL_01626	gnl|Prokka|MPFHDAIJ_01109	gnl|Prokka|NNNMJCKJ_02024
gnl|Prokka|CCDANNFG_01219	shell	Outer membrane protein assembly factor BamA	32	32	1	NA	NA	0	0	0	2678	2783	2729.38	0	gnl|Prokka|CCDANNFG_01219	0	0	0	gnl|Prokka|HANEGDDN_02407	0	0	0	gnl|Prokka|MBLMGBKF_02129	gnl|Prokka|POAJDKCB_00639	gnl|Prokka|AELAIDFL_02099	gnl|Prokka|BDAFOMMO_02527	0	gnl|Prokka|MJMNKEDD_02106	0	gnl|Prokka|DICDNPMM_00330	0	0	0	0	0	gnl|Prokka|BCDMJOOD_02843	gnl|Prokka|DFFFODHA_02093	0	0	0	0	0	gnl|Prokka|KNPLPNEO_02407	gnl|Prokka|DAPHBJOP_02406	gnl|Prokka|CMMGNANO_01896	0	0	gnl|Prokka|MPFHDAIJ_00555	gnl|Prokka|NNNMJCKJ_00805
gnl|Prokka|DFFFODHA_00477	persistent	Sulfite reductase%2C dissimilatory-type subunit gamma	63	77	1.22	NA	NA	0	0	0	317	317	317	gnl|Prokka|KKKGOBDE_01344	gnl|Prokka|CCDANNFG_00672	gnl|Prokka|CEFLJDAA_02280	gnl|Prokka|AEBPMPAI_00986	gnl|Prokka|LLMEGLFE_00293 "gnl|Prokka|LLMEGLFE_01913"	gnl|Prokka|HANEGDDN_00155	gnl|Prokka|IHPPMIDC_02773	gnl|Prokka|AFJABFCA_03646	gnl|Prokka|EHIAFPEG_02153	gnl|Prokka|MBLMGBKF_02003	gnl|Prokka|POAJDKCB_01999	gnl|Prokka|AELAIDFL_02338	gnl|Prokka|BDAFOMMO_01045	gnl|Prokka|CENKBKCP_00690	gnl|Prokka|MJMNKEDD_02363	gnl|Prokka|BGAAKEKH_01839 "gnl|Prokka|BGAAKEKH_02548"	gnl|Prokka|DICDNPMM_00247	gnl|Prokka|GCKNEJAJ_02638	gnl|Prokka|LMFNHEOK_00189	gnl|Prokka|CMPNEAOO_02212 "gnl|Prokka|CMPNEAOO_02981"	gnl|Prokka|CKLAGEKC_01509 "gnl|Prokka|CKLAGEKC_01903"	gnl|Prokka|JIJNDHHJ_02819 "gnl|Prokka|JIJNDHHJ_01821"	gnl|Prokka|BCDMJOOD_02555	gnl|Prokka|DFFFODHA_00477	gnl|Prokka|HELIKHML_00596 "gnl|Prokka|HELIKHML_01741"	gnl|Prokka|KBGEOCMP_03113	gnl|Prokka|JALPLDAK_01302	gnl|Prokka|ODNJENEP_00701	gnl|Prokka|PJOFBHAB_01283 "gnl|Prokka|PJOFBHAB_00195"	gnl|Prokka|KNPLPNEO_01391	gnl|Prokka|DAPHBJOP_01391	gnl|Prokka|CMMGNANO_01396	gnl|Prokka|AKICPIJN_01006 "gnl|Prokka|AKICPIJN_02672"	gnl|Prokka|LGAPMFFL_01525 "gnl|Prokka|LGAPMFFL_01049"	gnl|Prokka|MPFHDAIJ_01127	gnl|Prokka|NNNMJCKJ_00926
gnl|Prokka|DICDNPMM_02098	persistent	Adenylylsulfate reductase subunit beta	63	63	1	NA	NA	0	0	0	473	506	491.9	gnl|Prokka|KKKGOBDE_02811	gnl|Prokka|CCDANNFG_00993	gnl|Prokka|CEFLJDAA_03576	gnl|Prokka|AEBPMPAI_02499	gnl|Prokka|LLMEGLFE_01812	gnl|Prokka|HANEGDDN_00242	gnl|Prokka|IHPPMIDC_03585	gnl|Prokka|AFJABFCA_01908	gnl|Prokka|EHIAFPEG_00421	gnl|Prokka|MBLMGBKF_02613	gnl|Prokka|POAJDKCB_02215	gnl|Prokka|AELAIDFL_00217	gnl|Prokka|BDAFOMMO_02776	gnl|Prokka|CENKBKCP_02692	gnl|Prokka|MJMNKEDD_02595	gnl|Prokka|BGAAKEKH_00304	gnl|Prokka|DICDNPMM_02098	gnl|Prokka|GCKNEJAJ_01232	gnl|Prokka|LMFNHEOK_01464	gnl|Prokka|CMPNEAOO_02674	gnl|Prokka|CKLAGEKC_02111	gnl|Prokka|JIJNDHHJ_00772	gnl|Prokka|BCDMJOOD_01544	gnl|Prokka|DFFFODHA_01918	gnl|Prokka|HELIKHML_00262	gnl|Prokka|KBGEOCMP_02205	gnl|Prokka|JALPLDAK_01956	gnl|Prokka|ODNJENEP_00043	gnl|Prokka|PJOFBHAB_01484	gnl|Prokka|KNPLPNEO_01605	gnl|Prokka|DAPHBJOP_01605	gnl|Prokka|CMMGNANO_01429	gnl|Prokka|AKICPIJN_00237	gnl|Prokka|LGAPMFFL_00050	gnl|Prokka|MPFHDAIJ_01751	gnl|Prokka|NNNMJCKJ_01136
gnl|Prokka|MBLMGBKF_00428	persistent	Fructose-1%2C6-bisphosphatase class 1	63	63	1	NA	NA	0	0	0	1001	1040	1014.67	gnl|Prokka|KKKGOBDE_00385	gnl|Prokka|CCDANNFG_01896	gnl|Prokka|CEFLJDAA_02003	gnl|Prokka|AEBPMPAI_02798	gnl|Prokka|LLMEGLFE_02134	gnl|Prokka|HANEGDDN_00709	gnl|Prokka|IHPPMIDC_02107	gnl|Prokka|AFJABFCA_00784	gnl|Prokka|EHIAFPEG_03884	gnl|Prokka|MBLMGBKF_00428	gnl|Prokka|POAJDKCB_01243	gnl|Prokka|AELAIDFL_01280	gnl|Prokka|BDAFOMMO_00919	gnl|Prokka|CENKBKCP_00271	gnl|Prokka|MJMNKEDD_01291	gnl|Prokka|BGAAKEKH_03475	gnl|Prokka|DICDNPMM_01097	gnl|Prokka|GCKNEJAJ_03365	gnl|Prokka|LMFNHEOK_04167	gnl|Prokka|CMPNEAOO_00844	gnl|Prokka|CKLAGEKC_00935	gnl|Prokka|JIJNDHHJ_02248	gnl|Prokka|BCDMJOOD_01981	gnl|Prokka|DFFFODHA_00095	gnl|Prokka|HELIKHML_02542	gnl|Prokka|KBGEOCMP_00837	gnl|Prokka|JALPLDAK_00904	gnl|Prokka|ODNJENEP_02995	gnl|Prokka|PJOFBHAB_02649	gnl|Prokka|KNPLPNEO_00697	gnl|Prokka|DAPHBJOP_00698	gnl|Prokka|CMMGNANO_00150	gnl|Prokka|AKICPIJN_01850	gnl|Prokka|LGAPMFFL_03136	gnl|Prokka|MPFHDAIJ_02979	gnl|Prokka|NNNMJCKJ_02977
gnl|Prokka|CENKBKCP_00931	persistent	hypothetical protein	63	63	1	NA	NA	0	0	0	257	263	261.29	gnl|Prokka|KKKGOBDE_01626	gnl|Prokka|CCDANNFG_01260	gnl|Prokka|CEFLJDAA_02371	gnl|Prokka|AEBPMPAI_02680	gnl|Prokka|LLMEGLFE_02857	gnl|Prokka|HANEGDDN_00878	gnl|Prokka|IHPPMIDC_02546	gnl|Prokka|AFJABFCA_00433	gnl|Prokka|EHIAFPEG_03522	gnl|Prokka|MBLMGBKF_01659	gnl|Prokka|POAJDKCB_02107	gnl|Prokka|AELAIDFL_00373	gnl|Prokka|BDAFOMMO_02676	gnl|Prokka|CENKBKCP_00931	gnl|Prokka|MJMNKEDD_00118	gnl|Prokka|BGAAKEKH_01470	gnl|Prokka|DICDNPMM_01254	gnl|Prokka|GCKNEJAJ_02876	gnl|Prokka|LMFNHEOK_00256	gnl|Prokka|CMPNEAOO_00611	gnl|Prokka|CKLAGEKC_02489	gnl|Prokka|JIJNDHHJ_02359	gnl|Prokka|BCDMJOOD_01431	gnl|Prokka|DFFFODHA_00402	gnl|Prokka|HELIKHML_01448	gnl|Prokka|KBGEOCMP_02744	gnl|Prokka|JALPLDAK_03480	gnl|Prokka|ODNJENEP_03718	gnl|Prokka|PJOFBHAB_00146	gnl|Prokka|KNPLPNEO_01481	gnl|Prokka|DAPHBJOP_01481	gnl|Prokka|CMMGNANO_01965	gnl|Prokka|AKICPIJN_02066	gnl|Prokka|LGAPMFFL_00826	gnl|Prokka|MPFHDAIJ_01992	gnl|Prokka|NNNMJCKJ_01032
gnl|Prokka|CENKBKCP_02495	persistent	Dihydroorotase	62	62	1	NA	NA	0	0	0	1259	1343	1275.69	gnl|Prokka|KKKGOBDE_01709	gnl|Prokka|CCDANNFG_02696	gnl|Prokka|CEFLJDAA_00442	gnl|Prokka|AEBPMPAI_01410	gnl|Prokka|LLMEGLFE_01633	gnl|Prokka|HANEGDDN_02313	gnl|Prokka|IHPPMIDC_00066	gnl|Prokka|AFJABFCA_02574	gnl|Prokka|EHIAFPEG_01196	gnl|Prokka|MBLMGBKF_00329	gnl|Prokka|POAJDKCB_01950	gnl|Prokka|AELAIDFL_02122	gnl|Prokka|BDAFOMMO_00974	gnl|Prokka|CENKBKCP_02495	gnl|Prokka|MJMNKEDD_03209	gnl|Prokka|BGAAKEKH_00497	gnl|Prokka|DICDNPMM_02812	gnl|Prokka|GCKNEJAJ_01443	gnl|Prokka|LMFNHEOK_02572	gnl|Prokka|CMPNEAOO_02481	gnl|Prokka|CKLAGEKC_00141	gnl|Prokka|JIJNDHHJ_00930	gnl|Prokka|BCDMJOOD_02792	gnl|Prokka|DFFFODHA_01368	gnl|Prokka|HELIKHML_03057	gnl|Prokka|KBGEOCMP_02585	gnl|Prokka|JALPLDAK_02957	gnl|Prokka|ODNJENEP_02002	gnl|Prokka|PJOFBHAB_01197	gnl|Prokka|KNPLPNEO_00981	gnl|Prokka|DAPHBJOP_00982	gnl|Prokka|CMMGNANO_00763	gnl|Prokka|AKICPIJN_00016	gnl|Prokka|LGAPMFFL_02360	gnl|Prokka|MPFHDAIJ_01191	gnl|Prokka|NNNMJCKJ_00869
gnl|Prokka|DFFFODHA_01454	persistent	30S ribosomal protein S11	63	63	1	NA	NA	0	0	0	383	389	388.14	gnl|Prokka|KKKGOBDE_00927	gnl|Prokka|CCDANNFG_02050	gnl|Prokka|CEFLJDAA_02140	gnl|Prokka|AEBPMPAI_00950	gnl|Prokka|LLMEGLFE_02743	gnl|Prokka|HANEGDDN_02335	gnl|Prokka|IHPPMIDC_03013	gnl|Prokka|AFJABFCA_03277	gnl|Prokka|EHIAFPEG_02809	gnl|Prokka|MBLMGBKF_01506	gnl|Prokka|POAJDKCB_00716	gnl|Prokka|AELAIDFL_00839	gnl|Prokka|BDAFOMMO_00485	gnl|Prokka|CENKBKCP_03497	gnl|Prokka|MJMNKEDD_02056	gnl|Prokka|BGAAKEKH_02796	gnl|Prokka|DICDNPMM_00420	gnl|Prokka|GCKNEJAJ_00419	gnl|Prokka|LMFNHEOK_02538	gnl|Prokka|CMPNEAOO_01668	gnl|Prokka|CKLAGEKC_01951	gnl|Prokka|JIJNDHHJ_03074	gnl|Prokka|BCDMJOOD_00082	gnl|Prokka|DFFFODHA_01454	gnl|Prokka|HELIKHML_00646	gnl|Prokka|KBGEOCMP_02253	gnl|Prokka|JALPLDAK_00295	gnl|Prokka|ODNJENEP_00901	gnl|Prokka|PJOFBHAB_01658	gnl|Prokka|KNPLPNEO_02451	gnl|Prokka|DAPHBJOP_02450	gnl|Prokka|CMMGNANO_02182	gnl|Prokka|AKICPIJN_01236	gnl|Prokka|LGAPMFFL_01573	gnl|Prokka|MPFHDAIJ_00603	gnl|Prokka|NNNMJCKJ_00698
gnl|Prokka|BGAAKEKH_01572	persistent	Periplasmic [NiFe] hydrogenase large subunit	63	79	1.25	NA	NA	0	0	0	1649	1736	1690.96	gnl|Prokka|KKKGOBDE_00374	gnl|Prokka|CCDANNFG_03412 "gnl|Prokka|CCDANNFG_01961"	gnl|Prokka|CEFLJDAA_02197	gnl|Prokka|AEBPMPAI_02786	gnl|Prokka|LLMEGLFE_01035 "gnl|Prokka|LLMEGLFE_03124"	gnl|Prokka|HANEGDDN_00723	gnl|Prokka|IHPPMIDC_02798	gnl|Prokka|AFJABFCA_01541	gnl|Prokka|EHIAFPEG_02089 "gnl|Prokka|EHIAFPEG_02091" "gnl|Prokka|EHIAFPEG_02384"	gnl|Prokka|MBLMGBKF_00650	gnl|Prokka|POAJDKCB_01081	gnl|Prokka|AELAIDFL_00953	gnl|Prokka|BDAFOMMO_02403 "gnl|Prokka|BDAFOMMO_02258"	gnl|Prokka|CENKBKCP_03309	gnl|Prokka|MJMNKEDD_01096	gnl|Prokka|BGAAKEKH_01572	gnl|Prokka|DICDNPMM_01114	gnl|Prokka|GCKNEJAJ_02742	gnl|Prokka|LMFNHEOK_00204	gnl|Prokka|CMPNEAOO_00713	gnl|Prokka|CKLAGEKC_00581 "gnl|Prokka|CKLAGEKC_00472"	gnl|Prokka|JIJNDHHJ_02482	gnl|Prokka|BCDMJOOD_00864	gnl|Prokka|DFFFODHA_01305	gnl|Prokka|HELIKHML_00454	gnl|Prokka|KBGEOCMP_01431	gnl|Prokka|JALPLDAK_00936	gnl|Prokka|ODNJENEP_03027	gnl|Prokka|PJOFBHAB_02503 "gnl|Prokka|PJOFBHAB_02999"	gnl|Prokka|KNPLPNEO_02292	gnl|Prokka|DAPHBJOP_02291	gnl|Prokka|CMMGNANO_03069	gnl|Prokka|AKICPIJN_01953	gnl|Prokka|LGAPMFFL_01475	gnl|Prokka|MPFHDAIJ_02704	gnl|Prokka|NNNMJCKJ_00266
gnl|Prokka|CCDANNFG_03198	cloud	Protein FdhE	1	1	1	NA	NA	0	0	0	923	923	923	0	gnl|Prokka|CCDANNFG_03198	0	0	0	0	0	0	0	0	0	0	0	0	0	0	0	0	0	0	0	0	0	0	0	0	0	0	0	0	0	0	0	0	0	0
gnl|Prokka|CCDANNFG_00105	cloud	3'(2')%2C5'-bisphosphate nucleotidase CysQ	2	2	1	NA	NA	0	0	0	773	863	818	0	gnl|Prokka|CCDANNFG_00105	0	0	0	0	0	0	0	0	0	0	0	0	0	0	0	0	0	0	0	0	0	0	0	0	0	0	0	0	0	gnl|Prokka|CMMGNANO_03332	0	0	0	0
gnl|Prokka|CCDANNFG_00714	shell	Formate dehydrogenase subunit alpha	13	16	1.23	NA	NA	0	0	0	3017	3053	3037.44	0	gnl|Prokka|CCDANNFG_00714	0	0	0	0	0	0	0	0	0	0	0	gnl|Prokka|CENKBKCP_01566	0	0	0	0	0	0	0	0	0	0	gnl|Prokka|HELIKHML_01327	0	gnl|Prokka|JALPLDAK_01744	gnl|Prokka|ODNJENEP_00268	0	0	0	gnl|Prokka|CMMGNANO_01840 "gnl|Prokka|CMMGNANO_01830"	0	gnl|Prokka|LGAPMFFL_02255	0	0
gnl|Prokka|HELIKHML_02717	shell	Sulfate transport system permease protein CysW	29	30	1.03	NA	NA	0	0	0	665	695	678.6	0	gnl|Prokka|CCDANNFG_00131	gnl|Prokka|CEFLJDAA_01613 "gnl|Prokka|CEFLJDAA_01418"	0	gnl|Prokka|LLMEGLFE_02596	gnl|Prokka|HANEGDDN_01692	gnl|Prokka|IHPPMIDC_01829	gnl|Prokka|AFJABFCA_02961	gnl|Prokka|EHIAFPEG_04106	0	0	0	0	gnl|Prokka|CENKBKCP_00784	0	gnl|Prokka|BGAAKEKH_00237	0	gnl|Prokka|GCKNEJAJ_03281	gnl|Prokka|LMFNHEOK_01437	gnl|Prokka|CMPNEAOO_02739	0	gnl|Prokka|JIJNDHHJ_00664	0	0	gnl|Prokka|HELIKHML_02717	gnl|Prokka|KBGEOCMP_01251	gnl|Prokka|JALPLDAK_02588	gnl|Prokka|ODNJENEP_01349	0	0	0	0	gnl|Prokka|AKICPIJN_00310	gnl|Prokka|LGAPMFFL_02085	0	0
gnl|Prokka|CCDANNFG_00768	cloud	Molybdenum-pterin-binding protein MopA	1	1	1	NA	NA	0	0	0	425	425	425	0	gnl|Prokka|CCDANNFG_00768	0	0	0	0	0	0	0	0	0	0	0	0	0	0	0	0	0	0	0	0	0	0	0	0	0	0	0	0	0	0	0	0	0	0
gnl|Prokka|HELIKHML_00591	shell	Carbamoyl-phosphate synthase small chain	62	62	1	NA	NA	0	0	0	1121	1160	1128.35	gnl|Prokka|KKKGOBDE_01213	gnl|Prokka|CCDANNFG_03318	gnl|Prokka|CEFLJDAA_01192	gnl|Prokka|AEBPMPAI_01069	gnl|Prokka|LLMEGLFE_00299	gnl|Prokka|HANEGDDN_00916	gnl|Prokka|IHPPMIDC_01977	gnl|Prokka|AFJABFCA_00667	gnl|Prokka|EHIAFPEG_03623	0	gnl|Prokka|POAJDKCB_01143	gnl|Prokka|AELAIDFL_01512	gnl|Prokka|BDAFOMMO_00008	gnl|Prokka|CENKBKCP_03446	gnl|Prokka|MJMNKEDD_01517	gnl|Prokka|BGAAKEKH_01833	gnl|Prokka|DICDNPMM_01297	gnl|Prokka|GCKNEJAJ_01621	gnl|Prokka|LMFNHEOK_00087	gnl|Prokka|CMPNEAOO_02206	gnl|Prokka|CKLAGEKC_01898	gnl|Prokka|JIJNDHHJ_01815	gnl|Prokka|BCDMJOOD_00933	gnl|Prokka|DFFFODHA_02181	gnl|Prokka|HELIKHML_00591	gnl|Prokka|KBGEOCMP_03655	gnl|Prokka|JALPLDAK_02621	gnl|Prokka|ODNJENEP_01382	gnl|Prokka|PJOFBHAB_01278	gnl|Prokka|KNPLPNEO_00988	gnl|Prokka|DAPHBJOP_00989	gnl|Prokka|CMMGNANO_03316	gnl|Prokka|AKICPIJN_01000	gnl|Prokka|LGAPMFFL_01520	gnl|Prokka|MPFHDAIJ_00444	gnl|Prokka|NNNMJCKJ_00194
gnl|Prokka|DPEMONCG_00421	persistent	Outer membrane protein assembly factor BamD	62	62	1	NA	NA	0	0	0	722	740	732.26	0	gnl|Prokka|CCDANNFG_01892	gnl|Prokka|CEFLJDAA_02007	gnl|Prokka|AEBPMPAI_02802	gnl|Prokka|LLMEGLFE_02138	gnl|Prokka|HANEGDDN_00706	gnl|Prokka|IHPPMIDC_02111	gnl|Prokka|AFJABFCA_00780	gnl|Prokka|EHIAFPEG_03880	gnl|Prokka|MBLMGBKF_00424	gnl|Prokka|POAJDKCB_01247	gnl|Prokka|AELAIDFL_01284	gnl|Prokka|BDAFOMMO_00915	gnl|Prokka|CENKBKCP_00275	gnl|Prokka|MJMNKEDD_01287	gnl|Prokka|BGAAKEKH_03471	gnl|Prokka|DICDNPMM_01094	gnl|Prokka|GCKNEJAJ_03369	gnl|Prokka|LMFNHEOK_04163	gnl|Prokka|CMPNEAOO_00840	gnl|Prokka|CKLAGEKC_00939	gnl|Prokka|JIJNDHHJ_02252	gnl|Prokka|BCDMJOOD_01985	gnl|Prokka|DFFFODHA_00099	gnl|Prokka|HELIKHML_02546	gnl|Prokka|KBGEOCMP_00833	gnl|Prokka|JALPLDAK_00900	gnl|Prokka|ODNJENEP_02991	gnl|Prokka|PJOFBHAB_02645	gnl|Prokka|KNPLPNEO_00693	gnl|Prokka|DAPHBJOP_00694	gnl|Prokka|CMMGNANO_00154	gnl|Prokka|AKICPIJN_01854	gnl|Prokka|LGAPMFFL_03132	gnl|Prokka|MPFHDAIJ_02975	gnl|Prokka|NNNMJCKJ_02973
gnl|Prokka|EIBJHHCL_01254	persistent	50S ribosomal protein L36	33	33	1	NA	NA	0	0	0	113	113	113	0	gnl|Prokka|CCDANNFG_02052	gnl|Prokka|CEFLJDAA_02138	gnl|Prokka|AEBPMPAI_00948	gnl|Prokka|LLMEGLFE_02741	gnl|Prokka|HANEGDDN_02337	0	gnl|Prokka|AFJABFCA_03275	0	0	gnl|Prokka|POAJDKCB_00714	gnl|Prokka|AELAIDFL_00837	gnl|Prokka|BDAFOMMO_00483	0	gnl|Prokka|MJMNKEDD_02058	0	gnl|Prokka|DICDNPMM_00418	0	0	0	0	gnl|Prokka|JIJNDHHJ_03076	gnl|Prokka|BCDMJOOD_00080	0	gnl|Prokka|HELIKHML_00644	0	0	0	0	gnl|Prokka|KNPLPNEO_02449	gnl|Prokka|DAPHBJOP_02448	0	0	0	0	gnl|Prokka|NNNMJCKJ_00700
gnl|Prokka|MBLMGBKF_01253	persistent	8-methylmenaquinol:fumarate reductase membrane anchor subunit	58	63	1.09	NA	NA	0	0	0	875	1004	911.9	gnl|Prokka|KKKGOBDE_00602	gnl|Prokka|CCDANNFG_03207 "gnl|Prokka|CCDANNFG_01083"	gnl|Prokka|CEFLJDAA_03673	gnl|Prokka|AEBPMPAI_01908	gnl|Prokka|LLMEGLFE_01667	gnl|Prokka|HANEGDDN_00986	gnl|Prokka|IHPPMIDC_00111	gnl|Prokka|AFJABFCA_02681	gnl|Prokka|EHIAFPEG_01275	gnl|Prokka|MBLMGBKF_01253	gnl|Prokka|POAJDKCB_02185	gnl|Prokka|AELAIDFL_00208	gnl|Prokka|BDAFOMMO_02497	0	gnl|Prokka|MJMNKEDD_02604	gnl|Prokka|BGAAKEKH_00134	gnl|Prokka|DICDNPMM_00775	gnl|Prokka|GCKNEJAJ_01094	gnl|Prokka|LMFNHEOK_00248	gnl|Prokka|CMPNEAOO_01072	0	gnl|Prokka|JIJNDHHJ_01503	gnl|Prokka|BCDMJOOD_01510	gnl|Prokka|DFFFODHA_00488	0	gnl|Prokka|KBGEOCMP_03384	gnl|Prokka|JALPLDAK_01443 "gnl|Prokka|JALPLDAK_02434"	gnl|Prokka|ODNJENEP_03170	gnl|Prokka|PJOFBHAB_02743 "gnl|Prokka|PJOFBHAB_00232"	gnl|Prokka|KNPLPNEO_01640	gnl|Prokka|DAPHBJOP_01640	gnl|Prokka|CMMGNANO_02760	gnl|Prokka|AKICPIJN_00611	gnl|Prokka|LGAPMFFL_01643	gnl|Prokka|MPFHDAIJ_01742	gnl|Prokka|NNNMJCKJ_01107
gnl|Prokka|HANEGDDN_01396	persistent	3-phosphoshikimate 1-carboxyvinyltransferase	62	62	1	NA	NA	0	0	0	1313	1454	1363.81	gnl|Prokka|KKKGOBDE_01451	gnl|Prokka|CCDANNFG_03173	gnl|Prokka|CEFLJDAA_03582	gnl|Prokka|AEBPMPAI_01750	gnl|Prokka|LLMEGLFE_00733	gnl|Prokka|HANEGDDN_01396	gnl|Prokka|IHPPMIDC_03591	gnl|Prokka|AFJABFCA_02327	gnl|Prokka|EHIAFPEG_00425	0	gnl|Prokka|POAJDKCB_00347	gnl|Prokka|AELAIDFL_02398	gnl|Prokka|BDAFOMMO_02089	gnl|Prokka|CENKBKCP_03270	gnl|Prokka|MJMNKEDD_02471	gnl|Prokka|BGAAKEKH_01741	gnl|Prokka|DICDNPMM_03057	gnl|Prokka|GCKNEJAJ_01524	gnl|Prokka|LMFNHEOK_01468	gnl|Prokka|CMPNEAOO_02111	gnl|Prokka|CKLAGEKC_00525	gnl|Prokka|JIJNDHHJ_01719	gnl|Prokka|BCDMJOOD_02384	gnl|Prokka|DFFFODHA_01214	gnl|Prokka|HELIKHML_00389	gnl|Prokka|KBGEOCMP_02201	gnl|Prokka|JALPLDAK_02714	gnl|Prokka|ODNJENEP_02245	gnl|Prokka|PJOFBHAB_00594	gnl|Prokka|KNPLPNEO_02117	gnl|Prokka|DAPHBJOP_02116	gnl|Prokka|CMMGNANO_02453	gnl|Prokka|AKICPIJN_03150	gnl|Prokka|LGAPMFFL_02847	gnl|Prokka|MPFHDAIJ_01884	gnl|Prokka|NNNMJCKJ_01789
gnl|Prokka|GKANHBAA_02458	shell	Transketolase 1	33	33	1	NA	NA	0	0	0	1991	2018	1999.91	gnl|Prokka|KKKGOBDE_03529	gnl|Prokka|CCDANNFG_02408	0	0	0	0	0	0	0	gnl|Prokka|MBLMGBKF_00483	gnl|Prokka|POAJDKCB_00498	gnl|Prokka|AELAIDFL_02243	gnl|Prokka|BDAFOMMO_02406	0	gnl|Prokka|MJMNKEDD_02250	0	0	0	0	0	0	gnl|Prokka|JIJNDHHJ_03061	gnl|Prokka|BCDMJOOD_01181	gnl|Prokka|DFFFODHA_00354	0	0	gnl|Prokka|JALPLDAK_02769	gnl|Prokka|ODNJENEP_02190	0	gnl|Prokka|KNPLPNEO_02233	gnl|Prokka|DAPHBJOP_02232	gnl|Prokka|CMMGNANO_00869	0	0	gnl|Prokka|MPFHDAIJ_00941	gnl|Prokka|NNNMJCKJ_01976
gnl|Prokka|CAKHCGPH_01758	persistent	Elongation factor G	61	61	1	NA	NA	0	0	0	2015	2120	2050.31	gnl|Prokka|KKKGOBDE_00391	gnl|Prokka|CCDANNFG_01890	gnl|Prokka|CEFLJDAA_02009	gnl|Prokka|AEBPMPAI_02804	gnl|Prokka|LLMEGLFE_02140	gnl|Prokka|HANEGDDN_00704	gnl|Prokka|IHPPMIDC_02113	gnl|Prokka|AFJABFCA_00778	gnl|Prokka|EHIAFPEG_03878	0	gnl|Prokka|POAJDKCB_01138	gnl|Prokka|AELAIDFL_01517	gnl|Prokka|BDAFOMMO_00878	gnl|Prokka|CENKBKCP_00277	gnl|Prokka|MJMNKEDD_01530	gnl|Prokka|BGAAKEKH_03469	gnl|Prokka|DICDNPMM_01092	gnl|Prokka|GCKNEJAJ_03371	gnl|Prokka|LMFNHEOK_04161	gnl|Prokka|CMPNEAOO_00838	gnl|Prokka|CKLAGEKC_00941	gnl|Prokka|JIJNDHHJ_02254	gnl|Prokka|BCDMJOOD_00928	gnl|Prokka|DFFFODHA_00763	gnl|Prokka|HELIKHML_02548	gnl|Prokka|KBGEOCMP_00831	gnl|Prokka|JALPLDAK_00898	gnl|Prokka|ODNJENEP_02989	gnl|Prokka|PJOFBHAB_02643	gnl|Prokka|KNPLPNEO_00996	gnl|Prokka|DAPHBJOP_00997	gnl|Prokka|CMMGNANO_00273	gnl|Prokka|AKICPIJN_01856	gnl|Prokka|LGAPMFFL_03130	gnl|Prokka|MPFHDAIJ_00430	gnl|Prokka|NNNMJCKJ_00199
gnl|Prokka|PJCEGMLK_01946	persistent	Adenylylsulfate reductase subunit alpha	63	63	1	NA	NA	0	0	0	1988	2003	1992.86	gnl|Prokka|KKKGOBDE_02810	gnl|Prokka|CCDANNFG_00994	gnl|Prokka|CEFLJDAA_03575	gnl|Prokka|AEBPMPAI_02500	gnl|Prokka|LLMEGLFE_01811	gnl|Prokka|HANEGDDN_00243	gnl|Prokka|IHPPMIDC_03584	gnl|Prokka|AFJABFCA_01909	gnl|Prokka|EHIAFPEG_00420	gnl|Prokka|MBLMGBKF_02614	gnl|Prokka|POAJDKCB_02214	gnl|Prokka|AELAIDFL_00218	gnl|Prokka|BDAFOMMO_02775	gnl|Prokka|CENKBKCP_02693	gnl|Prokka|MJMNKEDD_02594	gnl|Prokka|BGAAKEKH_00303	gnl|Prokka|DICDNPMM_02099	gnl|Prokka|GCKNEJAJ_01231	gnl|Prokka|LMFNHEOK_01463	gnl|Prokka|CMPNEAOO_02675	gnl|Prokka|CKLAGEKC_02110	gnl|Prokka|JIJNDHHJ_00771	gnl|Prokka|BCDMJOOD_01543	gnl|Prokka|DFFFODHA_01919	gnl|Prokka|HELIKHML_00261	gnl|Prokka|KBGEOCMP_02206	gnl|Prokka|JALPLDAK_01955	gnl|Prokka|ODNJENEP_00044	gnl|Prokka|PJOFBHAB_01485	gnl|Prokka|KNPLPNEO_01606	gnl|Prokka|DAPHBJOP_01606	gnl|Prokka|CMMGNANO_01428	gnl|Prokka|AKICPIJN_00238	gnl|Prokka|LGAPMFFL_00051	gnl|Prokka|MPFHDAIJ_01752	gnl|Prokka|NNNMJCKJ_01135
gnl|Prokka|MBLMGBKF_00236	persistent	Orotidine 5'-phosphate decarboxylase	50	50	1	NA	NA	0	0	0	692	782	710.06	gnl|Prokka|KKKGOBDE_02460	gnl|Prokka|CCDANNFG_02486	0	gnl|Prokka|AEBPMPAI_02318	gnl|Prokka|LLMEGLFE_00326	gnl|Prokka|HANEGDDN_01213	0	0	0	gnl|Prokka|MBLMGBKF_00236	gnl|Prokka|POAJDKCB_01464	gnl|Prokka|AELAIDFL_01804	gnl|Prokka|BDAFOMMO_02721	gnl|Prokka|CENKBKCP_03421	gnl|Prokka|MJMNKEDD_00805	gnl|Prokka|BGAAKEKH_01812	gnl|Prokka|DICDNPMM_00432	gnl|Prokka|GCKNEJAJ_01597	0	gnl|Prokka|CMPNEAOO_02183	gnl|Prokka|CKLAGEKC_01876	gnl|Prokka|JIJNDHHJ_01792	gnl|Prokka|BCDMJOOD_00960	gnl|Prokka|DFFFODHA_01594	gnl|Prokka|HELIKHML_00568	0	0	0	gnl|Prokka|PJOFBHAB_00137	gnl|Prokka|KNPLPNEO_01046	gnl|Prokka|DAPHBJOP_01047	gnl|Prokka|CMMGNANO_01302	gnl|Prokka|AKICPIJN_02898	gnl|Prokka|LGAPMFFL_00674	gnl|Prokka|MPFHDAIJ_02529	gnl|Prokka|NNNMJCKJ_02696
gnl|Prokka|KBGEOCMP_02249	persistent	50S ribosomal protein L15	63	63	1	NA	NA	0	0	0	446	509	458.29	gnl|Prokka|KKKGOBDE_00923	gnl|Prokka|CCDANNFG_02055	gnl|Prokka|CEFLJDAA_02135	gnl|Prokka|AEBPMPAI_00945	gnl|Prokka|LLMEGLFE_02738	gnl|Prokka|HANEGDDN_02340	gnl|Prokka|IHPPMIDC_03017	gnl|Prokka|AFJABFCA_03272	gnl|Prokka|EHIAFPEG_02805	gnl|Prokka|MBLMGBKF_01510	gnl|Prokka|POAJDKCB_00711	gnl|Prokka|AELAIDFL_00834	gnl|Prokka|BDAFOMMO_00480	gnl|Prokka|CENKBKCP_03493	gnl|Prokka|MJMNKEDD_02061	gnl|Prokka|BGAAKEKH_02800	gnl|Prokka|DICDNPMM_00415	gnl|Prokka|GCKNEJAJ_00423	gnl|Prokka|LMFNHEOK_02534	gnl|Prokka|CMPNEAOO_01664	gnl|Prokka|CKLAGEKC_01947	gnl|Prokka|JIJNDHHJ_03079	gnl|Prokka|BCDMJOOD_00077	gnl|Prokka|DFFFODHA_01458	gnl|Prokka|HELIKHML_00641	gnl|Prokka|KBGEOCMP_02249	gnl|Prokka|JALPLDAK_00291	gnl|Prokka|ODNJENEP_00897	gnl|Prokka|PJOFBHAB_01662	gnl|Prokka|KNPLPNEO_02446	gnl|Prokka|DAPHBJOP_02445	gnl|Prokka|CMMGNANO_02178	gnl|Prokka|AKICPIJN_01232	gnl|Prokka|LGAPMFFL_01569	gnl|Prokka|MPFHDAIJ_00599	gnl|Prokka|NNNMJCKJ_00703
gnl|Prokka|EHIAFPEG_00781	persistent	Sulfite reductase%2C dissimilatory-type subunit beta	61	68	1.11	NA	NA	0	0	0	1145	1163	1148.18	gnl|Prokka|KKKGOBDE_03421	gnl|Prokka|CCDANNFG_00461	gnl|Prokka|CEFLJDAA_03175	gnl|Prokka|AEBPMPAI_01673	gnl|Prokka|LLMEGLFE_00580	gnl|Prokka|HANEGDDN_01335	gnl|Prokka|IHPPMIDC_03764	gnl|Prokka|AFJABFCA_02242 "gnl|Prokka|AFJABFCA_01185"	gnl|Prokka|EHIAFPEG_00781	gnl|Prokka|MBLMGBKF_01931	gnl|Prokka|POAJDKCB_02383 "gnl|Prokka|POAJDKCB_00957"	gnl|Prokka|AELAIDFL_00099	gnl|Prokka|BDAFOMMO_01492	gnl|Prokka|CENKBKCP_02869	gnl|Prokka|MJMNKEDD_02942	gnl|Prokka|BGAAKEKH_02106	gnl|Prokka|DICDNPMM_03116	gnl|Prokka|GCKNEJAJ_02199	gnl|Prokka|LMFNHEOK_00565	gnl|Prokka|CMPNEAOO_01974	gnl|Prokka|CKLAGEKC_01171	gnl|Prokka|JIJNDHHJ_00378	gnl|Prokka|BCDMJOOD_02679 "gnl|Prokka|BCDMJOOD_00780"	gnl|Prokka|DFFFODHA_02300	gnl|Prokka|HELIKHML_03371	0	gnl|Prokka|JALPLDAK_03037	gnl|Prokka|ODNJENEP_01922	gnl|Prokka|PJOFBHAB_01980	gnl|Prokka|KNPLPNEO_01865 "gnl|Prokka|KNPLPNEO_01869"	gnl|Prokka|DAPHBJOP_01864 "gnl|Prokka|DAPHBJOP_01868"	gnl|Prokka|CMMGNANO_01024	gnl|Prokka|AKICPIJN_00801	gnl|Prokka|LGAPMFFL_02041	gnl|Prokka|MPFHDAIJ_01416	gnl|Prokka|NNNMJCKJ_01562
gnl|Prokka|HEHLGAIB_00055	persistent	Selenide%2C water dikinase	61	61	1	NA	NA	0	0	0	857	1070	960.77	gnl|Prokka|KKKGOBDE_00932	gnl|Prokka|CCDANNFG_02044	gnl|Prokka|CEFLJDAA_02047	gnl|Prokka|AEBPMPAI_00955	gnl|Prokka|LLMEGLFE_00544	gnl|Prokka|HANEGDDN_01220	gnl|Prokka|IHPPMIDC_02032	gnl|Prokka|AFJABFCA_00741	gnl|Prokka|EHIAFPEG_04006	gnl|Prokka|MBLMGBKF_00115	gnl|Prokka|POAJDKCB_00721	gnl|Prokka|AELAIDFL_01915	gnl|Prokka|BDAFOMMO_00490	gnl|Prokka|CENKBKCP_02552	gnl|Prokka|MJMNKEDD_02050	gnl|Prokka|BGAAKEKH_00103	gnl|Prokka|DICDNPMM_00425	gnl|Prokka|GCKNEJAJ_01063	gnl|Prokka|LMFNHEOK_04122	gnl|Prokka|CMPNEAOO_01099	gnl|Prokka|CKLAGEKC_00158	gnl|Prokka|JIJNDHHJ_00515	gnl|Prokka|BCDMJOOD_00087	gnl|Prokka|DFFFODHA_00410	gnl|Prokka|HELIKHML_03085	gnl|Prokka|KBGEOCMP_00992	gnl|Prokka|JALPLDAK_00300	gnl|Prokka|ODNJENEP_00906	0	gnl|Prokka|KNPLPNEO_02456	gnl|Prokka|DAPHBJOP_02455	gnl|Prokka|CMMGNANO_02187	gnl|Prokka|AKICPIJN_00651	gnl|Prokka|LGAPMFFL_01870	gnl|Prokka|MPFHDAIJ_00607	gnl|Prokka|NNNMJCKJ_00694
gnl|Prokka|HEHLGAIB_00273	shell	Periplasmic [NiFeSe] hydrogenase large subunit	22	22	1	NA	NA	0	0	0	1427	1478	1459.32	gnl|Prokka|KKKGOBDE_00371	gnl|Prokka|CCDANNFG_01958	0	0	gnl|Prokka|LLMEGLFE_02123	0	0	0	0	0	0	0	gnl|Prokka|BDAFOMMO_02255	0	0	gnl|Prokka|BGAAKEKH_03486	0	gnl|Prokka|GCKNEJAJ_03354	0	gnl|Prokka|CMPNEAOO_00855	0	gnl|Prokka|JIJNDHHJ_02237	0	0	0	0	0	0	0	gnl|Prokka|KNPLPNEO_00984	gnl|Prokka|DAPHBJOP_00985	gnl|Prokka|CMMGNANO_03072	gnl|Prokka|AKICPIJN_02091	0	0	0
gnl|Prokka|HELIKHML_00135	shell	Phosphoadenosine phosphosulfate reductase	24	24	1	NA	NA	0	0	0	659	860	692.5	gnl|Prokka|KKKGOBDE_00533	gnl|Prokka|CCDANNFG_01623	0	gnl|Prokka|AEBPMPAI_01387	gnl|Prokka|LLMEGLFE_00453	0	0	0	0	0	0	0	gnl|Prokka|BDAFOMMO_00710	gnl|Prokka|CENKBKCP_03055	0	0	gnl|Prokka|DICDNPMM_00550	0	0	0	gnl|Prokka|CKLAGEKC_01074	0	0	0	gnl|Prokka|HELIKHML_00135	0	0	0	0	0	0	gnl|Prokka|CMMGNANO_03047	0	gnl|Prokka|LGAPMFFL_00260	0	0
gnl|Prokka|AELAIDFL_02698	persistent	Orotate phosphoribosyltransferase	53	53	1	NA	NA	0	0	0	551	605	570.98	gnl|Prokka|KKKGOBDE_03494	gnl|Prokka|CCDANNFG_02746	gnl|Prokka|CEFLJDAA_00356	gnl|Prokka|AEBPMPAI_00084	0	gnl|Prokka|HANEGDDN_02326	gnl|Prokka|IHPPMIDC_04032	gnl|Prokka|AFJABFCA_02465	gnl|Prokka|EHIAFPEG_00995	gnl|Prokka|MBLMGBKF_02375	gnl|Prokka|POAJDKCB_00097	gnl|Prokka|AELAIDFL_02698	gnl|Prokka|BDAFOMMO_01785	0	gnl|Prokka|MJMNKEDD_02917	0	gnl|Prokka|DICDNPMM_02788	0	gnl|Prokka|LMFNHEOK_02631	0	gnl|Prokka|CKLAGEKC_02872	0	gnl|Prokka|BCDMJOOD_02216	gnl|Prokka|DFFFODHA_01231	gnl|Prokka|HELIKHML_03327	gnl|Prokka|KBGEOCMP_03541	gnl|Prokka|JALPLDAK_03069	gnl|Prokka|ODNJENEP_01890	gnl|Prokka|PJOFBHAB_02069	gnl|Prokka|KNPLPNEO_01905	gnl|Prokka|DAPHBJOP_01904	gnl|Prokka|CMMGNANO_00729	0	gnl|Prokka|LGAPMFFL_00235	gnl|Prokka|MPFHDAIJ_01445	gnl|Prokka|NNNMJCKJ_01647
gnl|Prokka|CCDANNFG_00714	shell	Formate dehydrogenase subunit alpha	13	16	1.23	NA	NA	0	0	0	3017	3053	3037.44	0	gnl|Prokka|CCDANNFG_00714	0	0	0	0	0	0	0	0	0	0	0	gnl|Prokka|CENKBKCP_01566	0	0	0	0	0	0	0	0	0	0	gnl|Prokka|HELIKHML_01327	0	gnl|Prokka|JALPLDAK_01744	gnl|Prokka|ODNJENEP_00268	0	0	0	gnl|Prokka|CMMGNANO_01840 "gnl|Prokka|CMMGNANO_01830"	0	gnl|Prokka|LGAPMFFL_02255	0	0
gnl|Prokka|ODNJENEP_04020	persistent	Uracil permease	54	54	1	NA	NA	0	0	0	1232	1409	1265	gnl|Prokka|KKKGOBDE_01604	gnl|Prokka|CCDANNFG_01295	gnl|Prokka|CEFLJDAA_02743	gnl|Prokka|AEBPMPAI_02377	gnl|Prokka|LLMEGLFE_02022	gnl|Prokka|HANEGDDN_00086	gnl|Prokka|IHPPMIDC_03300	gnl|Prokka|AFJABFCA_03158	gnl|Prokka|EHIAFPEG_01666	gnl|Prokka|MBLMGBKF_02157	gnl|Prokka|POAJDKCB_01038	gnl|Prokka|AELAIDFL_01161	gnl|Prokka|BDAFOMMO_02897	gnl|Prokka|CENKBKCP_03393	gnl|Prokka|MJMNKEDD_00836	gnl|Prokka|BGAAKEKH_02440	gnl|Prokka|DICDNPMM_01662	gnl|Prokka|GCKNEJAJ_02530	gnl|Prokka|LMFNHEOK_01447	gnl|Prokka|CMPNEAOO_03522	gnl|Prokka|CKLAGEKC_01853	gnl|Prokka|JIJNDHHJ_02063	gnl|Prokka|BCDMJOOD_00831	gnl|Prokka|DFFFODHA_01373	gnl|Prokka|HELIKHML_00545	gnl|Prokka|KBGEOCMP_03042	gnl|Prokka|JALPLDAK_00420	gnl|Prokka|ODNJENEP_04020	gnl|Prokka|PJOFBHAB_00015	gnl|Prokka|KNPLPNEO_00848	gnl|Prokka|DAPHBJOP_00849	gnl|Prokka|CMMGNANO_02356	gnl|Prokka|AKICPIJN_01607	gnl|Prokka|LGAPMFFL_00645	gnl|Prokka|MPFHDAIJ_02564	gnl|Prokka|NNNMJCKJ_00295
gnl|Prokka|CMMGNANO_00483	persistent	Nucleoside triphosphate pyrophosphohydrolase	63	63	1	NA	NA	0	0	0	767	899	803.1	gnl|Prokka|KKKGOBDE_01189	gnl|Prokka|CCDANNFG_02255	gnl|Prokka|CEFLJDAA_00800	gnl|Prokka|AEBPMPAI_00593	gnl|Prokka|LLMEGLFE_00220	gnl|Prokka|HANEGDDN_02290	gnl|Prokka|IHPPMIDC_03568	gnl|Prokka|AFJABFCA_01895	gnl|Prokka|EHIAFPEG_00404	gnl|Prokka|MBLMGBKF_00660	gnl|Prokka|POAJDKCB_00571	gnl|Prokka|AELAIDFL_02175	gnl|Prokka|BDAFOMMO_00356	gnl|Prokka|CENKBKCP_00112	gnl|Prokka|MJMNKEDD_00371	gnl|Prokka|BGAAKEKH_01944	gnl|Prokka|DICDNPMM_03041	gnl|Prokka|GCKNEJAJ_01721	gnl|Prokka|LMFNHEOK_03833	gnl|Prokka|CMPNEAOO_02284	gnl|Prokka|CKLAGEKC_02389	gnl|Prokka|JIJNDHHJ_00111	gnl|Prokka|BCDMJOOD_01269	gnl|Prokka|DFFFODHA_01777	gnl|Prokka|HELIKHML_00821	gnl|Prokka|KBGEOCMP_00780	gnl|Prokka|JALPLDAK_01385	gnl|Prokka|ODNJENEP_00614	gnl|Prokka|PJOFBHAB_00438	gnl|Prokka|KNPLPNEO_01179	gnl|Prokka|DAPHBJOP_01179	gnl|Prokka|CMMGNANO_00483	gnl|Prokka|AKICPIJN_01062	gnl|Prokka|LGAPMFFL_02536	gnl|Prokka|MPFHDAIJ_02279	gnl|Prokka|NNNMJCKJ_02060
gnl|Prokka|IHPGBLAL_01557	persistent	Pyruvate:ferredoxin oxidoreductase	61	76	1.25	NA	NA	0	0	0	3134	3698	3575.83	gnl|Prokka|KKKGOBDE_02391	gnl|Prokka|CCDANNFG_02954	gnl|Prokka|CEFLJDAA_02080	gnl|Prokka|AEBPMPAI_00489	gnl|Prokka|LLMEGLFE_00020 "gnl|Prokka|LLMEGLFE_00454"	gnl|Prokka|HANEGDDN_00335	gnl|Prokka|IHPPMIDC_00483 "gnl|Prokka|IHPPMIDC_01933"	0	gnl|Prokka|EHIAFPEG_03602	gnl|Prokka|MBLMGBKF_01639	gnl|Prokka|POAJDKCB_00310	gnl|Prokka|AELAIDFL_00270	gnl|Prokka|BDAFOMMO_01705	gnl|Prokka|CENKBKCP_01021 "gnl|Prokka|CENKBKCP_00649" "gnl|Prokka|CENKBKCP_02928"	gnl|Prokka|MJMNKEDD_03216	gnl|Prokka|BGAAKEKH_01139 "gnl|Prokka|BGAAKEKH_03243"	gnl|Prokka|DICDNPMM_03336	gnl|Prokka|GCKNEJAJ_00963 "gnl|Prokka|GCKNEJAJ_00226"	gnl|Prokka|LMFNHEOK_04015	gnl|Prokka|CMPNEAOO_00220 "gnl|Prokka|CMPNEAOO_01184"	gnl|Prokka|CKLAGEKC_01434	gnl|Prokka|JIJNDHHJ_00428 "gnl|Prokka|JIJNDHHJ_02787"	gnl|Prokka|BCDMJOOD_02458	gnl|Prokka|DFFFODHA_01504	gnl|Prokka|HELIKHML_02320	gnl|Prokka|KBGEOCMP_01693	gnl|Prokka|JALPLDAK_00313	gnl|Prokka|ODNJENEP_00919	gnl|Prokka|PJOFBHAB_00755	gnl|Prokka|KNPLPNEO_02026	gnl|Prokka|DAPHBJOP_02025	gnl|Prokka|CMMGNANO_01002	gnl|Prokka|AKICPIJN_00742 "gnl|Prokka|AKICPIJN_02636"	gnl|Prokka|LGAPMFFL_00695 "gnl|Prokka|LGAPMFFL_02544"	gnl|Prokka|MPFHDAIJ_01183	gnl|Prokka|NNNMJCKJ_01744
gnl|Prokka|MJMNKEDD_02053	persistent	50S ribosomal protein L17	62	62	1	NA	NA	0	0	0	392	638	459.35	gnl|Prokka|KKKGOBDE_00930	gnl|Prokka|CCDANNFG_02047	gnl|Prokka|CEFLJDAA_02143	gnl|Prokka|AEBPMPAI_00953	gnl|Prokka|LLMEGLFE_02746	gnl|Prokka|HANEGDDN_02332	gnl|Prokka|IHPPMIDC_03010	gnl|Prokka|AFJABFCA_03280	gnl|Prokka|EHIAFPEG_02812	0	gnl|Prokka|POAJDKCB_00719	gnl|Prokka|AELAIDFL_00842	gnl|Prokka|BDAFOMMO_00488	gnl|Prokka|CENKBKCP_03500	gnl|Prokka|MJMNKEDD_02053	gnl|Prokka|BGAAKEKH_02793	gnl|Prokka|DICDNPMM_00423	gnl|Prokka|GCKNEJAJ_00416	gnl|Prokka|LMFNHEOK_02541	gnl|Prokka|CMPNEAOO_01671	gnl|Prokka|CKLAGEKC_01954	gnl|Prokka|JIJNDHHJ_03071	gnl|Prokka|BCDMJOOD_00085	gnl|Prokka|DFFFODHA_01451	gnl|Prokka|HELIKHML_00649	gnl|Prokka|KBGEOCMP_02256	gnl|Prokka|JALPLDAK_00298	gnl|Prokka|ODNJENEP_00904	gnl|Prokka|PJOFBHAB_01655	gnl|Prokka|KNPLPNEO_02454	gnl|Prokka|DAPHBJOP_02453	gnl|Prokka|CMMGNANO_02185	gnl|Prokka|AKICPIJN_01239	gnl|Prokka|LGAPMFFL_01576	gnl|Prokka|MPFHDAIJ_00606	gnl|Prokka|NNNMJCKJ_00695
gnl|Prokka|CENKBKCP_02868	persistent	Sulfite reductase%2C dissimilatory-type subunit alpha	62	70	1.13	NA	NA	0	0	0	1310	1319	1313.39	gnl|Prokka|KKKGOBDE_03422	gnl|Prokka|CCDANNFG_00460	gnl|Prokka|CEFLJDAA_03176	gnl|Prokka|AEBPMPAI_01672	gnl|Prokka|LLMEGLFE_00579	gnl|Prokka|HANEGDDN_01336	gnl|Prokka|IHPPMIDC_03765	gnl|Prokka|AFJABFCA_02243 "gnl|Prokka|AFJABFCA_01184"	gnl|Prokka|EHIAFPEG_00782	gnl|Prokka|MBLMGBKF_01930	gnl|Prokka|POAJDKCB_00958 "gnl|Prokka|POAJDKCB_02384"	gnl|Prokka|AELAIDFL_00098	gnl|Prokka|BDAFOMMO_01493	gnl|Prokka|CENKBKCP_02868	gnl|Prokka|MJMNKEDD_02941	gnl|Prokka|BGAAKEKH_02107	gnl|Prokka|DICDNPMM_03115	gnl|Prokka|GCKNEJAJ_02200	gnl|Prokka|LMFNHEOK_00566	gnl|Prokka|CMPNEAOO_01973	gnl|Prokka|CKLAGEKC_01172	gnl|Prokka|JIJNDHHJ_00379	gnl|Prokka|BCDMJOOD_00779 "gnl|Prokka|BCDMJOOD_02680"	gnl|Prokka|DFFFODHA_02299	gnl|Prokka|HELIKHML_03372	0	gnl|Prokka|JALPLDAK_03036	gnl|Prokka|ODNJENEP_01923	gnl|Prokka|PJOFBHAB_01979	gnl|Prokka|KNPLPNEO_01870 "gnl|Prokka|KNPLPNEO_01866"	gnl|Prokka|DAPHBJOP_01869 "gnl|Prokka|DAPHBJOP_01865"	gnl|Prokka|CMMGNANO_01023	gnl|Prokka|AKICPIJN_00800	gnl|Prokka|LGAPMFFL_02040	gnl|Prokka|MPFHDAIJ_01417	gnl|Prokka|NNNMJCKJ_01561
gnl|Prokka|CENKBKCP_01875	persistent	hypothetical protein	63	63	1	NA	NA	0	0	0	995	1046	1014.38	gnl|Prokka|KKKGOBDE_03329	gnl|Prokka|CCDANNFG_02083	gnl|Prokka|CEFLJDAA_03160	gnl|Prokka|AEBPMPAI_01651	gnl|Prokka|LLMEGLFE_01854	gnl|Prokka|HANEGDDN_00598	gnl|Prokka|IHPPMIDC_03753	gnl|Prokka|AFJABFCA_02229	gnl|Prokka|EHIAFPEG_00768	gnl|Prokka|MBLMGBKF_01777	gnl|Prokka|POAJDKCB_00469	gnl|Prokka|AELAIDFL_00313	gnl|Prokka|BDAFOMMO_00452	gnl|Prokka|CENKBKCP_01875	gnl|Prokka|MJMNKEDD_00057	gnl|Prokka|BGAAKEKH_00345	gnl|Prokka|DICDNPMM_02349	gnl|Prokka|GCKNEJAJ_01275	gnl|Prokka|LMFNHEOK_00514	gnl|Prokka|CMPNEAOO_02632	gnl|Prokka|CKLAGEKC_00278	gnl|Prokka|JIJNDHHJ_00746	gnl|Prokka|BCDMJOOD_01148	gnl|Prokka|DFFFODHA_01354	gnl|Prokka|HELIKHML_02105	gnl|Prokka|KBGEOCMP_02399	gnl|Prokka|JALPLDAK_04123	gnl|Prokka|ODNJENEP_01197	gnl|Prokka|PJOFBHAB_01923	gnl|Prokka|KNPLPNEO_02073	gnl|Prokka|DAPHBJOP_02072	gnl|Prokka|CMMGNANO_02148	gnl|Prokka|AKICPIJN_00193	gnl|Prokka|LGAPMFFL_01805	gnl|Prokka|MPFHDAIJ_01932	gnl|Prokka|NNNMJCKJ_01944
gnl|Prokka|MBLMGBKF_00651	persistent	Periplasmic [NiFe] hydrogenase small subunit	63	76	1.21	NA	NA	0	0	0	941	989	954.78	gnl|Prokka|KKKGOBDE_00373	gnl|Prokka|CCDANNFG_03411 "gnl|Prokka|CCDANNFG_01960"	gnl|Prokka|CEFLJDAA_02198	gnl|Prokka|AEBPMPAI_02785	gnl|Prokka|LLMEGLFE_01036 "gnl|Prokka|LLMEGLFE_03125"	gnl|Prokka|HANEGDDN_00724	gnl|Prokka|IHPPMIDC_02797	gnl|Prokka|AFJABFCA_01540	gnl|Prokka|EHIAFPEG_02383	gnl|Prokka|MBLMGBKF_00651	gnl|Prokka|POAJDKCB_01082	gnl|Prokka|AELAIDFL_00954	gnl|Prokka|BDAFOMMO_02257 "gnl|Prokka|BDAFOMMO_02402"	gnl|Prokka|CENKBKCP_03308	gnl|Prokka|MJMNKEDD_01097	gnl|Prokka|BGAAKEKH_01573	gnl|Prokka|DICDNPMM_01115	gnl|Prokka|GCKNEJAJ_02741	gnl|Prokka|LMFNHEOK_00205	gnl|Prokka|CMPNEAOO_00714	gnl|Prokka|CKLAGEKC_00473 "gnl|Prokka|CKLAGEKC_00582"	gnl|Prokka|JIJNDHHJ_02483	gnl|Prokka|BCDMJOOD_00865	gnl|Prokka|DFFFODHA_01306	gnl|Prokka|HELIKHML_00453	gnl|Prokka|KBGEOCMP_01432	gnl|Prokka|JALPLDAK_00935	gnl|Prokka|ODNJENEP_03026	gnl|Prokka|PJOFBHAB_02998 "gnl|Prokka|PJOFBHAB_02504"	gnl|Prokka|KNPLPNEO_02291	gnl|Prokka|DAPHBJOP_02290	gnl|Prokka|CMMGNANO_03070	gnl|Prokka|AKICPIJN_01952	gnl|Prokka|LGAPMFFL_01474	gnl|Prokka|MPFHDAIJ_02705	gnl|Prokka|NNNMJCKJ_00265
gnl|Prokka|AKICPIJN_01231	persistent	50S ribosomal protein L30	63	63	1	NA	NA	0	0	0	167	188	174.29	gnl|Prokka|KKKGOBDE_00922	gnl|Prokka|CCDANNFG_02056	gnl|Prokka|CEFLJDAA_02134	gnl|Prokka|AEBPMPAI_00944	gnl|Prokka|LLMEGLFE_02737	gnl|Prokka|HANEGDDN_02341	gnl|Prokka|IHPPMIDC_03018	gnl|Prokka|AFJABFCA_03271	gnl|Prokka|EHIAFPEG_02804	gnl|Prokka|MBLMGBKF_01511	gnl|Prokka|POAJDKCB_00710	gnl|Prokka|AELAIDFL_00833	gnl|Prokka|BDAFOMMO_00479	gnl|Prokka|CENKBKCP_03492	gnl|Prokka|MJMNKEDD_02062	gnl|Prokka|BGAAKEKH_02801	gnl|Prokka|DICDNPMM_00414	gnl|Prokka|GCKNEJAJ_00424	gnl|Prokka|LMFNHEOK_02533	gnl|Prokka|CMPNEAOO_01663	gnl|Prokka|CKLAGEKC_01946	gnl|Prokka|JIJNDHHJ_03080	gnl|Prokka|BCDMJOOD_00076	gnl|Prokka|DFFFODHA_01459	gnl|Prokka|HELIKHML_00640	gnl|Prokka|KBGEOCMP_02248	gnl|Prokka|JALPLDAK_00290	gnl|Prokka|ODNJENEP_00896	gnl|Prokka|PJOFBHAB_01663	gnl|Prokka|KNPLPNEO_02445	gnl|Prokka|DAPHBJOP_02444	gnl|Prokka|CMMGNANO_02177	gnl|Prokka|AKICPIJN_01231	gnl|Prokka|LGAPMFFL_01568	gnl|Prokka|MPFHDAIJ_00598	gnl|Prokka|NNNMJCKJ_00704
gnl|Prokka|CCDANNFG_00237	cloud	Cystathionine beta-lyase PatB	1	1	1	NA	NA	0	0	0	1190	1190	1190	0	gnl|Prokka|CCDANNFG_00237	0	0	0	0	0	0	0	0	0	0	0	0	0	0	0	0	0	0	0	0	0	0	0	0	0	0	0	0	0	0	0	0	0	0
gnl|Prokka|KBGEOCMP_02998	persistent	Hypoxanthine phosphoribosyltransferase	63	63	1	NA	NA	0	0	0	518	587	534.95	gnl|Prokka|KKKGOBDE_02476	gnl|Prokka|CCDANNFG_01937	gnl|Prokka|CEFLJDAA_04019	gnl|Prokka|AEBPMPAI_00661	gnl|Prokka|LLMEGLFE_02503	gnl|Prokka|HANEGDDN_00801	gnl|Prokka|IHPPMIDC_02061	gnl|Prokka|AFJABFCA_01247	gnl|Prokka|EHIAFPEG_03979	gnl|Prokka|MBLMGBKF_00830	gnl|Prokka|POAJDKCB_01498	gnl|Prokka|AELAIDFL_01232	gnl|Prokka|BDAFOMMO_00734	gnl|Prokka|CENKBKCP_02559	gnl|Prokka|MJMNKEDD_01125	gnl|Prokka|BGAAKEKH_00693	gnl|Prokka|DICDNPMM_01165	gnl|Prokka|GCKNEJAJ_01963	gnl|Prokka|LMFNHEOK_00655	gnl|Prokka|CMPNEAOO_03185	gnl|Prokka|CKLAGEKC_00057	gnl|Prokka|JIJNDHHJ_01109	gnl|Prokka|BCDMJOOD_00802	gnl|Prokka|DFFFODHA_00130	gnl|Prokka|HELIKHML_03014	gnl|Prokka|KBGEOCMP_02998	gnl|Prokka|JALPLDAK_00980	gnl|Prokka|ODNJENEP_03071	gnl|Prokka|PJOFBHAB_01335	gnl|Prokka|KNPLPNEO_00592	gnl|Prokka|DAPHBJOP_00593	gnl|Prokka|CMMGNANO_03092	gnl|Prokka|AKICPIJN_03780	gnl|Prokka|LGAPMFFL_02699	gnl|Prokka|MPFHDAIJ_02737	gnl|Prokka|NNNMJCKJ_00318
gnl|Prokka|AOMNPHHJ_02808	shell	Ferredoxin--NADP reductase	35	35	1	NA	NA	0	0	0	1646	1853	1709.09	gnl|Prokka|KKKGOBDE_03123	gnl|Prokka|CCDANNFG_00177	gnl|Prokka|CEFLJDAA_00901	gnl|Prokka|AEBPMPAI_00643	0	gnl|Prokka|HANEGDDN_00606	gnl|Prokka|IHPPMIDC_02896	gnl|Prokka|AFJABFCA_03363	gnl|Prokka|EHIAFPEG_02977	0	0	0	gnl|Prokka|BDAFOMMO_01601	gnl|Prokka|CENKBKCP_01597	0	0	gnl|Prokka|DICDNPMM_02370	0	gnl|Prokka|LMFNHEOK_00011	0	gnl|Prokka|CKLAGEKC_01797	0	0	0	gnl|Prokka|HELIKHML_01255	gnl|Prokka|KBGEOCMP_01788	0	0	gnl|Prokka|PJOFBHAB_00745	0	0	gnl|Prokka|CMMGNANO_01064	0	gnl|Prokka|LGAPMFFL_02872	0	0
gnl|Prokka|DICDNPMM_01527	cloud	Tyrosine recombinase XerC	2	2	1	NA	NA	0	0	0	1079	1142	1110.5	0	gnl|Prokka|CCDANNFG_03200	0	0	0	0	0	0	0	0	0	0	0	0	0	0	gnl|Prokka|DICDNPMM_01527	0	0	0	0	0	0	0	0	0	0	0	0	0	0	0	0	0	0	0
gnl|Prokka|IHPGBLAL_01252	persistent	Aspartate carbamoyltransferase	62	62	1	NA	NA	0	0	0	923	977	945.4	gnl|Prokka|KKKGOBDE_01710	0	gnl|Prokka|CEFLJDAA_00443	gnl|Prokka|AEBPMPAI_01409	gnl|Prokka|LLMEGLFE_01632	gnl|Prokka|HANEGDDN_02314	gnl|Prokka|IHPPMIDC_00065	gnl|Prokka|AFJABFCA_02575	gnl|Prokka|EHIAFPEG_01197	gnl|Prokka|MBLMGBKF_00330	gnl|Prokka|POAJDKCB_01951	gnl|Prokka|AELAIDFL_02121	gnl|Prokka|BDAFOMMO_00975	gnl|Prokka|CENKBKCP_02494	gnl|Prokka|MJMNKEDD_03208	gnl|Prokka|BGAAKEKH_00496	gnl|Prokka|DICDNPMM_02811	gnl|Prokka|GCKNEJAJ_01442	gnl|Prokka|LMFNHEOK_02573	gnl|Prokka|CMPNEAOO_02482	gnl|Prokka|CKLAGEKC_00140	gnl|Prokka|JIJNDHHJ_00929	gnl|Prokka|BCDMJOOD_02791	gnl|Prokka|DFFFODHA_01367	gnl|Prokka|HELIKHML_03056	gnl|Prokka|KBGEOCMP_02586	gnl|Prokka|JALPLDAK_02958	gnl|Prokka|ODNJENEP_02001	gnl|Prokka|PJOFBHAB_01196	gnl|Prokka|KNPLPNEO_00980	gnl|Prokka|DAPHBJOP_00981	gnl|Prokka|CMMGNANO_00764	gnl|Prokka|AKICPIJN_00017	gnl|Prokka|LGAPMFFL_02361	gnl|Prokka|MPFHDAIJ_01192	gnl|Prokka|NNNMJCKJ_00870
gnl|Prokka|ODNJENEP_00023	persistent	50S ribosomal protein L19	62	62	1	NA	NA	0	0	0	347	359	348.84	gnl|Prokka|KKKGOBDE_02970	gnl|Prokka|CCDANNFG_00982	gnl|Prokka|CEFLJDAA_00705	gnl|Prokka|AEBPMPAI_01841	gnl|Prokka|LLMEGLFE_01840	gnl|Prokka|HANEGDDN_00313	gnl|Prokka|IHPPMIDC_00949	gnl|Prokka|AFJABFCA_03398	gnl|Prokka|EHIAFPEG_02713	gnl|Prokka|MBLMGBKF_00578	gnl|Prokka|POAJDKCB_01867	gnl|Prokka|AELAIDFL_00857	gnl|Prokka|BDAFOMMO_02785	gnl|Prokka|CENKBKCP_02744	gnl|Prokka|MJMNKEDD_02015	gnl|Prokka|BGAAKEKH_00331	gnl|Prokka|DICDNPMM_02177	gnl|Prokka|GCKNEJAJ_01261	gnl|Prokka|LMFNHEOK_03352	gnl|Prokka|CMPNEAOO_02646	gnl|Prokka|CKLAGEKC_00245	gnl|Prokka|JIJNDHHJ_00733	gnl|Prokka|BCDMJOOD_00159	gnl|Prokka|DFFFODHA_00191	gnl|Prokka|HELIKHML_02144	gnl|Prokka|KBGEOCMP_02276	gnl|Prokka|JALPLDAK_01976	gnl|Prokka|ODNJENEP_00023	gnl|Prokka|PJOFBHAB_01411	gnl|Prokka|KNPLPNEO_02504	gnl|Prokka|DAPHBJOP_02503	gnl|Prokka|CMMGNANO_01612	gnl|Prokka|AKICPIJN_00206	gnl|Prokka|LGAPMFFL_00078	gnl|Prokka|MPFHDAIJ_00706	gnl|Prokka|NNNMJCKJ_00621
gnl|Prokka|HEHLGAIB_00272	shell	Hydrogenase 1 maturation protease	22	22	1	NA	NA	0	0	0	467	497	476.55	gnl|Prokka|KKKGOBDE_00372	gnl|Prokka|CCDANNFG_01959	0	0	gnl|Prokka|LLMEGLFE_02124	0	0	0	0	0	0	0	gnl|Prokka|BDAFOMMO_02256	0	0	gnl|Prokka|BGAAKEKH_03485	0	gnl|Prokka|GCKNEJAJ_03355	0	gnl|Prokka|CMPNEAOO_00854	0	gnl|Prokka|JIJNDHHJ_02238	0	0	0	0	0	0	0	gnl|Prokka|KNPLPNEO_01254	gnl|Prokka|DAPHBJOP_01254	gnl|Prokka|CMMGNANO_03071	gnl|Prokka|AKICPIJN_02090	0	0	0
gnl|Prokka|HANEGDDN_00317	persistent	30S ribosomal protein S16	63	63	1	NA	NA	0	0	0	233	248	238.95	gnl|Prokka|KKKGOBDE_02976	gnl|Prokka|CCDANNFG_00986	gnl|Prokka|CEFLJDAA_00775	gnl|Prokka|AEBPMPAI_01837	gnl|Prokka|LLMEGLFE_01844	gnl|Prokka|HANEGDDN_00317	gnl|Prokka|IHPPMIDC_00945	gnl|Prokka|AFJABFCA_03394	gnl|Prokka|EHIAFPEG_02709	gnl|Prokka|MBLMGBKF_00582	gnl|Prokka|POAJDKCB_01881	gnl|Prokka|AELAIDFL_00615	gnl|Prokka|BDAFOMMO_02781	gnl|Prokka|CENKBKCP_02740	gnl|Prokka|MJMNKEDD_02029	gnl|Prokka|BGAAKEKH_00335	gnl|Prokka|DICDNPMM_02181	gnl|Prokka|GCKNEJAJ_01265	gnl|Prokka|LMFNHEOK_00971	gnl|Prokka|CMPNEAOO_02642	gnl|Prokka|CKLAGEKC_00249	gnl|Prokka|JIJNDHHJ_00737	gnl|Prokka|BCDMJOOD_00145	gnl|Prokka|DFFFODHA_01160	gnl|Prokka|HELIKHML_02140	gnl|Prokka|KBGEOCMP_03610	gnl|Prokka|JALPLDAK_01980	gnl|Prokka|ODNJENEP_00019	gnl|Prokka|PJOFBHAB_01415	gnl|Prokka|KNPLPNEO_02492	gnl|Prokka|DAPHBJOP_02491	gnl|Prokka|CMMGNANO_01616	gnl|Prokka|AKICPIJN_00202	gnl|Prokka|LGAPMFFL_00074	gnl|Prokka|MPFHDAIJ_00692	gnl|Prokka|NNNMJCKJ_00636
gnl|Prokka|CGHPJPOP_00281	persistent	Formate dehydrogenase 2 subunit beta (cytochrome c-553)	62	132	2.13	NA	NA	0	0	0	647	767	715.5	gnl|Prokka|KKKGOBDE_02898 "gnl|Prokka|KKKGOBDE_02276"	gnl|Prokka|CCDANNFG_00631 "gnl|Prokka|CCDANNFG_03197" "gnl|Prokka|CCDANNFG_00713"	gnl|Prokka|CEFLJDAA_02207 "gnl|Prokka|CEFLJDAA_01854"	gnl|Prokka|AEBPMPAI_02752	gnl|Prokka|LLMEGLFE_00390	gnl|Prokka|HANEGDDN_02071	gnl|Prokka|IHPPMIDC_02787 "gnl|Prokka|IHPPMIDC_01883"	gnl|Prokka|AFJABFCA_01529 "gnl|Prokka|AFJABFCA_00546"	gnl|Prokka|EHIAFPEG_02374 "gnl|Prokka|EHIAFPEG_03656"	gnl|Prokka|MBLMGBKF_01712 "gnl|Prokka|MBLMGBKF_00979"	gnl|Prokka|POAJDKCB_00578	gnl|Prokka|AELAIDFL_02165	gnl|Prokka|BDAFOMMO_01013 "gnl|Prokka|BDAFOMMO_02201" "gnl|Prokka|BDAFOMMO_02358"	gnl|Prokka|CENKBKCP_00332 "gnl|Prokka|CENKBKCP_03117" "gnl|Prokka|CENKBKCP_01567"	gnl|Prokka|MJMNKEDD_01441 "gnl|Prokka|MJMNKEDD_00548"	gnl|Prokka|BGAAKEKH_00226 "gnl|Prokka|BGAAKEKH_01483"	gnl|Prokka|DICDNPMM_00645 "gnl|Prokka|DICDNPMM_01381"	gnl|Prokka|GCKNEJAJ_02134 "gnl|Prokka|GCKNEJAJ_02833"	gnl|Prokka|LMFNHEOK_00216 "gnl|Prokka|LMFNHEOK_01295"	gnl|Prokka|CMPNEAOO_00623 "gnl|Prokka|CMPNEAOO_02751"	gnl|Prokka|CKLAGEKC_01831 "gnl|Prokka|CKLAGEKC_01088"	gnl|Prokka|JIJNDHHJ_02459 "gnl|Prokka|JIJNDHHJ_02008"	gnl|Prokka|BCDMJOOD_01279	gnl|Prokka|DFFFODHA_01856	gnl|Prokka|HELIKHML_00121 "gnl|Prokka|HELIKHML_01322" "gnl|Prokka|HELIKHML_01326"	gnl|Prokka|KBGEOCMP_00384 "gnl|Prokka|KBGEOCMP_01445"	gnl|Prokka|JALPLDAK_02294 "gnl|Prokka|JALPLDAK_03199" "gnl|Prokka|JALPLDAK_01745"	gnl|Prokka|ODNJENEP_00267 "gnl|Prokka|ODNJENEP_03895" "gnl|Prokka|ODNJENEP_00769"	gnl|Prokka|PJOFBHAB_00223 "gnl|Prokka|PJOFBHAB_03021"	gnl|Prokka|KNPLPNEO_00733	gnl|Prokka|DAPHBJOP_00734	gnl|Prokka|CMMGNANO_01829 "gnl|Prokka|CMMGNANO_01832" "gnl|Prokka|CMMGNANO_01839"	gnl|Prokka|AKICPIJN_02731 "gnl|Prokka|AKICPIJN_01960"	gnl|Prokka|LGAPMFFL_02256 "gnl|Prokka|LGAPMFFL_02254"	gnl|Prokka|MPFHDAIJ_00116 "gnl|Prokka|MPFHDAIJ_03074"	gnl|Prokka|NNNMJCKJ_02071
gnl|Prokka|NGPAFJJN_00962	persistent	Serine hydroxymethyltransferase	63	63	1	NA	NA	0	0	0	1238	1244	1238.19	gnl|Prokka|KKKGOBDE_02182	gnl|Prokka|CCDANNFG_02233	gnl|Prokka|CEFLJDAA_00818	gnl|Prokka|AEBPMPAI_01795	gnl|Prokka|LLMEGLFE_00528	gnl|Prokka|HANEGDDN_00561	gnl|Prokka|IHPPMIDC_00544	gnl|Prokka|AFJABFCA_01888	gnl|Prokka|EHIAFPEG_00395	gnl|Prokka|MBLMGBKF_01678	gnl|Prokka|POAJDKCB_01678	gnl|Prokka|AELAIDFL_01820	gnl|Prokka|BDAFOMMO_00373	gnl|Prokka|CENKBKCP_01695	gnl|Prokka|MJMNKEDD_00786	gnl|Prokka|BGAAKEKH_00086	gnl|Prokka|DICDNPMM_02263	gnl|Prokka|GCKNEJAJ_01046	gnl|Prokka|LMFNHEOK_03840	gnl|Prokka|CMPNEAOO_01116	gnl|Prokka|CKLAGEKC_00672	gnl|Prokka|JIJNDHHJ_00498	gnl|Prokka|BCDMJOOD_00455	gnl|Prokka|DFFFODHA_01438	gnl|Prokka|HELIKHML_01107	gnl|Prokka|KBGEOCMP_00294	gnl|Prokka|JALPLDAK_01338	gnl|Prokka|ODNJENEP_00663	gnl|Prokka|PJOFBHAB_02973	gnl|Prokka|KNPLPNEO_01062	gnl|Prokka|DAPHBJOP_01062	gnl|Prokka|CMMGNANO_02084	gnl|Prokka|AKICPIJN_00668	gnl|Prokka|LGAPMFFL_01307	gnl|Prokka|MPFHDAIJ_02509	gnl|Prokka|NNNMJCKJ_02520
gnl|Prokka|MLEAOFEK_01625	persistent	50S ribosomal protein L6	63	63	1	NA	NA	0	0	0	533	539	537.48	gnl|Prokka|KKKGOBDE_00919	gnl|Prokka|CCDANNFG_02059	gnl|Prokka|CEFLJDAA_02131	gnl|Prokka|AEBPMPAI_00941	gnl|Prokka|LLMEGLFE_02734	gnl|Prokka|HANEGDDN_02344	gnl|Prokka|IHPPMIDC_03021	gnl|Prokka|AFJABFCA_03268	gnl|Prokka|EHIAFPEG_02801	gnl|Prokka|MBLMGBKF_01514	gnl|Prokka|POAJDKCB_00707	gnl|Prokka|AELAIDFL_00830	gnl|Prokka|BDAFOMMO_00476	gnl|Prokka|CENKBKCP_03489	gnl|Prokka|MJMNKEDD_02065	gnl|Prokka|BGAAKEKH_02804	gnl|Prokka|DICDNPMM_00411	gnl|Prokka|GCKNEJAJ_00427	gnl|Prokka|LMFNHEOK_02530	gnl|Prokka|CMPNEAOO_01660	gnl|Prokka|CKLAGEKC_01943	gnl|Prokka|JIJNDHHJ_03083	gnl|Prokka|BCDMJOOD_00073	gnl|Prokka|DFFFODHA_01462	gnl|Prokka|HELIKHML_00637	gnl|Prokka|KBGEOCMP_02245	gnl|Prokka|JALPLDAK_00287	gnl|Prokka|ODNJENEP_00893	gnl|Prokka|PJOFBHAB_01666	gnl|Prokka|KNPLPNEO_02442	gnl|Prokka|DAPHBJOP_02441	gnl|Prokka|CMMGNANO_02174	gnl|Prokka|AKICPIJN_01228	gnl|Prokka|LGAPMFFL_01565	gnl|Prokka|MPFHDAIJ_00595	gnl|Prokka|NNNMJCKJ_00707
gnl|Prokka|BDAFOMMO_01388	persistent	UDP-3-O-(3-hydroxymyristoyl)glucosamine N-acyltransferase	59	61	1.03	NA	NA	0	0	0	881	998	927.28	gnl|Prokka|KKKGOBDE_03037	gnl|Prokka|CCDANNFG_02808	gnl|Prokka|CEFLJDAA_01770	gnl|Prokka|AEBPMPAI_00683	gnl|Prokka|LLMEGLFE_01617	gnl|Prokka|HANEGDDN_01246	gnl|Prokka|IHPPMIDC_01577	gnl|Prokka|AFJABFCA_01213	gnl|Prokka|EHIAFPEG_02033	gnl|Prokka|MBLMGBKF_01427	gnl|Prokka|POAJDKCB_00291	gnl|Prokka|AELAIDFL_00250	gnl|Prokka|BDAFOMMO_01388	gnl|Prokka|CENKBKCP_00399	gnl|Prokka|MJMNKEDD_03183	gnl|Prokka|BGAAKEKH_00388	gnl|Prokka|DICDNPMM_03273	gnl|Prokka|GCKNEJAJ_01333	gnl|Prokka|LMFNHEOK_00457	gnl|Prokka|CMPNEAOO_02539	0	gnl|Prokka|JIJNDHHJ_00809	gnl|Prokka|BCDMJOOD_02477	gnl|Prokka|DFFFODHA_00063	0	gnl|Prokka|KBGEOCMP_03863	0	0	gnl|Prokka|PJOFBHAB_02264	gnl|Prokka|KNPLPNEO_02022	gnl|Prokka|DAPHBJOP_02021	gnl|Prokka|CMMGNANO_01675	gnl|Prokka|AKICPIJN_00144	gnl|Prokka|LGAPMFFL_03021	gnl|Prokka|MPFHDAIJ_01209	gnl|Prokka|NNNMJCKJ_01719
gnl|Prokka|AEFHAMMA_03217	persistent	Ion-translocating oxidoreductase complex subunit B	63	63	1	NA	NA	0	0	0	2234	2324	2277.24	gnl|Prokka|KKKGOBDE_02808	gnl|Prokka|CCDANNFG_00996	gnl|Prokka|CEFLJDAA_03573	gnl|Prokka|AEBPMPAI_02502	gnl|Prokka|LLMEGLFE_01809	gnl|Prokka|HANEGDDN_00245	gnl|Prokka|IHPPMIDC_03582	gnl|Prokka|AFJABFCA_01911	gnl|Prokka|EHIAFPEG_00418	gnl|Prokka|MBLMGBKF_02616	gnl|Prokka|POAJDKCB_02212	gnl|Prokka|AELAIDFL_00220	gnl|Prokka|BDAFOMMO_02773	gnl|Prokka|CENKBKCP_02695	gnl|Prokka|MJMNKEDD_02592	gnl|Prokka|BGAAKEKH_00301	gnl|Prokka|DICDNPMM_02101	gnl|Prokka|GCKNEJAJ_01229	gnl|Prokka|LMFNHEOK_01461	gnl|Prokka|CMPNEAOO_02677	gnl|Prokka|CKLAGEKC_02108	gnl|Prokka|JIJNDHHJ_00769	gnl|Prokka|BCDMJOOD_01541	gnl|Prokka|DFFFODHA_01921	gnl|Prokka|HELIKHML_00259	gnl|Prokka|KBGEOCMP_02208	gnl|Prokka|JALPLDAK_01953	gnl|Prokka|ODNJENEP_00046	gnl|Prokka|PJOFBHAB_01487	gnl|Prokka|KNPLPNEO_01608	gnl|Prokka|DAPHBJOP_01608	gnl|Prokka|CMMGNANO_01426	gnl|Prokka|AKICPIJN_00240	gnl|Prokka|LGAPMFFL_00053	gnl|Prokka|MPFHDAIJ_01754	gnl|Prokka|NNNMJCKJ_01133
gnl|Prokka|CMPNEAOO_00467	persistent	Nucleoside diphosphate kinase	62	62	1	NA	NA	0	0	0	413	473	419.24	gnl|Prokka|KKKGOBDE_02434	gnl|Prokka|CCDANNFG_01285	gnl|Prokka|CEFLJDAA_01715	gnl|Prokka|AEBPMPAI_01042	gnl|Prokka|LLMEGLFE_01242	gnl|Prokka|HANEGDDN_00954	gnl|Prokka|IHPPMIDC_01571	gnl|Prokka|AFJABFCA_01146	gnl|Prokka|EHIAFPEG_02039	gnl|Prokka|MBLMGBKF_01632	gnl|Prokka|POAJDKCB_00931	gnl|Prokka|AELAIDFL_00741	gnl|Prokka|BDAFOMMO_01958	gnl|Prokka|CENKBKCP_00517	gnl|Prokka|MJMNKEDD_00619	gnl|Prokka|BGAAKEKH_01335	gnl|Prokka|DICDNPMM_01345	gnl|Prokka|GCKNEJAJ_02482	gnl|Prokka|LMFNHEOK_02866	gnl|Prokka|CMPNEAOO_00467	gnl|Prokka|CKLAGEKC_02607	gnl|Prokka|JIJNDHHJ_02163	gnl|Prokka|BCDMJOOD_00682	gnl|Prokka|DFFFODHA_01756	gnl|Prokka|HELIKHML_02803	gnl|Prokka|KBGEOCMP_02687	gnl|Prokka|JALPLDAK_01243	gnl|Prokka|ODNJENEP_04263	gnl|Prokka|PJOFBHAB_02324	gnl|Prokka|KNPLPNEO_00706	gnl|Prokka|DAPHBJOP_00707	gnl|Prokka|CMMGNANO_00770	gnl|Prokka|AKICPIJN_01646	gnl|Prokka|LGAPMFFL_01205	gnl|Prokka|MPFHDAIJ_00192	gnl|Prokka|NNNMJCKJ_02416
gnl|Prokka|EIBJHHCL_00475	persistent	DNA polymerase I%2C thermostable	63	63	1	NA	NA	0	0	0	2597	3047	2719.81	gnl|Prokka|KKKGOBDE_02854	gnl|Prokka|CCDANNFG_03141	gnl|Prokka|CEFLJDAA_03169	gnl|Prokka|AEBPMPAI_00536	gnl|Prokka|LLMEGLFE_01185	gnl|Prokka|HANEGDDN_01363	gnl|Prokka|IHPPMIDC_03759	gnl|Prokka|AFJABFCA_02236	gnl|Prokka|EHIAFPEG_00776	gnl|Prokka|MBLMGBKF_01498	gnl|Prokka|POAJDKCB_01104	gnl|Prokka|AELAIDFL_01746	gnl|Prokka|BDAFOMMO_02118	gnl|Prokka|CENKBKCP_01177	gnl|Prokka|MJMNKEDD_01576	gnl|Prokka|BGAAKEKH_03020	gnl|Prokka|DICDNPMM_03075	gnl|Prokka|GCKNEJAJ_00711	gnl|Prokka|LMFNHEOK_00560	gnl|Prokka|CMPNEAOO_01444	gnl|Prokka|CKLAGEKC_01268	gnl|Prokka|JIJNDHHJ_03270	gnl|Prokka|BCDMJOOD_00892	gnl|Prokka|DFFFODHA_00264	gnl|Prokka|HELIKHML_00493	gnl|Prokka|KBGEOCMP_02405	gnl|Prokka|JALPLDAK_03053	gnl|Prokka|ODNJENEP_01906	gnl|Prokka|PJOFBHAB_01865	gnl|Prokka|KNPLPNEO_00114	gnl|Prokka|DAPHBJOP_00114	gnl|Prokka|CMMGNANO_01552	gnl|Prokka|AKICPIJN_03044	gnl|Prokka|LGAPMFFL_01266	gnl|Prokka|MPFHDAIJ_00383	gnl|Prokka|NNNMJCKJ_00239
gnl|Prokka|JALPLDAK_00987	persistent	Ribose-5-phosphate isomerase B	63	63	1	NA	NA	0	0	0	425	497	443.19	gnl|Prokka|KKKGOBDE_02485	gnl|Prokka|CCDANNFG_01945	gnl|Prokka|CEFLJDAA_04012	gnl|Prokka|AEBPMPAI_00670	gnl|Prokka|LLMEGLFE_02512	gnl|Prokka|HANEGDDN_00809	gnl|Prokka|IHPPMIDC_02054	gnl|Prokka|AFJABFCA_01254	gnl|Prokka|EHIAFPEG_03986	gnl|Prokka|MBLMGBKF_00838	gnl|Prokka|POAJDKCB_01504	gnl|Prokka|AELAIDFL_01225	gnl|Prokka|BDAFOMMO_00726	gnl|Prokka|CENKBKCP_02053	gnl|Prokka|MJMNKEDD_01118	gnl|Prokka|BGAAKEKH_00684	gnl|Prokka|DICDNPMM_01174	gnl|Prokka|GCKNEJAJ_01954	gnl|Prokka|LMFNHEOK_00648	gnl|Prokka|CMPNEAOO_03176	gnl|Prokka|CKLAGEKC_00150	gnl|Prokka|JIJNDHHJ_01099	gnl|Prokka|BCDMJOOD_00796	gnl|Prokka|DFFFODHA_00123	gnl|Prokka|HELIKHML_03023	gnl|Prokka|KBGEOCMP_02991	gnl|Prokka|JALPLDAK_00987	gnl|Prokka|ODNJENEP_03078	gnl|Prokka|PJOFBHAB_01327	gnl|Prokka|KNPLPNEO_00585	gnl|Prokka|DAPHBJOP_00586	gnl|Prokka|CMMGNANO_03084	gnl|Prokka|AKICPIJN_03790	gnl|Prokka|LGAPMFFL_02707	gnl|Prokka|MPFHDAIJ_02730	gnl|Prokka|NNNMJCKJ_00324
gnl|Prokka|CMMGNANO_01420	shell	Protein FdhE	10	10	1	NA	NA	0	0	0	881	911	890	0	gnl|Prokka|CCDANNFG_00619	0	0	0	0	0	0	0	0	0	0	gnl|Prokka|BDAFOMMO_02189	0	0	0	0	0	0	0	0	0	0	0	0	0	0	0	0	0	0	gnl|Prokka|CMMGNANO_01420	0	0	0	0
gnl|Prokka|ODNJENEP_04410	persistent	GTP pyrophosphokinase	62	62	1	NA	NA	0	0	0	2141	2291	2180.29	gnl|Prokka|KKKGOBDE_03523	gnl|Prokka|CCDANNFG_01413	gnl|Prokka|CEFLJDAA_04093	gnl|Prokka|AEBPMPAI_02741	gnl|Prokka|LLMEGLFE_02613	gnl|Prokka|HANEGDDN_00958	gnl|Prokka|IHPPMIDC_00812	gnl|Prokka|AFJABFCA_01956	gnl|Prokka|EHIAFPEG_00189	gnl|Prokka|MBLMGBKF_00301	gnl|Prokka|POAJDKCB_01597	gnl|Prokka|AELAIDFL_02068	gnl|Prokka|BDAFOMMO_01870	gnl|Prokka|CENKBKCP_00157	gnl|Prokka|MJMNKEDD_01788	gnl|Prokka|BGAAKEKH_02002	gnl|Prokka|DICDNPMM_01347	gnl|Prokka|GCKNEJAJ_01782	gnl|Prokka|LMFNHEOK_00710	gnl|Prokka|CMPNEAOO_03029	gnl|Prokka|CKLAGEKC_02419	gnl|Prokka|JIJNDHHJ_00167	gnl|Prokka|BCDMJOOD_01019	gnl|Prokka|DFFFODHA_02010	gnl|Prokka|HELIKHML_00857	gnl|Prokka|KBGEOCMP_02079	gnl|Prokka|JALPLDAK_01095	gnl|Prokka|ODNJENEP_04410	gnl|Prokka|PJOFBHAB_02271	gnl|Prokka|KNPLPNEO_01151	gnl|Prokka|DAPHBJOP_01151	gnl|Prokka|CMMGNANO_02973	gnl|Prokka|AKICPIJN_02852	gnl|Prokka|LGAPMFFL_02589	gnl|Prokka|MPFHDAIJ_00308	gnl|Prokka|NNNMJCKJ_02601
gnl|Prokka|CCDANNFG_01082	persistent	hypothetical protein	58	63	1.09	NA	NA	0	0	0	545	635	567.9	gnl|Prokka|KKKGOBDE_00601	gnl|Prokka|CCDANNFG_01082 "gnl|Prokka|CCDANNFG_03206"	gnl|Prokka|CEFLJDAA_03672	gnl|Prokka|AEBPMPAI_01907	gnl|Prokka|LLMEGLFE_01666	gnl|Prokka|HANEGDDN_00985	gnl|Prokka|IHPPMIDC_00110	gnl|Prokka|AFJABFCA_02682	gnl|Prokka|EHIAFPEG_01276	gnl|Prokka|MBLMGBKF_01254	gnl|Prokka|POAJDKCB_02184	gnl|Prokka|AELAIDFL_00209	gnl|Prokka|BDAFOMMO_02496	0	gnl|Prokka|MJMNKEDD_02603	gnl|Prokka|BGAAKEKH_00133	gnl|Prokka|DICDNPMM_00774	gnl|Prokka|GCKNEJAJ_01093	gnl|Prokka|LMFNHEOK_00247	gnl|Prokka|CMPNEAOO_01073	0	gnl|Prokka|JIJNDHHJ_01504	gnl|Prokka|BCDMJOOD_01509	gnl|Prokka|DFFFODHA_00487	0	gnl|Prokka|KBGEOCMP_03385	gnl|Prokka|JALPLDAK_02433 "gnl|Prokka|JALPLDAK_01442"	gnl|Prokka|ODNJENEP_03169	gnl|Prokka|PJOFBHAB_02744 "gnl|Prokka|PJOFBHAB_00231"	gnl|Prokka|KNPLPNEO_01641	gnl|Prokka|DAPHBJOP_01641	gnl|Prokka|CMMGNANO_02759	gnl|Prokka|AKICPIJN_00612	gnl|Prokka|LGAPMFFL_01644	gnl|Prokka|MPFHDAIJ_01743	gnl|Prokka|NNNMJCKJ_01106
gnl|Prokka|IHPGBLAL_01795	shell	hypothetical protein	41	41	1	NA	NA	0	0	0	2069	2291	2111.44	gnl|Prokka|KKKGOBDE_02676	gnl|Prokka|CCDANNFG_02139	gnl|Prokka|CEFLJDAA_02917	gnl|Prokka|AEBPMPAI_00201	gnl|Prokka|LLMEGLFE_02081	gnl|Prokka|HANEGDDN_00187	gnl|Prokka|IHPPMIDC_01764	gnl|Prokka|AFJABFCA_00035	gnl|Prokka|EHIAFPEG_04240	0	0	0	gnl|Prokka|BDAFOMMO_01922	gnl|Prokka|CENKBKCP_00421	0	gnl|Prokka|BGAAKEKH_01447	gnl|Prokka|DICDNPMM_00172	gnl|Prokka|GCKNEJAJ_02899	gnl|Prokka|LMFNHEOK_03076	gnl|Prokka|CMPNEAOO_00589	0	gnl|Prokka|JIJNDHHJ_02336	0	0	gnl|Prokka|HELIKHML_02694	gnl|Prokka|KBGEOCMP_00455	gnl|Prokka|JALPLDAK_00410	gnl|Prokka|ODNJENEP_02676	gnl|Prokka|PJOFBHAB_02238	0	0	gnl|Prokka|CMMGNANO_02957	gnl|Prokka|AKICPIJN_02087	gnl|Prokka|LGAPMFFL_03000	0	0
gnl|Prokka|MBLMGBKF_01513	persistent	50S ribosomal protein L18	63	63	1	NA	NA	0	0	0	347	362	358.76	gnl|Prokka|KKKGOBDE_00920	gnl|Prokka|CCDANNFG_02058	gnl|Prokka|CEFLJDAA_02132	gnl|Prokka|AEBPMPAI_00942	gnl|Prokka|LLMEGLFE_02735	gnl|Prokka|HANEGDDN_02343	gnl|Prokka|IHPPMIDC_03020	gnl|Prokka|AFJABFCA_03269	gnl|Prokka|EHIAFPEG_02802	gnl|Prokka|MBLMGBKF_01513	gnl|Prokka|POAJDKCB_00708	gnl|Prokka|AELAIDFL_00831	gnl|Prokka|BDAFOMMO_00477	gnl|Prokka|CENKBKCP_03490	gnl|Prokka|MJMNKEDD_02064	gnl|Prokka|BGAAKEKH_02803	gnl|Prokka|DICDNPMM_00412	gnl|Prokka|GCKNEJAJ_00426	gnl|Prokka|LMFNHEOK_02531	gnl|Prokka|CMPNEAOO_01661	gnl|Prokka|CKLAGEKC_01944	gnl|Prokka|JIJNDHHJ_03082	gnl|Prokka|BCDMJOOD_00074	gnl|Prokka|DFFFODHA_01461	gnl|Prokka|HELIKHML_00638	gnl|Prokka|KBGEOCMP_02246	gnl|Prokka|JALPLDAK_00288	gnl|Prokka|ODNJENEP_00894	gnl|Prokka|PJOFBHAB_01665	gnl|Prokka|KNPLPNEO_02443	gnl|Prokka|DAPHBJOP_02442	gnl|Prokka|CMMGNANO_02175	gnl|Prokka|AKICPIJN_01229	gnl|Prokka|LGAPMFFL_01566	gnl|Prokka|MPFHDAIJ_00596	gnl|Prokka|NNNMJCKJ_00706
gnl|Prokka|BCDMJOOD_02059	cloud	hypothetical protein	3	3	1	NA	NA	0	0	0	932	983	952	0	gnl|Prokka|CCDANNFG_00692	gnl|Prokka|CEFLJDAA_04333	0	0	0	0	0	0	0	0	0	0	0	0	0	0	0	0	0	0	0	gnl|Prokka|BCDMJOOD_02059	0	0	0	0	0	0	0	0	0	0	0	0	0
gnl|Prokka|AKJGOMLG_03918	shell	hypothetical protein	33	38	1.15	NA	NA	0	0	0	950	971	961.76	gnl|Prokka|KKKGOBDE_00605	gnl|Prokka|CCDANNFG_03210 "gnl|Prokka|CCDANNFG_01086"	gnl|Prokka|CEFLJDAA_03676	gnl|Prokka|AEBPMPAI_01911	gnl|Prokka|LLMEGLFE_01670	gnl|Prokka|HANEGDDN_00989	gnl|Prokka|IHPPMIDC_00114	gnl|Prokka|AFJABFCA_02678	gnl|Prokka|EHIAFPEG_01272	gnl|Prokka|MBLMGBKF_01250	0	0	0	0	0	gnl|Prokka|BGAAKEKH_00137	gnl|Prokka|DICDNPMM_00778	gnl|Prokka|GCKNEJAJ_01097	gnl|Prokka|LMFNHEOK_00251	gnl|Prokka|CMPNEAOO_01069	0	gnl|Prokka|JIJNDHHJ_01500	0	0	0	gnl|Prokka|KBGEOCMP_03381	gnl|Prokka|JALPLDAK_01446 "gnl|Prokka|JALPLDAK_02437"	gnl|Prokka|ODNJENEP_03173	gnl|Prokka|PJOFBHAB_00235 "gnl|Prokka|PJOFBHAB_02740"	0	0	gnl|Prokka|CMMGNANO_02763	gnl|Prokka|AKICPIJN_00608	gnl|Prokka|LGAPMFFL_01640	0	0
gnl|Prokka|IHPGBLAL_03218	shell	Peroxiredoxin	13	13	1	NA	NA	0	0	0	629	650	642.15	0	gnl|Prokka|CCDANNFG_02345	0	0	gnl|Prokka|LLMEGLFE_02618	0	0	0	0	0	0	0	0	0	0	0	0	0	gnl|Prokka|LMFNHEOK_03540	0	gnl|Prokka|CKLAGEKC_01617	0	0	0	gnl|Prokka|HELIKHML_00804	0	gnl|Prokka|JALPLDAK_01893	gnl|Prokka|ODNJENEP_00107	0	0	0	0	0	gnl|Prokka|LGAPMFFL_02123	0	0
gnl|Prokka|CKLAGEKC_01942	persistent	30S ribosomal protein S8	63	63	1	NA	NA	0	0	0	380	383	381.62	gnl|Prokka|KKKGOBDE_00918	gnl|Prokka|CCDANNFG_02060	gnl|Prokka|CEFLJDAA_02130	gnl|Prokka|AEBPMPAI_00940	gnl|Prokka|LLMEGLFE_02733	gnl|Prokka|HANEGDDN_02345	gnl|Prokka|IHPPMIDC_03022	gnl|Prokka|AFJABFCA_03267	gnl|Prokka|EHIAFPEG_02800	gnl|Prokka|MBLMGBKF_01515	gnl|Prokka|POAJDKCB_00706	gnl|Prokka|AELAIDFL_00829	gnl|Prokka|BDAFOMMO_00475	gnl|Prokka|CENKBKCP_03488	gnl|Prokka|MJMNKEDD_02066	gnl|Prokka|BGAAKEKH_02805	gnl|Prokka|DICDNPMM_00410	gnl|Prokka|GCKNEJAJ_00428	gnl|Prokka|LMFNHEOK_02529	gnl|Prokka|CMPNEAOO_01659	gnl|Prokka|CKLAGEKC_01942	gnl|Prokka|JIJNDHHJ_03084	gnl|Prokka|BCDMJOOD_00072	gnl|Prokka|DFFFODHA_01463	gnl|Prokka|HELIKHML_00636	gnl|Prokka|KBGEOCMP_02244	gnl|Prokka|JALPLDAK_00286	gnl|Prokka|ODNJENEP_00892	gnl|Prokka|PJOFBHAB_01667	gnl|Prokka|KNPLPNEO_02441	gnl|Prokka|DAPHBJOP_02440	gnl|Prokka|CMMGNANO_02173	gnl|Prokka|AKICPIJN_01227	gnl|Prokka|LGAPMFFL_01564	gnl|Prokka|MPFHDAIJ_00594	gnl|Prokka|NNNMJCKJ_00708
gnl|Prokka|BGAAKEKH_01572	persistent	Periplasmic [NiFe] hydrogenase large subunit	63	79	1.25	NA	NA	0	0	0	1649	1736	1690.96	gnl|Prokka|KKKGOBDE_00374	gnl|Prokka|CCDANNFG_03412 "gnl|Prokka|CCDANNFG_01961"	gnl|Prokka|CEFLJDAA_02197	gnl|Prokka|AEBPMPAI_02786	gnl|Prokka|LLMEGLFE_01035 "gnl|Prokka|LLMEGLFE_03124"	gnl|Prokka|HANEGDDN_00723	gnl|Prokka|IHPPMIDC_02798	gnl|Prokka|AFJABFCA_01541	gnl|Prokka|EHIAFPEG_02089 "gnl|Prokka|EHIAFPEG_02091" "gnl|Prokka|EHIAFPEG_02384"	gnl|Prokka|MBLMGBKF_00650	gnl|Prokka|POAJDKCB_01081	gnl|Prokka|AELAIDFL_00953	gnl|Prokka|BDAFOMMO_02403 "gnl|Prokka|BDAFOMMO_02258"	gnl|Prokka|CENKBKCP_03309	gnl|Prokka|MJMNKEDD_01096	gnl|Prokka|BGAAKEKH_01572	gnl|Prokka|DICDNPMM_01114	gnl|Prokka|GCKNEJAJ_02742	gnl|Prokka|LMFNHEOK_00204	gnl|Prokka|CMPNEAOO_00713	gnl|Prokka|CKLAGEKC_00581 "gnl|Prokka|CKLAGEKC_00472"	gnl|Prokka|JIJNDHHJ_02482	gnl|Prokka|BCDMJOOD_00864	gnl|Prokka|DFFFODHA_01305	gnl|Prokka|HELIKHML_00454	gnl|Prokka|KBGEOCMP_01431	gnl|Prokka|JALPLDAK_00936	gnl|Prokka|ODNJENEP_03027	gnl|Prokka|PJOFBHAB_02503 "gnl|Prokka|PJOFBHAB_02999"	gnl|Prokka|KNPLPNEO_02292	gnl|Prokka|DAPHBJOP_02291	gnl|Prokka|CMMGNANO_03069	gnl|Prokka|AKICPIJN_01953	gnl|Prokka|LGAPMFFL_01475	gnl|Prokka|MPFHDAIJ_02704	gnl|Prokka|NNNMJCKJ_00266
gnl|Prokka|ADMDPGPI_02377	shell	hypothetical protein	33	38	1.15	NA	NA	0	0	0	455	524	481.45	gnl|Prokka|KKKGOBDE_00604	gnl|Prokka|CCDANNFG_03209 "gnl|Prokka|CCDANNFG_01085"	gnl|Prokka|CEFLJDAA_03675	gnl|Prokka|AEBPMPAI_01910	gnl|Prokka|LLMEGLFE_01669	gnl|Prokka|HANEGDDN_00988	gnl|Prokka|IHPPMIDC_00113	gnl|Prokka|AFJABFCA_02679	gnl|Prokka|EHIAFPEG_01273	gnl|Prokka|MBLMGBKF_01251	0	0	0	0	0	gnl|Prokka|BGAAKEKH_00136	gnl|Prokka|DICDNPMM_00777	gnl|Prokka|GCKNEJAJ_01096	gnl|Prokka|LMFNHEOK_00250	gnl|Prokka|CMPNEAOO_01070	0	gnl|Prokka|JIJNDHHJ_01501	0	0	0	gnl|Prokka|KBGEOCMP_03382	gnl|Prokka|JALPLDAK_01445 "gnl|Prokka|JALPLDAK_02436"	gnl|Prokka|ODNJENEP_03172	gnl|Prokka|PJOFBHAB_02741 "gnl|Prokka|PJOFBHAB_00234"	0	0	gnl|Prokka|CMMGNANO_02762	gnl|Prokka|AKICPIJN_00609	gnl|Prokka|LGAPMFFL_01641	0	0
gnl|Prokka|GCKNEJAJ_02353	shell	Formate dehydrogenase%2C cytochrome b556(fdo) subunit	9	9	1	NA	NA	0	0	0	719	746	725.33	gnl|Prokka|KKKGOBDE_03309	gnl|Prokka|CCDANNFG_00598	0	gnl|Prokka|AEBPMPAI_01666	0	0	0	0	0	0	0	0	0	gnl|Prokka|CENKBKCP_02647	0	0	0	gnl|Prokka|GCKNEJAJ_02353	0	0	0	0	0	0	0	0	0	0	gnl|Prokka|PJOFBHAB_03106	0	0	0	gnl|Prokka|AKICPIJN_00383	0	0	0
gnl|Prokka|CCDANNFG_01891	cloud	hypothetical protein	1	1	1	NA	NA	0	0	0	791	791	791	0	gnl|Prokka|CCDANNFG_01891	0	0	0	0	0	0	0	0	0	0	0	0	0	0	0	0	0	0	0	0	0	0	0	0	0	0	0	0	0	0	0	0	0	0
gnl|Prokka|KKKGOBDE_00378	persistent	Protein-L-isoaspartate O-methyltransferase	63	63	1	NA	NA	0	0	0	608	791	653.43	gnl|Prokka|KKKGOBDE_00378	gnl|Prokka|CCDANNFG_01904	gnl|Prokka|CEFLJDAA_01996	gnl|Prokka|AEBPMPAI_02790	gnl|Prokka|LLMEGLFE_02126	gnl|Prokka|HANEGDDN_00719	gnl|Prokka|IHPPMIDC_02100	gnl|Prokka|AFJABFCA_00791	gnl|Prokka|EHIAFPEG_03891	gnl|Prokka|MBLMGBKF_00436	gnl|Prokka|POAJDKCB_01236	gnl|Prokka|AELAIDFL_01273	gnl|Prokka|BDAFOMMO_00927	gnl|Prokka|CENKBKCP_00263	gnl|Prokka|MJMNKEDD_01298	gnl|Prokka|BGAAKEKH_03483	gnl|Prokka|DICDNPMM_01109	gnl|Prokka|GCKNEJAJ_03357	gnl|Prokka|LMFNHEOK_04174	gnl|Prokka|CMPNEAOO_00852	gnl|Prokka|CKLAGEKC_00927	gnl|Prokka|JIJNDHHJ_02240	gnl|Prokka|BCDMJOOD_01974	gnl|Prokka|DFFFODHA_00088	gnl|Prokka|HELIKHML_02535	gnl|Prokka|KBGEOCMP_00844	gnl|Prokka|JALPLDAK_00913	gnl|Prokka|ODNJENEP_03004	gnl|Prokka|PJOFBHAB_02657	gnl|Prokka|KNPLPNEO_00704	gnl|Prokka|DAPHBJOP_00705	gnl|Prokka|CMMGNANO_00141	gnl|Prokka|AKICPIJN_01842	gnl|Prokka|LGAPMFFL_03144	gnl|Prokka|MPFHDAIJ_02987	gnl|Prokka|NNNMJCKJ_02984
gnl|Prokka|PJOFBHAB_00646	persistent	Bifunctional protein pyrR	63	63	1	NA	NA	0	0	0	533	563	538.62	gnl|Prokka|KKKGOBDE_00188	gnl|Prokka|CCDANNFG_01845	gnl|Prokka|CEFLJDAA_04148	gnl|Prokka|AEBPMPAI_02149	gnl|Prokka|LLMEGLFE_00549	gnl|Prokka|HANEGDDN_01879	gnl|Prokka|IHPPMIDC_00701	gnl|Prokka|AFJABFCA_03026	gnl|Prokka|EHIAFPEG_01692	gnl|Prokka|MBLMGBKF_01631	gnl|Prokka|POAJDKCB_00943	gnl|Prokka|AELAIDFL_00964	gnl|Prokka|BDAFOMMO_00539	gnl|Prokka|CENKBKCP_01743	gnl|Prokka|MJMNKEDD_00879	gnl|Prokka|BGAAKEKH_00108	gnl|Prokka|DICDNPMM_00731	gnl|Prokka|GCKNEJAJ_01068	gnl|Prokka|LMFNHEOK_00926	gnl|Prokka|CMPNEAOO_01094	gnl|Prokka|CKLAGEKC_02823	gnl|Prokka|JIJNDHHJ_00520	gnl|Prokka|BCDMJOOD_00695	gnl|Prokka|DFFFODHA_00199	gnl|Prokka|HELIKHML_01052	gnl|Prokka|KBGEOCMP_00590	gnl|Prokka|JALPLDAK_00846	gnl|Prokka|ODNJENEP_02935	gnl|Prokka|PJOFBHAB_00646	gnl|Prokka|KNPLPNEO_00335	gnl|Prokka|DAPHBJOP_00335	gnl|Prokka|CMMGNANO_03145	gnl|Prokka|AKICPIJN_00646	gnl|Prokka|LGAPMFFL_00116	gnl|Prokka|MPFHDAIJ_02630	gnl|Prokka|NNNMJCKJ_02439
gnl|Prokka|CENKBKCP_00783	cloud	Putative binding protein	7	7	1	NA	NA	0	0	0	722	779	738.29	0	gnl|Prokka|CCDANNFG_00132	0	0	0	0	0	0	0	0	0	0	0	gnl|Prokka|CENKBKCP_00783	0	0	0	0	0	0	0	0	0	0	gnl|Prokka|HELIKHML_02716	0	0	0	0	0	0	0	0	gnl|Prokka|LGAPMFFL_02084	0	0
gnl|Prokka|MBLMGBKF_02312	persistent	Thymidylate kinase	62	62	1	NA	NA	0	0	0	629	680	648.02	gnl|Prokka|KKKGOBDE_02220	gnl|Prokka|CCDANNFG_02143	gnl|Prokka|CEFLJDAA_00699	gnl|Prokka|AEBPMPAI_00141	gnl|Prokka|LLMEGLFE_03126	gnl|Prokka|HANEGDDN_00483	gnl|Prokka|IHPPMIDC_00561	gnl|Prokka|AFJABFCA_01871	gnl|Prokka|EHIAFPEG_01559	gnl|Prokka|MBLMGBKF_02312	gnl|Prokka|POAJDKCB_00134	gnl|Prokka|AELAIDFL_00120	gnl|Prokka|BDAFOMMO_01925	gnl|Prokka|CENKBKCP_00357	gnl|Prokka|MJMNKEDD_02977	gnl|Prokka|BGAAKEKH_01574	gnl|Prokka|DICDNPMM_02237	gnl|Prokka|GCKNEJAJ_02740	gnl|Prokka|LMFNHEOK_00494	gnl|Prokka|CMPNEAOO_00715	gnl|Prokka|CKLAGEKC_01005	gnl|Prokka|JIJNDHHJ_02484	gnl|Prokka|BCDMJOOD_01720	gnl|Prokka|DFFFODHA_02305	gnl|Prokka|HELIKHML_02621	gnl|Prokka|KBGEOCMP_01270	gnl|Prokka|JALPLDAK_01146	gnl|Prokka|ODNJENEP_04360	gnl|Prokka|PJOFBHAB_00468	gnl|Prokka|KNPLPNEO_01774	gnl|Prokka|DAPHBJOP_01773	gnl|Prokka|CMMGNANO_02953	gnl|Prokka|AKICPIJN_01951	gnl|Prokka|LGAPMFFL_03064	gnl|Prokka|MPFHDAIJ_01380	gnl|Prokka|NNNMJCKJ_01381
gnl|Prokka|AFJABFCA_00781	persistent	Thioredoxin reductase	60	60	1	NA	NA	0	0	0	872	938	919.6	gnl|Prokka|KKKGOBDE_00388	gnl|Prokka|CCDANNFG_01893	gnl|Prokka|CEFLJDAA_02006	gnl|Prokka|AEBPMPAI_02801	gnl|Prokka|LLMEGLFE_02137	0	gnl|Prokka|IHPPMIDC_02110	gnl|Prokka|AFJABFCA_00781	gnl|Prokka|EHIAFPEG_03881	gnl|Prokka|MBLMGBKF_00425	gnl|Prokka|POAJDKCB_01246	gnl|Prokka|AELAIDFL_01283	gnl|Prokka|BDAFOMMO_00916	gnl|Prokka|CENKBKCP_00274	gnl|Prokka|MJMNKEDD_01288	gnl|Prokka|BGAAKEKH_03472	0	gnl|Prokka|GCKNEJAJ_03368	gnl|Prokka|LMFNHEOK_04164	gnl|Prokka|CMPNEAOO_00841	gnl|Prokka|CKLAGEKC_00938	gnl|Prokka|JIJNDHHJ_02251	gnl|Prokka|BCDMJOOD_01984	gnl|Prokka|DFFFODHA_00098	gnl|Prokka|HELIKHML_02545	gnl|Prokka|KBGEOCMP_00834	gnl|Prokka|JALPLDAK_00901	gnl|Prokka|ODNJENEP_02992	gnl|Prokka|PJOFBHAB_02646	gnl|Prokka|KNPLPNEO_00694	gnl|Prokka|DAPHBJOP_00695	gnl|Prokka|CMMGNANO_00153	gnl|Prokka|AKICPIJN_01853	gnl|Prokka|LGAPMFFL_03133	gnl|Prokka|MPFHDAIJ_02976	gnl|Prokka|NNNMJCKJ_02974
gnl|Prokka|KNPLPNEO_00088	persistent	Hydrogenase maturation factor HypD	62	64	1.03	NA	NA	0	0	0	1085	1160	1095.31	gnl|Prokka|KKKGOBDE_01221	gnl|Prokka|CCDANNFG_00316	gnl|Prokka|CEFLJDAA_01186	gnl|Prokka|AEBPMPAI_01074	gnl|Prokka|LLMEGLFE_02696	gnl|Prokka|HANEGDDN_00911	gnl|Prokka|IHPPMIDC_01982	gnl|Prokka|AFJABFCA_00672	gnl|Prokka|EHIAFPEG_03628	gnl|Prokka|MBLMGBKF_01201	gnl|Prokka|POAJDKCB_00835	gnl|Prokka|AELAIDFL_00630	gnl|Prokka|BDAFOMMO_01564	gnl|Prokka|CENKBKCP_03452	gnl|Prokka|MJMNKEDD_01821	gnl|Prokka|BGAAKEKH_02843	gnl|Prokka|DICDNPMM_01292	gnl|Prokka|GCKNEJAJ_00466	gnl|Prokka|LMFNHEOK_00082	gnl|Prokka|CMPNEAOO_01621	gnl|Prokka|CKLAGEKC_01904	gnl|Prokka|JIJNDHHJ_03123	gnl|Prokka|BCDMJOOD_00382	gnl|Prokka|DFFFODHA_00732	gnl|Prokka|HELIKHML_00597	gnl|Prokka|KBGEOCMP_03650	gnl|Prokka|JALPLDAK_02727	gnl|Prokka|ODNJENEP_02232	0	gnl|Prokka|KNPLPNEO_00088	gnl|Prokka|DAPHBJOP_00088	gnl|Prokka|CMMGNANO_01091	gnl|Prokka|AKICPIJN_01188	gnl|Prokka|LGAPMFFL_00508 "gnl|Prokka|LGAPMFFL_01526"	gnl|Prokka|MPFHDAIJ_00277	gnl|Prokka|NNNMJCKJ_02453
gnl|Prokka|CAKHCGPH_00734	persistent	Methionine synthase	62	62	1	NA	NA	0	0	0	2366	2477	2416.61	gnl|Prokka|KKKGOBDE_02479	gnl|Prokka|CCDANNFG_01940	gnl|Prokka|CEFLJDAA_04016	gnl|Prokka|AEBPMPAI_00664	gnl|Prokka|LLMEGLFE_02506	gnl|Prokka|HANEGDDN_00803	gnl|Prokka|IHPPMIDC_02058	gnl|Prokka|AFJABFCA_01250	gnl|Prokka|EHIAFPEG_03982	gnl|Prokka|MBLMGBKF_00834	gnl|Prokka|POAJDKCB_01500	gnl|Prokka|AELAIDFL_01229	gnl|Prokka|BDAFOMMO_00731	gnl|Prokka|CENKBKCP_02048	gnl|Prokka|MJMNKEDD_01122	gnl|Prokka|BGAAKEKH_00690	gnl|Prokka|DICDNPMM_01168	gnl|Prokka|GCKNEJAJ_01960	gnl|Prokka|LMFNHEOK_00652	gnl|Prokka|CMPNEAOO_03182	gnl|Prokka|CKLAGEKC_00156	gnl|Prokka|JIJNDHHJ_01106	gnl|Prokka|BCDMJOOD_00800	gnl|Prokka|DFFFODHA_00127	gnl|Prokka|HELIKHML_03017	gnl|Prokka|KBGEOCMP_02995	gnl|Prokka|JALPLDAK_00983	gnl|Prokka|ODNJENEP_03074	gnl|Prokka|PJOFBHAB_01332	gnl|Prokka|KNPLPNEO_00589	gnl|Prokka|DAPHBJOP_00590	gnl|Prokka|CMMGNANO_03089	gnl|Prokka|AKICPIJN_03783	gnl|Prokka|LGAPMFFL_02702	gnl|Prokka|MPFHDAIJ_02734	gnl|Prokka|NNNMJCKJ_00320
gnl|Prokka|BJAOCMHJ_03919	persistent	Uracil phosphoribosyltransferase	63	63	1	NA	NA	0	0	0	623	626	625.9	gnl|Prokka|KKKGOBDE_01605	gnl|Prokka|CCDANNFG_01294	gnl|Prokka|CEFLJDAA_02826	gnl|Prokka|AEBPMPAI_02376	gnl|Prokka|LLMEGLFE_02021	gnl|Prokka|HANEGDDN_00085	gnl|Prokka|IHPPMIDC_03301	gnl|Prokka|AFJABFCA_03157	gnl|Prokka|EHIAFPEG_01665	gnl|Prokka|MBLMGBKF_02349	gnl|Prokka|POAJDKCB_01037	gnl|Prokka|AELAIDFL_01160	gnl|Prokka|BDAFOMMO_02898	gnl|Prokka|CENKBKCP_03394	gnl|Prokka|MJMNKEDD_00835	gnl|Prokka|BGAAKEKH_02441	gnl|Prokka|DICDNPMM_01661	gnl|Prokka|GCKNEJAJ_02531	gnl|Prokka|LMFNHEOK_01446	gnl|Prokka|CMPNEAOO_03521	gnl|Prokka|CKLAGEKC_01854	gnl|Prokka|JIJNDHHJ_02062	gnl|Prokka|BCDMJOOD_00830	gnl|Prokka|DFFFODHA_01374	gnl|Prokka|HELIKHML_00546	gnl|Prokka|KBGEOCMP_03043	gnl|Prokka|JALPLDAK_00419	gnl|Prokka|ODNJENEP_04019	gnl|Prokka|PJOFBHAB_00014	gnl|Prokka|KNPLPNEO_00849	gnl|Prokka|DAPHBJOP_00850	gnl|Prokka|CMMGNANO_02355	gnl|Prokka|AKICPIJN_01606	gnl|Prokka|LGAPMFFL_00646	gnl|Prokka|MPFHDAIJ_02563	gnl|Prokka|NNNMJCKJ_00296
gnl|Prokka|KKKGOBDE_00924	persistent	Protein translocase subunit SecY	63	63	1	NA	NA	0	0	0	1250	1322	1306.76	gnl|Prokka|KKKGOBDE_00924	gnl|Prokka|CCDANNFG_02054	gnl|Prokka|CEFLJDAA_02136	gnl|Prokka|AEBPMPAI_00946	gnl|Prokka|LLMEGLFE_02739	gnl|Prokka|HANEGDDN_02339	gnl|Prokka|IHPPMIDC_03016	gnl|Prokka|AFJABFCA_03273	gnl|Prokka|EHIAFPEG_02806	gnl|Prokka|MBLMGBKF_01509	gnl|Prokka|POAJDKCB_00712	gnl|Prokka|AELAIDFL_00835	gnl|Prokka|BDAFOMMO_00481	gnl|Prokka|CENKBKCP_03494	gnl|Prokka|MJMNKEDD_02060	gnl|Prokka|BGAAKEKH_02799	gnl|Prokka|DICDNPMM_00416	gnl|Prokka|GCKNEJAJ_00422	gnl|Prokka|LMFNHEOK_02535	gnl|Prokka|CMPNEAOO_01665	gnl|Prokka|CKLAGEKC_01948	gnl|Prokka|JIJNDHHJ_03078	gnl|Prokka|BCDMJOOD_00078	gnl|Prokka|DFFFODHA_01457	gnl|Prokka|HELIKHML_00642	gnl|Prokka|KBGEOCMP_02250	gnl|Prokka|JALPLDAK_00292	gnl|Prokka|ODNJENEP_00898	gnl|Prokka|PJOFBHAB_01661	gnl|Prokka|KNPLPNEO_02447	gnl|Prokka|DAPHBJOP_02446	gnl|Prokka|CMMGNANO_02179	gnl|Prokka|AKICPIJN_01233	gnl|Prokka|LGAPMFFL_01570	gnl|Prokka|MPFHDAIJ_00600	gnl|Prokka|NNNMJCKJ_00702
gnl|Prokka|CENKBKCP_02691	persistent	Sulfate adenylyltransferase	62	63	1.02	NA	NA	0	0	0	1265	1313	1280.14	gnl|Prokka|KKKGOBDE_02814	gnl|Prokka|CCDANNFG_02079	gnl|Prokka|CEFLJDAA_00858	gnl|Prokka|AEBPMPAI_02498	gnl|Prokka|LLMEGLFE_01813	gnl|Prokka|HANEGDDN_00241	gnl|Prokka|IHPPMIDC_00592	gnl|Prokka|AFJABFCA_01732	gnl|Prokka|EHIAFPEG_01594	gnl|Prokka|MBLMGBKF_01530	gnl|Prokka|POAJDKCB_00472	gnl|Prokka|AELAIDFL_00316	gnl|Prokka|BDAFOMMO_00456	gnl|Prokka|CENKBKCP_02691	gnl|Prokka|MJMNKEDD_00064	gnl|Prokka|BGAAKEKH_00305	gnl|Prokka|DICDNPMM_02097	gnl|Prokka|GCKNEJAJ_01234	gnl|Prokka|LMFNHEOK_01509	gnl|Prokka|CMPNEAOO_02673	gnl|Prokka|CKLAGEKC_02112	gnl|Prokka|JIJNDHHJ_00773	gnl|Prokka|BCDMJOOD_01151	gnl|Prokka|DFFFODHA_01235	gnl|Prokka|HELIKHML_00263	gnl|Prokka|KBGEOCMP_01676	gnl|Prokka|JALPLDAK_01957	gnl|Prokka|ODNJENEP_00042	gnl|Prokka|PJOFBHAB_01483	gnl|Prokka|KNPLPNEO_02076	gnl|Prokka|DAPHBJOP_02075	gnl|Prokka|CMMGNANO_02153	gnl|Prokka|AKICPIJN_00236	gnl|Prokka|LGAPMFFL_00049	gnl|Prokka|MPFHDAIJ_01939	gnl|Prokka|NNNMJCKJ_01947
gnl|Prokka|CCDANNFG_00946	cloud	ABC transporter ATP-binding protein ModF	1	1	1	NA	NA	0	0	0	1544	1544	1544	0	gnl|Prokka|CCDANNFG_00946	0	0	0	0	0	0	0	0	0	0	0	0	0	0	0	0	0	0	0	0	0	0	0	0	0	0	0	0	0	0	0	0	0	0
gnl|Prokka|CENKBKCP_03088	persistent	GTP 3'%2C8-cyclase	63	64	1.02	NA	NA	0	0	0	854	1160	1029.69	gnl|Prokka|KKKGOBDE_02281	gnl|Prokka|CCDANNFG_00622	gnl|Prokka|CEFLJDAA_01850	gnl|Prokka|AEBPMPAI_02748	gnl|Prokka|LLMEGLFE_01082	gnl|Prokka|HANEGDDN_02076	gnl|Prokka|IHPPMIDC_01878	gnl|Prokka|AFJABFCA_00542	gnl|Prokka|EHIAFPEG_03652	gnl|Prokka|MBLMGBKF_01657	gnl|Prokka|POAJDKCB_01324	gnl|Prokka|AELAIDFL_02003	gnl|Prokka|BDAFOMMO_02192	gnl|Prokka|CENKBKCP_03088	gnl|Prokka|MJMNKEDD_00675	gnl|Prokka|BGAAKEKH_02949	gnl|Prokka|DICDNPMM_00650	gnl|Prokka|GCKNEJAJ_00577	gnl|Prokka|LMFNHEOK_01299	gnl|Prokka|CMPNEAOO_01520	gnl|Prokka|CKLAGEKC_00759	gnl|Prokka|JIJNDHHJ_03205	gnl|Prokka|BCDMJOOD_00573	gnl|Prokka|DFFFODHA_01021	gnl|Prokka|HELIKHML_03161	gnl|Prokka|KBGEOCMP_00388	gnl|Prokka|JALPLDAK_02289	gnl|Prokka|ODNJENEP_03890	gnl|Prokka|PJOFBHAB_00565	gnl|Prokka|KNPLPNEO_02477	gnl|Prokka|DAPHBJOP_02476	gnl|Prokka|CMMGNANO_01423	gnl|Prokka|AKICPIJN_02960	gnl|Prokka|LGAPMFFL_02237	gnl|Prokka|MPFHDAIJ_00059	gnl|Prokka|NNNMJCKJ_02907
gnl|Prokka|CMMGNANO_01674	persistent	O-acetylserine sulfhydrylase	58	62	1.07	NA	NA	0	0	0	911	962	927.26	gnl|Prokka|KKKGOBDE_03038	gnl|Prokka|CCDANNFG_02807	gnl|Prokka|CEFLJDAA_01769	gnl|Prokka|AEBPMPAI_00682	gnl|Prokka|LLMEGLFE_01616	gnl|Prokka|HANEGDDN_01245	gnl|Prokka|IHPPMIDC_01576	gnl|Prokka|AFJABFCA_01214	gnl|Prokka|EHIAFPEG_02034	gnl|Prokka|MBLMGBKF_01428	gnl|Prokka|POAJDKCB_00154	gnl|Prokka|AELAIDFL_02685 "gnl|Prokka|AELAIDFL_02731"	gnl|Prokka|BDAFOMMO_01387	gnl|Prokka|CENKBKCP_00400	gnl|Prokka|MJMNKEDD_02650	gnl|Prokka|BGAAKEKH_00389	gnl|Prokka|DICDNPMM_03272	gnl|Prokka|GCKNEJAJ_01334	gnl|Prokka|LMFNHEOK_00456	gnl|Prokka|CMPNEAOO_02540	0	gnl|Prokka|JIJNDHHJ_00810	gnl|Prokka|BCDMJOOD_01712	gnl|Prokka|DFFFODHA_02260	0	gnl|Prokka|KBGEOCMP_03864	0	0	gnl|Prokka|PJOFBHAB_02263	gnl|Prokka|KNPLPNEO_01629	gnl|Prokka|DAPHBJOP_01629	gnl|Prokka|CMMGNANO_01674	gnl|Prokka|AKICPIJN_00143	gnl|Prokka|LGAPMFFL_03020	gnl|Prokka|MPFHDAIJ_01700	gnl|Prokka|NNNMJCKJ_01374
gnl|Prokka|AKICPIJN_00314	shell	Molybdate-binding protein ModA	17	17	1	NA	NA	0	0	0	734	770	737.53	0	gnl|Prokka|CCDANNFG_03201	0	0	0	gnl|Prokka|HANEGDDN_01696	0	0	0	0	0	0	0	gnl|Prokka|CENKBKCP_01006	0	gnl|Prokka|BGAAKEKH_00233	gnl|Prokka|DICDNPMM_01528	gnl|Prokka|GCKNEJAJ_03277	0	gnl|Prokka|CMPNEAOO_02743	gnl|Prokka|CKLAGEKC_01408	gnl|Prokka|JIJNDHHJ_00660	0	0	gnl|Prokka|HELIKHML_02293	0	0	0	0	0	0	0	gnl|Prokka|AKICPIJN_00314	gnl|Prokka|LGAPMFFL_02081	0	0
gnl|Prokka|HANEGDDN_01691	shell	hypothetical protein	21	23	1.1	NA	NA	0	0	0	722	746	729.96	0	gnl|Prokka|CCDANNFG_00130	gnl|Prokka|CEFLJDAA_04186 "gnl|Prokka|CEFLJDAA_02880"	0	gnl|Prokka|LLMEGLFE_02597	gnl|Prokka|HANEGDDN_01691	0	0	gnl|Prokka|EHIAFPEG_01441	0	0	0	0	gnl|Prokka|CENKBKCP_00785	0	gnl|Prokka|BGAAKEKH_00238	gnl|Prokka|DICDNPMM_01455	gnl|Prokka|GCKNEJAJ_03282	gnl|Prokka|LMFNHEOK_00865 "gnl|Prokka|LMFNHEOK_03497"	gnl|Prokka|CMPNEAOO_02738	0	gnl|Prokka|JIJNDHHJ_00665	0	0	gnl|Prokka|HELIKHML_02718	0	0	0	0	0	0	0	gnl|Prokka|AKICPIJN_00309	gnl|Prokka|LGAPMFFL_02086	0	0
gnl|Prokka|CMMGNANO_00151	persistent	tRNA N6-adenosine threonylcarbamoyltransferase	63	63	1	NA	NA	0	0	0	1043	1292	1096.71	gnl|Prokka|KKKGOBDE_00386	gnl|Prokka|CCDANNFG_01895	gnl|Prokka|CEFLJDAA_02004	gnl|Prokka|AEBPMPAI_02799	gnl|Prokka|LLMEGLFE_02135	gnl|Prokka|HANEGDDN_00708	gnl|Prokka|IHPPMIDC_02108	gnl|Prokka|AFJABFCA_00783	gnl|Prokka|EHIAFPEG_03883	gnl|Prokka|MBLMGBKF_00427	gnl|Prokka|POAJDKCB_01244	gnl|Prokka|AELAIDFL_01281	gnl|Prokka|BDAFOMMO_00918	gnl|Prokka|CENKBKCP_00272	gnl|Prokka|MJMNKEDD_01290	gnl|Prokka|BGAAKEKH_03474	gnl|Prokka|DICDNPMM_01096	gnl|Prokka|GCKNEJAJ_03366	gnl|Prokka|LMFNHEOK_04166	gnl|Prokka|CMPNEAOO_00843	gnl|Prokka|CKLAGEKC_00936	gnl|Prokka|JIJNDHHJ_02249	gnl|Prokka|BCDMJOOD_01982	gnl|Prokka|DFFFODHA_00096	gnl|Prokka|HELIKHML_02543	gnl|Prokka|KBGEOCMP_00836	gnl|Prokka|JALPLDAK_00903	gnl|Prokka|ODNJENEP_02994	gnl|Prokka|PJOFBHAB_02648	gnl|Prokka|KNPLPNEO_00696	gnl|Prokka|DAPHBJOP_00697	gnl|Prokka|CMMGNANO_00151	gnl|Prokka|AKICPIJN_01851	gnl|Prokka|LGAPMFFL_03135	gnl|Prokka|MPFHDAIJ_02978	gnl|Prokka|NNNMJCKJ_02976
gnl|Prokka|LMFNHEOK_00257	persistent	50S ribosomal protein L9	63	63	1	NA	NA	0	0	0	494	650	529.52	gnl|Prokka|KKKGOBDE_01625	gnl|Prokka|CCDANNFG_01259	gnl|Prokka|CEFLJDAA_02372	gnl|Prokka|AEBPMPAI_02679	gnl|Prokka|LLMEGLFE_02858	gnl|Prokka|HANEGDDN_00877	gnl|Prokka|IHPPMIDC_02545	gnl|Prokka|AFJABFCA_00434	gnl|Prokka|EHIAFPEG_03523	gnl|Prokka|MBLMGBKF_01660	gnl|Prokka|POAJDKCB_02106	gnl|Prokka|AELAIDFL_00372	gnl|Prokka|BDAFOMMO_02677	gnl|Prokka|CENKBKCP_00932	gnl|Prokka|MJMNKEDD_00117	gnl|Prokka|BGAAKEKH_01469	gnl|Prokka|DICDNPMM_01253	gnl|Prokka|GCKNEJAJ_02877	gnl|Prokka|LMFNHEOK_00257	gnl|Prokka|CMPNEAOO_00610	gnl|Prokka|CKLAGEKC_02488	gnl|Prokka|JIJNDHHJ_02358	gnl|Prokka|BCDMJOOD_01430	gnl|Prokka|DFFFODHA_00401	gnl|Prokka|HELIKHML_01449	gnl|Prokka|KBGEOCMP_02743	gnl|Prokka|JALPLDAK_03481	gnl|Prokka|ODNJENEP_03717	gnl|Prokka|PJOFBHAB_00145	gnl|Prokka|KNPLPNEO_01482	gnl|Prokka|DAPHBJOP_01482	gnl|Prokka|CMMGNANO_01964	gnl|Prokka|AKICPIJN_02067	gnl|Prokka|LGAPMFFL_00825	gnl|Prokka|MPFHDAIJ_01991	gnl|Prokka|NNNMJCKJ_01031
gnl|Prokka|CMMGNANO_02866	persistent	Cyclic pyranopterin monophosphate synthase	63	63	1	NA	NA	0	0	0	476	698	512.86	gnl|Prokka|KKKGOBDE_00185	gnl|Prokka|CCDANNFG_00210	gnl|Prokka|CEFLJDAA_03045	gnl|Prokka|AEBPMPAI_01097	gnl|Prokka|LLMEGLFE_01937	gnl|Prokka|HANEGDDN_00889	gnl|Prokka|IHPPMIDC_01925	gnl|Prokka|AFJABFCA_00078	gnl|Prokka|EHIAFPEG_03594	gnl|Prokka|MBLMGBKF_00253	gnl|Prokka|POAJDKCB_00520	gnl|Prokka|AELAIDFL_00346	gnl|Prokka|BDAFOMMO_01596	gnl|Prokka|CENKBKCP_00668	gnl|Prokka|MJMNKEDD_00086	gnl|Prokka|BGAAKEKH_02525	gnl|Prokka|DICDNPMM_01266	gnl|Prokka|GCKNEJAJ_02615	gnl|Prokka|LMFNHEOK_02824	gnl|Prokka|CMPNEAOO_02958	gnl|Prokka|CKLAGEKC_01625	gnl|Prokka|JIJNDHHJ_02796	gnl|Prokka|BCDMJOOD_01204	gnl|Prokka|DFFFODHA_02020	gnl|Prokka|HELIKHML_00796	gnl|Prokka|KBGEOCMP_01702	gnl|Prokka|JALPLDAK_03294	gnl|Prokka|ODNJENEP_00861	gnl|Prokka|PJOFBHAB_00909	gnl|Prokka|KNPLPNEO_01515	gnl|Prokka|DAPHBJOP_01515	gnl|Prokka|CMMGNANO_02866	gnl|Prokka|AKICPIJN_02649	gnl|Prokka|LGAPMFFL_01071	gnl|Prokka|MPFHDAIJ_01960	gnl|Prokka|NNNMJCKJ_02005
gnl|Prokka|JALPLDAK_03479	persistent	30S ribosomal protein S6	63	63	1	NA	NA	0	0	0	287	317	307.1	gnl|Prokka|KKKGOBDE_01627	gnl|Prokka|CCDANNFG_01261	gnl|Prokka|CEFLJDAA_02370	gnl|Prokka|AEBPMPAI_02681	gnl|Prokka|LLMEGLFE_02856	gnl|Prokka|HANEGDDN_00879	gnl|Prokka|IHPPMIDC_02547	gnl|Prokka|AFJABFCA_00432	gnl|Prokka|EHIAFPEG_03521	gnl|Prokka|MBLMGBKF_01658	gnl|Prokka|POAJDKCB_02108	gnl|Prokka|AELAIDFL_00374	gnl|Prokka|BDAFOMMO_02675	gnl|Prokka|CENKBKCP_00930	gnl|Prokka|MJMNKEDD_00119	gnl|Prokka|BGAAKEKH_01471	gnl|Prokka|DICDNPMM_01255	gnl|Prokka|GCKNEJAJ_02875	gnl|Prokka|LMFNHEOK_00255	gnl|Prokka|CMPNEAOO_00612	gnl|Prokka|CKLAGEKC_02490	gnl|Prokka|JIJNDHHJ_02360	gnl|Prokka|BCDMJOOD_01432	gnl|Prokka|DFFFODHA_00403	gnl|Prokka|HELIKHML_01447	gnl|Prokka|KBGEOCMP_02745	gnl|Prokka|JALPLDAK_03479	gnl|Prokka|ODNJENEP_03719	gnl|Prokka|PJOFBHAB_00147	gnl|Prokka|KNPLPNEO_01480	gnl|Prokka|DAPHBJOP_01480	gnl|Prokka|CMMGNANO_01966	gnl|Prokka|AKICPIJN_02065	gnl|Prokka|LGAPMFFL_00827	gnl|Prokka|MPFHDAIJ_01993	gnl|Prokka|NNNMJCKJ_01033
gnl|Prokka|HELIKHML_01915	shell	hypothetical protein	33	33	1	NA	NA	0	0	0	2816	3092	2837.27	0	gnl|Prokka|CCDANNFG_03279	gnl|Prokka|CEFLJDAA_02960	0	0	0	gnl|Prokka|IHPPMIDC_02438	gnl|Prokka|AFJABFCA_00468	gnl|Prokka|EHIAFPEG_03501	gnl|Prokka|MBLMGBKF_01621	gnl|Prokka|POAJDKCB_01607	gnl|Prokka|AELAIDFL_02713	gnl|Prokka|BDAFOMMO_02922	gnl|Prokka|CENKBKCP_02951	0	0	gnl|Prokka|DICDNPMM_03191	0	gnl|Prokka|LMFNHEOK_02178	0	0	0	gnl|Prokka|BCDMJOOD_01010	gnl|Prokka|DFFFODHA_01371	gnl|Prokka|HELIKHML_01915	gnl|Prokka|KBGEOCMP_00099	0	0	0	0	0	gnl|Prokka|CMMGNANO_02904	0	0	0	gnl|Prokka|NNNMJCKJ_02592
gnl|Prokka|CGHPJPOP_00281	persistent	Formate dehydrogenase 2 subunit beta (cytochrome c-553)	62	132	2.13	NA	NA	0	0	0	647	767	715.5	gnl|Prokka|KKKGOBDE_02898 "gnl|Prokka|KKKGOBDE_02276"	gnl|Prokka|CCDANNFG_00631 "gnl|Prokka|CCDANNFG_03197" "gnl|Prokka|CCDANNFG_00713"	gnl|Prokka|CEFLJDAA_02207 "gnl|Prokka|CEFLJDAA_01854"	gnl|Prokka|AEBPMPAI_02752	gnl|Prokka|LLMEGLFE_00390	gnl|Prokka|HANEGDDN_02071	gnl|Prokka|IHPPMIDC_02787 "gnl|Prokka|IHPPMIDC_01883"	gnl|Prokka|AFJABFCA_01529 "gnl|Prokka|AFJABFCA_00546"	gnl|Prokka|EHIAFPEG_02374 "gnl|Prokka|EHIAFPEG_03656"	gnl|Prokka|MBLMGBKF_01712 "gnl|Prokka|MBLMGBKF_00979"	gnl|Prokka|POAJDKCB_00578	gnl|Prokka|AELAIDFL_02165	gnl|Prokka|BDAFOMMO_01013 "gnl|Prokka|BDAFOMMO_02201" "gnl|Prokka|BDAFOMMO_02358"	gnl|Prokka|CENKBKCP_00332 "gnl|Prokka|CENKBKCP_03117" "gnl|Prokka|CENKBKCP_01567"	gnl|Prokka|MJMNKEDD_01441 "gnl|Prokka|MJMNKEDD_00548"	gnl|Prokka|BGAAKEKH_00226 "gnl|Prokka|BGAAKEKH_01483"	gnl|Prokka|DICDNPMM_00645 "gnl|Prokka|DICDNPMM_01381"	gnl|Prokka|GCKNEJAJ_02134 "gnl|Prokka|GCKNEJAJ_02833"	gnl|Prokka|LMFNHEOK_00216 "gnl|Prokka|LMFNHEOK_01295"	gnl|Prokka|CMPNEAOO_00623 "gnl|Prokka|CMPNEAOO_02751"	gnl|Prokka|CKLAGEKC_01831 "gnl|Prokka|CKLAGEKC_01088"	gnl|Prokka|JIJNDHHJ_02459 "gnl|Prokka|JIJNDHHJ_02008"	gnl|Prokka|BCDMJOOD_01279	gnl|Prokka|DFFFODHA_01856	gnl|Prokka|HELIKHML_00121 "gnl|Prokka|HELIKHML_01322" "gnl|Prokka|HELIKHML_01326"	gnl|Prokka|KBGEOCMP_00384 "gnl|Prokka|KBGEOCMP_01445"	gnl|Prokka|JALPLDAK_02294 "gnl|Prokka|JALPLDAK_03199" "gnl|Prokka|JALPLDAK_01745"	gnl|Prokka|ODNJENEP_00267 "gnl|Prokka|ODNJENEP_03895" "gnl|Prokka|ODNJENEP_00769"	gnl|Prokka|PJOFBHAB_00223 "gnl|Prokka|PJOFBHAB_03021"	gnl|Prokka|KNPLPNEO_00733	gnl|Prokka|DAPHBJOP_00734	gnl|Prokka|CMMGNANO_01829 "gnl|Prokka|CMMGNANO_01832" "gnl|Prokka|CMMGNANO_01839"	gnl|Prokka|AKICPIJN_02731 "gnl|Prokka|AKICPIJN_01960"	gnl|Prokka|LGAPMFFL_02256 "gnl|Prokka|LGAPMFFL_02254"	gnl|Prokka|MPFHDAIJ_00116 "gnl|Prokka|MPFHDAIJ_03074"	gnl|Prokka|NNNMJCKJ_02071
gnl|Prokka|GJPLMKNB_02060	persistent	5'-nucleotidase SurE	63	63	1	NA	NA	0	0	0	749	845	768.86	gnl|Prokka|KKKGOBDE_03465	gnl|Prokka|CCDANNFG_02145	gnl|Prokka|CEFLJDAA_00701	gnl|Prokka|AEBPMPAI_00143	gnl|Prokka|LLMEGLFE_03128	gnl|Prokka|HANEGDDN_00481	gnl|Prokka|IHPPMIDC_00559	gnl|Prokka|AFJABFCA_01873	gnl|Prokka|EHIAFPEG_01557	gnl|Prokka|MBLMGBKF_01490	gnl|Prokka|POAJDKCB_00136	gnl|Prokka|AELAIDFL_00118	gnl|Prokka|BDAFOMMO_01927	gnl|Prokka|CENKBKCP_00359	gnl|Prokka|MJMNKEDD_02975	gnl|Prokka|BGAAKEKH_01576	gnl|Prokka|DICDNPMM_02235	gnl|Prokka|GCKNEJAJ_02738	gnl|Prokka|LMFNHEOK_00492	gnl|Prokka|CMPNEAOO_00717	gnl|Prokka|CKLAGEKC_01007	gnl|Prokka|JIJNDHHJ_02486	gnl|Prokka|BCDMJOOD_01718	gnl|Prokka|DFFFODHA_02307	gnl|Prokka|HELIKHML_02623	gnl|Prokka|KBGEOCMP_01272	gnl|Prokka|JALPLDAK_01144	gnl|Prokka|ODNJENEP_04362	gnl|Prokka|PJOFBHAB_00466	gnl|Prokka|KNPLPNEO_01776	gnl|Prokka|DAPHBJOP_01775	gnl|Prokka|CMMGNANO_02951	gnl|Prokka|AKICPIJN_01949	gnl|Prokka|LGAPMFFL_03062	gnl|Prokka|MPFHDAIJ_01382	gnl|Prokka|NNNMJCKJ_01379
gnl|Prokka|ODNJENEP_01665	shell	Fumarate reductase cytochrome b subunit	35	51	1.46	NA	NA	0	0	0	644	668	653.12	gnl|Prokka|KKKGOBDE_03066	gnl|Prokka|CCDANNFG_01121	gnl|Prokka|CEFLJDAA_00923	gnl|Prokka|AEBPMPAI_02326	gnl|Prokka|LLMEGLFE_00037 "gnl|Prokka|LLMEGLFE_00469"	gnl|Prokka|HANEGDDN_02302 "gnl|Prokka|HANEGDDN_01309"	gnl|Prokka|IHPPMIDC_00969	gnl|Prokka|AFJABFCA_00014	gnl|Prokka|EHIAFPEG_02758	0	0	0	0	gnl|Prokka|CENKBKCP_00840 "gnl|Prokka|CENKBKCP_02943"	0	gnl|Prokka|BGAAKEKH_03251 "gnl|Prokka|BGAAKEKH_01124"	gnl|Prokka|DICDNPMM_00599	gnl|Prokka|GCKNEJAJ_00241	gnl|Prokka|LMFNHEOK_03100	gnl|Prokka|CMPNEAOO_00205 "gnl|Prokka|CMPNEAOO_01175"	gnl|Prokka|CKLAGEKC_01362	gnl|Prokka|JIJNDHHJ_00436 "gnl|Prokka|JIJNDHHJ_02476"	0	0	gnl|Prokka|HELIKHML_02223	0	gnl|Prokka|JALPLDAK_02486 "gnl|Prokka|JALPLDAK_02422"	gnl|Prokka|ODNJENEP_04003 "gnl|Prokka|ODNJENEP_01665"	gnl|Prokka|PJOFBHAB_00938 "gnl|Prokka|PJOFBHAB_00496"	0	0	0	gnl|Prokka|AKICPIJN_00733 "gnl|Prokka|AKICPIJN_01497"	gnl|Prokka|LGAPMFFL_02560	0	0
gnl|Prokka|IAMHIBLB_02360	persistent	Hydrogenase 2 maturation protease	63	64	1.02	NA	NA	0	0	0	467	617	507.73	gnl|Prokka|KKKGOBDE_00375	gnl|Prokka|CCDANNFG_01962	gnl|Prokka|CEFLJDAA_02196	gnl|Prokka|AEBPMPAI_02787	gnl|Prokka|LLMEGLFE_03123	gnl|Prokka|HANEGDDN_00722	gnl|Prokka|IHPPMIDC_02799	gnl|Prokka|AFJABFCA_01542	gnl|Prokka|EHIAFPEG_02385	gnl|Prokka|MBLMGBKF_00231	gnl|Prokka|POAJDKCB_01080	gnl|Prokka|AELAIDFL_00952	gnl|Prokka|BDAFOMMO_02259	gnl|Prokka|CENKBKCP_03313	gnl|Prokka|MJMNKEDD_01095	gnl|Prokka|BGAAKEKH_01571	gnl|Prokka|DICDNPMM_01113	gnl|Prokka|GCKNEJAJ_02743	gnl|Prokka|LMFNHEOK_00203	gnl|Prokka|CMPNEAOO_00712	gnl|Prokka|CKLAGEKC_00471	gnl|Prokka|JIJNDHHJ_02481	gnl|Prokka|BCDMJOOD_00863	gnl|Prokka|DFFFODHA_01304	gnl|Prokka|HELIKHML_00455	gnl|Prokka|KBGEOCMP_01430	gnl|Prokka|JALPLDAK_00937	gnl|Prokka|ODNJENEP_03028	gnl|Prokka|PJOFBHAB_03000	gnl|Prokka|KNPLPNEO_02293	gnl|Prokka|DAPHBJOP_02292	gnl|Prokka|CMMGNANO_03068	gnl|Prokka|AKICPIJN_01954	gnl|Prokka|LGAPMFFL_01476	gnl|Prokka|MPFHDAIJ_02703	gnl|Prokka|NNNMJCKJ_00267
gnl|Prokka|AKJGOMLG_01979	persistent	Protein DsvD	62	69	1.11	NA	NA	0	0	0	221	293	237.57	gnl|Prokka|KKKGOBDE_03420	gnl|Prokka|CCDANNFG_00462	gnl|Prokka|CEFLJDAA_03174	gnl|Prokka|AEBPMPAI_01674	gnl|Prokka|LLMEGLFE_00581	gnl|Prokka|HANEGDDN_01334	gnl|Prokka|IHPPMIDC_03763	gnl|Prokka|AFJABFCA_01186 "gnl|Prokka|AFJABFCA_02241"	gnl|Prokka|EHIAFPEG_00780	gnl|Prokka|MBLMGBKF_01932	gnl|Prokka|POAJDKCB_00956 "gnl|Prokka|POAJDKCB_02382"	gnl|Prokka|AELAIDFL_00100	gnl|Prokka|BDAFOMMO_01491	gnl|Prokka|CENKBKCP_02870	gnl|Prokka|MJMNKEDD_02943	gnl|Prokka|BGAAKEKH_02105	gnl|Prokka|DICDNPMM_03117	gnl|Prokka|GCKNEJAJ_02198	gnl|Prokka|LMFNHEOK_00564	gnl|Prokka|CMPNEAOO_01975	gnl|Prokka|CKLAGEKC_01170	gnl|Prokka|JIJNDHHJ_00377	gnl|Prokka|BCDMJOOD_02678 "gnl|Prokka|BCDMJOOD_00781"	gnl|Prokka|DFFFODHA_02301	gnl|Prokka|HELIKHML_03370	0	gnl|Prokka|JALPLDAK_03038	gnl|Prokka|ODNJENEP_01921	gnl|Prokka|PJOFBHAB_01981	gnl|Prokka|KNPLPNEO_01864 "gnl|Prokka|KNPLPNEO_01868"	gnl|Prokka|DAPHBJOP_01867 "gnl|Prokka|DAPHBJOP_01863"	gnl|Prokka|CMMGNANO_01025	gnl|Prokka|AKICPIJN_00802	gnl|Prokka|LGAPMFFL_02042	gnl|Prokka|MPFHDAIJ_01415	gnl|Prokka|NNNMJCKJ_01563
gnl|Prokka|AEFHAMMA_02033	persistent	Histidinol-phosphate aminotransferase	63	63	1	NA	NA	0	0	0	1091	1163	1122.38	gnl|Prokka|KKKGOBDE_02362	gnl|Prokka|CCDANNFG_01298	gnl|Prokka|CEFLJDAA_02591	gnl|Prokka|AEBPMPAI_00592	gnl|Prokka|LLMEGLFE_00824	gnl|Prokka|HANEGDDN_01404	gnl|Prokka|IHPPMIDC_00611	gnl|Prokka|AFJABFCA_02014	gnl|Prokka|EHIAFPEG_00471	gnl|Prokka|MBLMGBKF_01786	gnl|Prokka|POAJDKCB_00793	gnl|Prokka|AELAIDFL_02084	gnl|Prokka|BDAFOMMO_02894	gnl|Prokka|CENKBKCP_02708	gnl|Prokka|MJMNKEDD_02206	gnl|Prokka|BGAAKEKH_00352	gnl|Prokka|DICDNPMM_03044	gnl|Prokka|GCKNEJAJ_01284	gnl|Prokka|LMFNHEOK_02478	gnl|Prokka|CMPNEAOO_02623	gnl|Prokka|CKLAGEKC_00707	gnl|Prokka|JIJNDHHJ_00780	gnl|Prokka|BCDMJOOD_01379	gnl|Prokka|DFFFODHA_01657	gnl|Prokka|HELIKHML_00965	gnl|Prokka|KBGEOCMP_02374	gnl|Prokka|JALPLDAK_01387	gnl|Prokka|ODNJENEP_00612	gnl|Prokka|PJOFBHAB_01266	gnl|Prokka|KNPLPNEO_01407	gnl|Prokka|DAPHBJOP_01407	gnl|Prokka|CMMGNANO_02942	gnl|Prokka|AKICPIJN_00185	gnl|Prokka|LGAPMFFL_01988	gnl|Prokka|MPFHDAIJ_00890	gnl|Prokka|NNNMJCKJ_02212
gnl|Prokka|BGAAKEKH_00975	shell	Elongation factor Ts	29	29	1	NA	NA	0	0	0	596	632	610.59	0	gnl|Prokka|CCDANNFG_01015	gnl|Prokka|CEFLJDAA_02831	gnl|Prokka|AEBPMPAI_00261	gnl|Prokka|LLMEGLFE_03483	gnl|Prokka|HANEGDDN_02468	gnl|Prokka|IHPPMIDC_00748	gnl|Prokka|AFJABFCA_01402	gnl|Prokka|EHIAFPEG_00341	0	0	0	0	0	0	gnl|Prokka|BGAAKEKH_00975	0	gnl|Prokka|GCKNEJAJ_00369	gnl|Prokka|LMFNHEOK_01877	gnl|Prokka|CMPNEAOO_00019	0	gnl|Prokka|JIJNDHHJ_03016	0	0	0	gnl|Prokka|KBGEOCMP_01068	0	0	0	0	0	0	gnl|Prokka|AKICPIJN_01290	0	0	0
gnl|Prokka|HANEGDDN_00412	persistent	hypothetical protein	55	58	1.05	NA	NA	0	0	0	965	1130	1083.09	gnl|Prokka|KKKGOBDE_01806	gnl|Prokka|CCDANNFG_00575	gnl|Prokka|CEFLJDAA_02306	gnl|Prokka|AEBPMPAI_02816	gnl|Prokka|LLMEGLFE_01497	gnl|Prokka|HANEGDDN_00412	gnl|Prokka|IHPPMIDC_02975	gnl|Prokka|AFJABFCA_00376	gnl|Prokka|EHIAFPEG_02847	gnl|Prokka|MBLMGBKF_01037	gnl|Prokka|POAJDKCB_02123	gnl|Prokka|AELAIDFL_02153 "gnl|Prokka|AELAIDFL_01782"	gnl|Prokka|BDAFOMMO_02157	gnl|Prokka|CENKBKCP_01583	gnl|Prokka|MJMNKEDD_00209	gnl|Prokka|BGAAKEKH_02062	gnl|Prokka|DICDNPMM_03410	gnl|Prokka|GCKNEJAJ_02163	gnl|Prokka|LMFNHEOK_03202	gnl|Prokka|CMPNEAOO_02012	0	gnl|Prokka|JIJNDHHJ_01606	gnl|Prokka|BCDMJOOD_01450	gnl|Prokka|DFFFODHA_00868	gnl|Prokka|HELIKHML_00345	gnl|Prokka|KBGEOCMP_03275	gnl|Prokka|JALPLDAK_01021	gnl|Prokka|ODNJENEP_03112	0	gnl|Prokka|KNPLPNEO_01251	gnl|Prokka|DAPHBJOP_01251	gnl|Prokka|CMMGNANO_01532	gnl|Prokka|AKICPIJN_01407	0	gnl|Prokka|MPFHDAIJ_02085	gnl|Prokka|NNNMJCKJ_01048
gnl|Prokka|ODNJENEP_00613	persistent	Cytidylate kinase	61	61	1	NA	NA	0	0	0	659	743	683.89	gnl|Prokka|KKKGOBDE_02363	gnl|Prokka|CCDANNFG_01297	gnl|Prokka|CEFLJDAA_02590	gnl|Prokka|AEBPMPAI_00591	gnl|Prokka|LLMEGLFE_00825	gnl|Prokka|HANEGDDN_01405	gnl|Prokka|IHPPMIDC_00612	gnl|Prokka|AFJABFCA_02015	gnl|Prokka|EHIAFPEG_00472	gnl|Prokka|MBLMGBKF_01785	gnl|Prokka|POAJDKCB_00792	gnl|Prokka|AELAIDFL_02085	gnl|Prokka|BDAFOMMO_02895	gnl|Prokka|CENKBKCP_02709	gnl|Prokka|MJMNKEDD_02207	gnl|Prokka|BGAAKEKH_00353	gnl|Prokka|DICDNPMM_03043	gnl|Prokka|GCKNEJAJ_01285	gnl|Prokka|LMFNHEOK_02477	gnl|Prokka|CMPNEAOO_02622	gnl|Prokka|CKLAGEKC_00706	gnl|Prokka|JIJNDHHJ_00781	gnl|Prokka|BCDMJOOD_01378	gnl|Prokka|DFFFODHA_01658	gnl|Prokka|HELIKHML_00966	gnl|Prokka|KBGEOCMP_02375	gnl|Prokka|JALPLDAK_01386	gnl|Prokka|ODNJENEP_00613	gnl|Prokka|PJOFBHAB_01265	gnl|Prokka|KNPLPNEO_01406	gnl|Prokka|DAPHBJOP_01406	gnl|Prokka|CMMGNANO_02941	gnl|Prokka|AKICPIJN_00184	gnl|Prokka|LGAPMFFL_01989	gnl|Prokka|MPFHDAIJ_00891	gnl|Prokka|NNNMJCKJ_02211
gnl|Prokka|OHEDPBDI_01585	shell	Molybdenum transport system permease protein ModB	19	22	1.16	NA	NA	0	0	0	644	764	672.77	0	gnl|Prokka|CCDANNFG_03202	0	0	gnl|Prokka|LLMEGLFE_02593	gnl|Prokka|HANEGDDN_01695	0	0	0	0	0	0	0	gnl|Prokka|CENKBKCP_01005 "gnl|Prokka|CENKBKCP_01335"	0	gnl|Prokka|BGAAKEKH_00234	gnl|Prokka|DICDNPMM_01529	gnl|Prokka|GCKNEJAJ_02143 "gnl|Prokka|GCKNEJAJ_03278"	0	gnl|Prokka|CMPNEAOO_02742	gnl|Prokka|CKLAGEKC_01409	gnl|Prokka|JIJNDHHJ_00661	0	0	gnl|Prokka|HELIKHML_02294	0	0	0	0	0	0	0	gnl|Prokka|AKICPIJN_00313	gnl|Prokka|LGAPMFFL_02082	0	0
gnl|Prokka|OHEDPBDI_01584	shell	Sulfate/thiosulfate import ATP-binding protein CysA	29	31	1.07	NA	NA	0	0	0	659	869	736.23	0	gnl|Prokka|CCDANNFG_03203	gnl|Prokka|CEFLJDAA_01611 "gnl|Prokka|CEFLJDAA_01420"	0	gnl|Prokka|LLMEGLFE_02594	gnl|Prokka|HANEGDDN_01694	gnl|Prokka|IHPPMIDC_01827	gnl|Prokka|AFJABFCA_02959	gnl|Prokka|EHIAFPEG_04108	0	0	0	0	gnl|Prokka|CENKBKCP_01004	0	gnl|Prokka|BGAAKEKH_00235	gnl|Prokka|DICDNPMM_01530	gnl|Prokka|GCKNEJAJ_03279	gnl|Prokka|LMFNHEOK_01439	gnl|Prokka|CMPNEAOO_02741	gnl|Prokka|CKLAGEKC_01410	gnl|Prokka|JIJNDHHJ_00662	0	0	gnl|Prokka|HELIKHML_02295	gnl|Prokka|KBGEOCMP_01249	0	0	0	0	0	0	gnl|Prokka|AKICPIJN_00312	gnl|Prokka|LGAPMFFL_02083	0	0
gnl|Prokka|MBLMGBKF_00651	persistent	Periplasmic [NiFe] hydrogenase small subunit	63	76	1.21	NA	NA	0	0	0	941	989	954.78	gnl|Prokka|KKKGOBDE_00373	gnl|Prokka|CCDANNFG_03411 "gnl|Prokka|CCDANNFG_01960"	gnl|Prokka|CEFLJDAA_02198	gnl|Prokka|AEBPMPAI_02785	gnl|Prokka|LLMEGLFE_01036 "gnl|Prokka|LLMEGLFE_03125"	gnl|Prokka|HANEGDDN_00724	gnl|Prokka|IHPPMIDC_02797	gnl|Prokka|AFJABFCA_01540	gnl|Prokka|EHIAFPEG_02383	gnl|Prokka|MBLMGBKF_00651	gnl|Prokka|POAJDKCB_01082	gnl|Prokka|AELAIDFL_00954	gnl|Prokka|BDAFOMMO_02257 "gnl|Prokka|BDAFOMMO_02402"	gnl|Prokka|CENKBKCP_03308	gnl|Prokka|MJMNKEDD_01097	gnl|Prokka|BGAAKEKH_01573	gnl|Prokka|DICDNPMM_01115	gnl|Prokka|GCKNEJAJ_02741	gnl|Prokka|LMFNHEOK_00205	gnl|Prokka|CMPNEAOO_00714	gnl|Prokka|CKLAGEKC_00473 "gnl|Prokka|CKLAGEKC_00582"	gnl|Prokka|JIJNDHHJ_02483	gnl|Prokka|BCDMJOOD_00865	gnl|Prokka|DFFFODHA_01306	gnl|Prokka|HELIKHML_00453	gnl|Prokka|KBGEOCMP_01432	gnl|Prokka|JALPLDAK_00935	gnl|Prokka|ODNJENEP_03026	gnl|Prokka|PJOFBHAB_02998 "gnl|Prokka|PJOFBHAB_02504"	gnl|Prokka|KNPLPNEO_02291	gnl|Prokka|DAPHBJOP_02290	gnl|Prokka|CMMGNANO_03070	gnl|Prokka|AKICPIJN_01952	gnl|Prokka|LGAPMFFL_01474	gnl|Prokka|MPFHDAIJ_02705	gnl|Prokka|NNNMJCKJ_00265
gnl|Prokka|EEICALGP_01672	persistent	Ribosome-recycling factor	63	63	1	NA	NA	0	0	0	554	560	556.76	gnl|Prokka|KKKGOBDE_00070	gnl|Prokka|CCDANNFG_01011	gnl|Prokka|CEFLJDAA_02829	gnl|Prokka|AEBPMPAI_00263	gnl|Prokka|LLMEGLFE_03481	gnl|Prokka|HANEGDDN_02466	gnl|Prokka|IHPPMIDC_00750	gnl|Prokka|AFJABFCA_01400	gnl|Prokka|EHIAFPEG_00339	gnl|Prokka|MBLMGBKF_02305	gnl|Prokka|POAJDKCB_00539	gnl|Prokka|AELAIDFL_02364	gnl|Prokka|BDAFOMMO_02751	gnl|Prokka|CENKBKCP_00009	gnl|Prokka|MJMNKEDD_02423	gnl|Prokka|BGAAKEKH_00973	gnl|Prokka|DICDNPMM_01943	gnl|Prokka|GCKNEJAJ_00371	gnl|Prokka|LMFNHEOK_01875	gnl|Prokka|CMPNEAOO_00017	gnl|Prokka|CKLAGEKC_01993	gnl|Prokka|JIJNDHHJ_03019	gnl|Prokka|BCDMJOOD_01222	gnl|Prokka|DFFFODHA_00595	gnl|Prokka|HELIKHML_00694	gnl|Prokka|KBGEOCMP_01070	gnl|Prokka|JALPLDAK_01932	gnl|Prokka|ODNJENEP_00067	gnl|Prokka|PJOFBHAB_00423	gnl|Prokka|KNPLPNEO_02129	gnl|Prokka|DAPHBJOP_02128	gnl|Prokka|CMMGNANO_01346	gnl|Prokka|AKICPIJN_01288	gnl|Prokka|LGAPMFFL_01625	gnl|Prokka|MPFHDAIJ_01110	gnl|Prokka|NNNMJCKJ_02023
gnl|Prokka|DICDNPMM_00776	persistent	Ferredoxin-type protein NapF	58	63	1.09	NA	NA	0	0	0	1958	1982	1963.24	gnl|Prokka|KKKGOBDE_00603	gnl|Prokka|CCDANNFG_01084 "gnl|Prokka|CCDANNFG_03208"	gnl|Prokka|CEFLJDAA_03674	gnl|Prokka|AEBPMPAI_01909	gnl|Prokka|LLMEGLFE_01668	gnl|Prokka|HANEGDDN_00987	gnl|Prokka|IHPPMIDC_00112	gnl|Prokka|AFJABFCA_02680	gnl|Prokka|EHIAFPEG_01274	gnl|Prokka|MBLMGBKF_01252	gnl|Prokka|POAJDKCB_02186	gnl|Prokka|AELAIDFL_00207	gnl|Prokka|BDAFOMMO_02498	0	gnl|Prokka|MJMNKEDD_02605	gnl|Prokka|BGAAKEKH_00135	gnl|Prokka|DICDNPMM_00776	gnl|Prokka|GCKNEJAJ_01095	gnl|Prokka|LMFNHEOK_00249	gnl|Prokka|CMPNEAOO_01071	0	gnl|Prokka|JIJNDHHJ_01502	gnl|Prokka|BCDMJOOD_01511	gnl|Prokka|DFFFODHA_00489	0	gnl|Prokka|KBGEOCMP_03383	gnl|Prokka|JALPLDAK_01444 "gnl|Prokka|JALPLDAK_02435"	gnl|Prokka|ODNJENEP_03171	gnl|Prokka|PJOFBHAB_02742 "gnl|Prokka|PJOFBHAB_00233"	gnl|Prokka|KNPLPNEO_01639	gnl|Prokka|DAPHBJOP_01639	gnl|Prokka|CMMGNANO_02761	gnl|Prokka|AKICPIJN_00610	gnl|Prokka|LGAPMFFL_01642	gnl|Prokka|MPFHDAIJ_01741	gnl|Prokka|NNNMJCKJ_01108
gnl|Prokka|KKKGOBDE_00370	shell	Periplasmic [NiFeSe] hydrogenase small subunit	22	22	1	NA	NA	0	0	0	923	956	948.77	gnl|Prokka|KKKGOBDE_00370	gnl|Prokka|CCDANNFG_01957	0	0	gnl|Prokka|LLMEGLFE_02122	0	0	0	0	0	0	0	gnl|Prokka|BDAFOMMO_02254	0	0	gnl|Prokka|BGAAKEKH_03487	0	gnl|Prokka|GCKNEJAJ_03353	0	gnl|Prokka|CMPNEAOO_00856	0	gnl|Prokka|JIJNDHHJ_02236	0	0	0	0	0	0	0	gnl|Prokka|KNPLPNEO_00983	gnl|Prokka|DAPHBJOP_00984	gnl|Prokka|CMMGNANO_03073	gnl|Prokka|AKICPIJN_02092	0	0	0
gnl|Prokka|MLEAOFEK_01367	persistent	Purine nucleoside phosphorylase 1	59	59	1	NA	NA	0	0	0	818	962	852.22	gnl|Prokka|KKKGOBDE_01086	gnl|Prokka|CCDANNFG_01378	gnl|Prokka|CEFLJDAA_02164	gnl|Prokka|AEBPMPAI_02727	gnl|Prokka|LLMEGLFE_02632	gnl|Prokka|HANEGDDN_01007	gnl|Prokka|IHPPMIDC_02993	gnl|Prokka|AFJABFCA_03296	gnl|Prokka|EHIAFPEG_02830	gnl|Prokka|MBLMGBKF_01718	gnl|Prokka|POAJDKCB_00479	gnl|Prokka|AELAIDFL_00322	gnl|Prokka|BDAFOMMO_02046	gnl|Prokka|CENKBKCP_00132	gnl|Prokka|MJMNKEDD_00071	gnl|Prokka|BGAAKEKH_01985	gnl|Prokka|DICDNPMM_01407	gnl|Prokka|GCKNEJAJ_01766	gnl|Prokka|LMFNHEOK_01114	gnl|Prokka|CMPNEAOO_02324	0	gnl|Prokka|JIJNDHHJ_00150	gnl|Prokka|BCDMJOOD_01158	gnl|Prokka|DFFFODHA_01994	gnl|Prokka|HELIKHML_00841	gnl|Prokka|KBGEOCMP_00711	gnl|Prokka|JALPLDAK_01111	gnl|Prokka|ODNJENEP_04394	gnl|Prokka|PJOFBHAB_02284	gnl|Prokka|KNPLPNEO_02083	gnl|Prokka|DAPHBJOP_02082	gnl|Prokka|CMMGNANO_02254	gnl|Prokka|AKICPIJN_02927	0	gnl|Prokka|MPFHDAIJ_01946	gnl|Prokka|NNNMJCKJ_01954
Gene	Partition	Gene-name	pident	No. isolates	No. sequences	Desulfovibrio_africanus_PCS.gff	Desulfovibrio_alaskensis_G20.gff	Desulfovibrio_alcoholivorans_DSM5433.gff	Desulfovibrio_alkalitolerans_DSM16529.gff	Desulfovibrio_bastinii_DSM16055.gff	Desulfovibrio_bizertensis_MKS_re-assembly.gff	Desulfovibrio_carbinolicus.gff	Desulfovibrio_carbinoliphilus_subsp_oakridgensis.gff	Desulfovibrio_cf_magneticus_IFRC170.gff	Desulfovibrio_cuneatus_DSM11391.gff	Desulfovibrio_desulfuricans_ATCC27774.gff	Desulfovibrio_desulfuricans_IC1.gff	Desulfovibrio_desulfuricans_NBRC13699.gff	Desulfovibrio_desulfuricans_ND132.gff	Desulfovibrio_fairfieldensis.gff	Desulfovibrio_ferrireducens.gff	Desulfovibrio_ferrophilus.gff	Desulfovibrio_frigidus_DSM17176.gff	Desulfovibrio_fructosivorans_JJ.gff	Desulfovibrio_gilichinskyi.gff	Desulfovibrio_gracilis_DSM16080.gff	Desulfovibrio_hydrothermalis_AM13_DSM14728.gff	Desulfovibrio_intestinalis.gff	Desulfovibrio_legallii.gff	Desulfovibrio_longus_DSM6739.gff	Desulfovibrio_magneticus_Maddingley_MBC34.gff	Desulfovibrio_marinus_CS1.gff	Desulfovibrio_marinus_P48SEP.gff	Desulfovibrio_oxyclinae_DSM11498.gff	Desulfovibrio_piger.gff	Desulfovibrio_piger_ERS1426881.gff	Desulfovibrio_psychrotolerans.gff	Desulfovibrio_salexigens_DSM2638.gff	Desulfovibrio_senegalensis.gff	Desulfovibrio_sp_3_1_syn3.gff	Desulfovibrio_sp_86.gff	Desulfovibrio_sp_86-1.gff	Desulfovibrio_sp_A2.gff	Desulfovibrio_sp_AS27yjCOA_33.gff	Desulfovibrio_sp_Bin1.gff	Desulfovibrio_sp_BMSR_re-assembly.gff	Desulfovibrio_sp_DMSS-1.gff	Desulfovibrio_sp_DS-1.gff	Desulfovibrio_sp_DV.gff
gnl|Prokka|PAHKPIPK_00481	persistent	pyrG	0.77	63		1	1	1	1	1	1	1	1	1	1	1	1	1	1	1	1	1	1	1	1	1	1	1	1	1	1	1	1	1	1	1	1	1	1	1	1	1	1	1	1	1	1	1	1
gnl|Prokka|NNFDCJBP_01394	persistent	rpsM	0.704	63		1	1	1	1	1	1	1	1	1	1	1	1	1	1	1	1	1	1	1	1	1	1	1	1	1	1	1	1	1	1	1	1	1	1	1	1	1	1	1	1	1	1	1	1
gnl|Prokka|CGHPJPOP_00794	persistent	Dde_0002	0.642	63		1	1	1	1	1	1	1	1	1	1	1	1	1	1	1	1	1	1	1	1	1	1	1	1	1	1	1	1	1	1	1	1	1	1	1	1	1	1	1	1	1	1	1	1
gnl|Prokka|ADMDPGPI_00543	persistent	prs	0.806	63		1	1	1	1	1	1	1	1	1	1	1	1	1	1	1	1	1	1	1	1	1	1	1	1	1	1	1	1	1	1	1	1	1	1	1	1	1	1	1	1	1	1	1	1
gnl|Prokka|CEFLJDAA_02133	persistent	rpsE	0.783	63		1	1	1	1	1	1	1	1	1	1	1	1	1	1	1	1	1	1	1	1	1	1	1	1	1	1	1	1	1	1	1	1	1	1	1	1	1	1	1	1	1	1	1	1
gnl|Prokka|CKLAGEKC_01832	persistent	Dde_3513	0.576	62		2	2	2	1	1	1	2	2	2	2	1	1	3	2	2	2	2	2	2	2	2	2	1	1	2	2	2	2	2	1	1	1	2	1	2	1	1	2	1	2	3	2	4	1
gnl|Prokka|CGHPJPOP_00281	persistent	Dde_0812	0.571	62		2	3	2	1	1	1	2	2	2	2	1	1	3	3	2	2	2	2	2	2	2	2	1	1	3	2	3	3	2	1	1	3	2	2	2	1	1	3	1	4	3	3	4	3
gnl|Prokka|GCKNEJAJ_01791	persistent	ispH	0.525	63		1	1	1	1	1	1	1	1	1	1	1	1	1	1	1	1	1	1	1	1	1	1	1	1	1	1	1	1	1	1	1	1	1	1	1	1	1	1	1	1	1	1	1	1
gnl|Prokka|KNPLPNEO_02452	persistent	rpsD	0.817	63		1	1	1	1	1	1	1	1	1	1	1	1	1	1	1	1	1	1	1	1	1	1	1	1	1	1	1	1	1	1	1	1	1	1	1	1	1	1	1	1	1	1	1	1
gnl|Prokka|PJCEGMLK_02854	persistent	r	0.668	63		1	1	1	1	1	1	1	1	1	1	1	1	1	1	1	1	1	1	1	1	1	2	1	1	1	1	1	1	1	1	1	1	1	1	1	1	1	1	1	1	1	1	1	1
gnl|Prokka|CCDANNFG_02947	shell	Dde_3228	1	47		1	1	1	1	1	2	1	1	1	0	0	0	1	1	1	1	1	1	1	1	1	1	0	0	1	1	1	1	1	0	0	1	1	1	1	0	0	1	0	0	2	1	1	1
gnl|Prokka|ADLOCMDD_00493	persistent	Dde_2067	0.726	63		1	1	1	1	1	1	1	1	1	1	1	1	1	1	1	1	1	1	1	1	1	1	1	1	1	1	1	1	1	1	1	1	1	1	1	1	1	1	1	1	1	1	1	1
gnl|Prokka|AKJGOMLG_01173	cloud	Dde_0140	0.555	7		0	1	0	0	0	0	0	0	0	0	0	0	0	0	0	0	0	0	0	0	0	0	0	0	0	0	1	1	1	0	0	1	0	0	0	0	0	0	0	0	0	0	0	0
gnl|Prokka|BCDMJOOD_01223	persistent	pyrH	0.74	63		1	1	1	1	1	1	1	1	1	1	1	1	1	1	1	1	1	1	1	1	1	1	1	1	1	1	1	1	1	1	1	1	1	1	1	1	1	1	1	1	1	1	1	1
gnl|Prokka|CCDANNFG_01219	shell	bamA	1	32		0	1	0	0	0	1	0	0	0	1	1	1	1	0	1	0	1	0	0	0	0	0	1	1	0	0	0	0	0	1	1	1	0	0	1	1	1	1	1	0	1	0	1	0
gnl|Prokka|DFFFODHA_00477	persistent	Dde_0762	0.876	63		1	1	1	1	2	1	1	1	1	1	1	1	1	1	1	2	1	1	1	2	2	2	1	1	2	1	1	1	2	1	1	1	2	2	1	1	1	1	1	2	1	1	1	1
gnl|Prokka|DICDNPMM_02098	persistent	Dde_1109	0.862	63		1	1	1	1	1	1	1	1	1	1	1	1	1	1	1	1	1	1	1	1	1	1	1	1	1	1	1	1	1	1	1	1	1	1	1	1	1	1	1	1	1	1	1	1
gnl|Prokka|MBLMGBKF_00428	persistent	fbp	0.716	63		1	1	1	1	1	1	1	1	1	1	1	1	1	1	1	1	1	1	1	1	1	1	1	1	1	1	1	1	1	1	1	1	1	1	1	1	1	1	1	1	1	1	1	1
gnl|Prokka|CENKBKCP_00931	persistent	rpsR	0.816	63		1	1	1	1	1	1	1	1	1	1	1	1	1	1	1	1	1	1	1	1	1	1	1	1	1	1	1	1	1	1	1	1	1	1	1	1	1	1	1	1	1	1	1	1
gnl|Prokka|CENKBKCP_02495	persistent	pyrC	0.596	62		1	1	1	1	1	1	1	1	1	1	1	1	1	1	1	1	1	1	1	1	1	1	1	1	1	1	1	1	1	1	1	1	1	1	1	1	1	1	1	1	1	1	1	1
gnl|Prokka|DFFFODHA_01454	persistent	rpsK	0.844	63		1	1	1	1	1	1	1	1	1	1	1	1	1	1	1	1	1	1	1	1	1	1	1	1	1	1	1	1	1	1	1	1	1	1	1	1	1	1	1	1	1	1	1	1
gnl|Prokka|BGAAKEKH_01572	persistent	Dde_3756	0.52	63		1	2	1	1	2	1	1	1	3	1	1	1	2	1	1	1	1	1	1	1	2	1	1	1	1	1	1	1	2	1	1	1	1	1	1	1	1	2	1	1	1	2	2	1
gnl|Prokka|CCDANNFG_03198	cloud	Dde_3515	1	1		0	1	0	0	0	0	0	0	0	0	0	0	0	0	0	0	0	0	0	0	0	0	0	0	0	0	0	0	0	0	0	0	0	0	0	0	0	0	0	0	0	0	0	0
gnl|Prokka|CCDANNFG_00105	cloud	cysQ	1	2		0	1	0	0	0	0	0	0	0	0	0	0	0	0	0	0	0	0	0	0	0	0	0	0	0	0	0	0	0	0	0	1	0	0	0	0	0	0	0	0	0	0	0	0
gnl|Prokka|CCDANNFG_00714	shell	Dde_0813	1	13		0	1	0	0	0	0	0	0	0	0	0	0	0	1	0	0	0	0	0	0	0	0	0	0	1	0	1	1	0	0	0	2	0	1	0	0	0	1	0	2	0	1	0	0
gnl|Prokka|HELIKHML_02717	shell	Dde_0154	0.675	29		0	1	2	0	1	1	1	1	1	0	0	0	0	1	0	1	0	1	1	1	0	1	0	0	1	1	1	1	0	0	0	0	1	1	0	0	0	0	0	1	1	1	0	1
gnl|Prokka|CCDANNFG_00768	cloud	Dde_0871	1	1		0	1	0	0	0	0	0	0	0	0	0	0	0	0	0	0	0	0	0	0	0	0	0	0	0	0	0	0	0	0	0	0	0	0	0	0	0	0	0	0	0	0	0	0
gnl|Prokka|HELIKHML_00591	shell	carA	0.648	62		1	1	1	1	1	1	1	1	1	0	1	1	1	1	1	1	1	1	1	1	1	1	1	1	1	1	1	1	1	1	1	1	1	1	1	1	1	1	1	1	1	1	1	1
gnl|Prokka|DPEMONCG_00421	persistent	bamD	0.605	62		0	1	1	1	1	1	1	1	1	1	1	1	1	1	1	1	1	1	1	1	1	1	1	1	1	1	1	1	1	1	1	1	1	1	1	1	1	1	1	1	1	1	1	1
gnl|Prokka|EIBJHHCL_01254	persistent	rpmJ	0.945	33		0	1	1	1	1	1	0	1	0	0	1	1	1	0	1	0	1	0	0	0	0	1	1	0	1	0	0	0	0	1	1	0	0	0	0	1	1	1	1	1	0	1	1	0
gnl|Prokka|MBLMGBKF_01253	persistent	Dde_1208	0.569	58		1	2	1	1	1	1	1	1	1	1	1	1	1	0	1	1	1	1	1	1	0	1	1	1	0	1	2	1	2	1	1	1	1	1	1	1	1	1	1	0	1	1	1	1
gnl|Prokka|HANEGDDN_01396	persistent	aroA	0.535	62		1	1	1	1	1	1	1	1	1	0	1	1	1	1	1	1	1	1	1	1	1	1	1	1	1	1	1	1	1	1	1	1	1	1	1	1	1	1	1	1	1	1	1	1
gnl|Prokka|GKANHBAA_02458	shell	Dde_2631	0.646	33		1	1	0	0	0	0	0	0	0	1	1	1	1	0	1	0	0	0	0	0	0	1	1	1	0	0	1	1	0	1	1	1	0	0	1	1	1	1	1	0	1	0	1	0
gnl|Prokka|CAKHCGPH_01758	persistent	Dde_2063	0.556	61		1	1	1	1	1	1	1	1	1	0	1	1	1	1	1	1	1	1	1	1	1	1	1	1	1	1	1	1	1	1	1	1	1	1	1	1	1	1	1	1	1	1	1	1
gnl|Prokka|PJCEGMLK_01946	persistent	Dde_1110	0.8	63		1	1	1	1	1	1	1	1	1	1	1	1	1	1	1	1	1	1	1	1	1	1	1	1	1	1	1	1	1	1	1	1	1	1	1	1	1	1	1	1	1	1	1	1
gnl|Prokka|MBLMGBKF_00236	persistent	pyrF	0.469	50		1	1	0	1	1	1	0	0	0	1	1	1	1	1	1	1	1	1	0	1	1	1	1	1	1	0	0	0	1	1	1	1	1	1	1	1	1	1	1	1	1	1	0	0
gnl|Prokka|KBGEOCMP_02249	persistent	rplO	0.68	63		1	1	1	1	1	1	1	1	1	1	1	1	1	1	1	1	1	1	1	1	1	1	1	1	1	1	1	1	1	1	1	1	1	1	1	1	1	1	1	1	1	1	1	1
gnl|Prokka|EHIAFPEG_00781	persistent	Dde_0527	0.779	61		1	1	1	1	1	1	1	2	1	1	2	1	1	1	1	1	1	1	1	1	1	1	2	1	1	0	1	1	1	2	2	1	1	1	1	1	1	1	0	1	1	1	1	2
gnl|Prokka|HEHLGAIB_00055	persistent	Dde_2225	0.618	61		1	1	1	1	1	1	1	1	1	1	1	1	1	1	1	1	1	1	1	1	1	1	1	1	1	1	1	1	0	1	1	1	1	1	1	1	1	1	1	1	1	1	1	1
gnl|Prokka|HEHLGAIB_00273	shell	Dde_2135	0.325	22		1	1	0	0	1	0	0	0	0	0	0	0	1	0	0	1	0	1	0	1	0	1	0	0	0	0	0	0	0	1	1	1	1	0	0	0	0	1	0	0	1	0	1	0
gnl|Prokka|HELIKHML_00135	shell	Dde_1789	0.495	24		1	1	0	1	1	0	0	0	0	0	0	0	1	1	0	0	1	0	0	0	1	0	0	0	1	0	0	0	0	0	0	1	0	1	0	0	0	1	0	1	1	0	1	0
gnl|Prokka|AELAIDFL_02698	persistent	pyrE	0.699	53		1	1	1	1	0	1	1	1	1	1	1	1	1	0	1	0	1	0	1	0	1	0	1	1	1	1	1	1	1	1	1	1	0	1	1	1	1	1	1	1	1	0	1	1
gnl|Prokka|CCDANNFG_00714	shell	Dde_0717	1	13		0	1	0	0	0	0	0	0	0	0	0	0	0	1	0	0	0	0	0	0	0	0	0	0	1	0	1	1	0	0	0	2	0	1	0	0	0	1	0	2	0	1	0	0
gnl|Prokka|ODNJENEP_04020	persistent	Dde_1449	0.711	54		1	1	1	1	1	1	1	1	1	1	1	1	1	1	1	1	1	1	1	1	1	1	1	1	1	1	1	1	1	1	1	1	1	1	1	1	1	0	1	0	1	1	0	1
gnl|Prokka|CMMGNANO_00483	persistent	Dde_2453	0.639	63		1	1	1	1	1	1	1	1	1	1	1	1	1	1	1	1	1	1	1	1	1	1	1	1	1	1	1	1	1	1	1	1	1	1	1	1	1	1	1	1	1	1	1	1
gnl|Prokka|IHPGBLAL_01557	persistent	Dde_3237	0.557	61		1	1	1	1	2	1	2	0	1	1	1	1	1	3	1	2	1	2	1	2	1	2	1	1	1	1	1	1	1	1	1	1	2	2	1	1	1	1	1	1	1	3	1	1
gnl|Prokka|MJMNKEDD_02053	persistent	rplQ	0.648	62		1	1	1	1	1	1	1	1	1	0	1	1	1	1	1	1	1	1	1	1	1	1	1	1	1	1	1	1	1	1	1	1	1	1	1	1	1	1	1	1	1	1	1	1
gnl|Prokka|CENKBKCP_02868	persistent	Dde_0526	0.765	62		1	1	1	1	1	1	1	2	1	1	2	1	1	1	1	1	1	1	1	1	1	1	2	1	1	0	1	1	1	2	2	1	1	1	1	1	1	1	2	1	1	1	1	2
gnl|Prokka|CENKBKCP_01875	persistent	Dde_2271	0.56	63		1	1	1	1	1	1	1	1	1	1	1	1	1	1	1	1	1	1	1	1	1	1	1	1	1	1	1	1	1	1	1	1	1	1	1	1	1	1	1	1	1	1	1	1
gnl|Prokka|MBLMGBKF_00651	persistent	Dde_3755	0.563	63		1	2	1	1	2	1	1	1	1	1	1	1	2	1	1	1	1	1	1	1	2	1	1	1	1	1	1	1	2	1	1	1	1	1	1	1	1	2	1	1	1	2	2	1
gnl|Prokka|AKICPIJN_01231	persistent	rpmD	0.767	63		1	1	1	1	1	1	1	1	1	1	1	1	1	1	1	1	1	1	1	1	1	1	1	1	1	1	1	1	1	1	1	1	1	1	1	1	1	1	1	1	1	1	1	1
gnl|Prokka|CCDANNFG_00237	cloud	Dde_0276	1	1		0	1	0	0	0	0	0	0	0	0	0	0	0	0	0	0	0	0	0	0	0	0	0	0	0	0	0	0	0	0	0	0	0	0	0	0	0	0	0	0	0	0	0	0
gnl|Prokka|KBGEOCMP_02998	persistent	Dde_2112	0.493	63		1	1	1	1	1	1	1	1	1	1	1	1	1	1	1	1	1	1	1	1	1	1	1	1	1	1	1	1	1	1	1	1	1	1	1	1	1	1	1	1	1	1	1	1
gnl|Prokka|AOMNPHHJ_02808	shell	Dde_0210	0.627	35		1	1	1	1	0	1	1	1	1	0	0	0	1	1	0	0	1	0	1	0	1	0	0	0	1	1	0	0	1	0	0	1	0	1	0	0	0	1	0	1	1	1	1	1
gnl|Prokka|DICDNPMM_01527	cloud	Dde_3517	0.498	2		0	1	0	0	0	0	0	0	0	0	0	0	0	0	0	0	1	0	0	0	0	0	0	0	0	0	0	0	0	0	0	0	0	0	0	0	0	0	0	0	0	0	0	0
gnl|Prokka|IHPGBLAL_01252	persistent	pyrB	0.706	62		1	0	1	1	1	1	1	1	1	1	1	1	1	1	1	1	1	1	1	1	1	1	1	1	1	1	1	1	1	1	1	1	1	1	1	1	1	1	1	1	1	1	1	1
gnl|Prokka|ODNJENEP_00023	persistent	rplS	0.713	62		1	1	1	1	1	1	1	1	1	1	1	1	1	1	1	1	1	1	1	1	1	1	1	1	1	1	1	1	1	1	1	1	1	1	1	1	1	1	1	1	1	1	1	1
gnl|Prokka|HEHLGAIB_00272	shell	Dde_2136	0.754	22		1	1	0	0	1	0	0	0	0	0	0	0	1	0	0	1	0	1	0	1	0	1	0	0	0	0	0	0	0	1	1	1	1	0	0	0	0	1	0	0	1	0	1	0
gnl|Prokka|HANEGDDN_00317	persistent	rpsP	0.71	63		1	1	1	1	1	1	1	1	1	1	1	1	1	1	1	1	1	1	1	1	1	1	1	1	1	1	1	1	1	1	1	1	1	1	1	1	1	1	1	1	1	1	1	1
gnl|Prokka|CGHPJPOP_00281	persistent	Dde_3514	0.571	62		2	3	2	1	1	1	2	2	2	2	1	1	3	3	2	2	2	2	2	2	2	2	1	1	3	2	3	3	2	1	1	3	2	2	2	1	1	3	1	4	3	3	4	3
gnl|Prokka|NGPAFJJN_00962	persistent	glyA	0.748	63		1	1	1	1	1	1	1	1	1	1	1	1	1	1	1	1	1	1	1	1	1	1	1	1	1	1	1	1	1	1	1	1	1	1	1	1	1	1	1	1	1	1	1	1
gnl|Prokka|MLEAOFEK_01625	persistent	rplF	0.748	63		1	1	1	1	1	1	1	1	1	1	1	1	1	1	1	1	1	1	1	1	1	1	1	1	1	1	1	1	1	1	1	1	1	1	1	1	1	1	1	1	1	1	1	1
gnl|Prokka|BDAFOMMO_01388	persistent	Dde_3081	0.718	59		1	1	1	1	1	1	1	1	1	1	1	1	1	1	1	1	1	1	1	1	0	1	1	1	0	1	0	0	1	1	1	1	1	1	1	1	1	1	1	1	1	1	1	2
gnl|Prokka|AEFHAMMA_03217	persistent	Dde_1112	0.607	63		1	1	1	1	1	1	1	1	1	1	1	1	1	1	1	1	1	1	1	1	1	1	1	1	1	1	1	1	1	1	1	1	1	1	1	1	1	1	1	1	1	1	1	1
gnl|Prokka|CMPNEAOO_00467	persistent	ndk	0.569	62		1	1	1	1	1	1	1	1	1	1	1	1	1	1	1	1	1	1	1	1	1	1	1	1	1	1	1	1	1	1	1	1	1	1	1	1	1	1	1	1	1	1	1	1
gnl|Prokka|EIBJHHCL_00475	persistent	polA	0.57	63		1	1	1	1	1	1	1	1	1	1	1	1	1	1	1	1	1	1	1	1	1	1	1	1	1	1	1	1	1	1	1	1	1	1	1	1	1	1	1	1	1	1	1	1
gnl|Prokka|JALPLDAK_00987	persistent	Dde_2120	0.53	63		1	1	1	1	1	1	1	1	1	1	1	1	1	1	1	1	1	1	1	1	1	1	1	1	1	1	1	1	1	1	1	1	1	1	1	1	1	1	1	1	1	1	1	1
gnl|Prokka|CMMGNANO_01420	shell	Dde_0706	0.672	10		0	1	0	0	0	0	0	0	0	0	0	0	1	0	0	0	0	0	0	0	0	0	0	0	0	0	0	0	0	0	0	1	0	0	0	0	0	1	0	0	1	0	0	0
gnl|Prokka|ODNJENEP_04410	persistent	Dde_1569	0.673	62		1	1	1	1	1	1	1	1	1	1	1	1	1	1	1	1	1	1	1	1	1	1	1	1	1	1	1	1	1	1	1	1	1	1	1	1	1	1	1	1	0	1	1	1
gnl|Prokka|CCDANNFG_01082	persistent	Dde_1207	1	58		1	2	1	1	1	1	1	1	1	1	1	1	1	0	1	1	1	1	1	1	0	1	1	1	0	1	2	1	2	1	1	1	1	1	1	1	1	1	1	0	1	1	1	1
gnl|Prokka|IHPGBLAL_01795	shell	sucD	0.55	41		1	1	1	1	1	1	1	1	1	0	0	0	1	1	0	1	1	1	1	1	0	1	0	0	1	1	1	1	1	0	0	1	1	1	0	0	0	1	0	0	1	1	0	1
gnl|Prokka|MBLMGBKF_01513	persistent	rplR	0.7	63		1	1	1	1	1	1	1	1	1	1	1	1	1	1	1	1	1	1	1	1	1	1	1	1	1	1	1	1	1	1	1	1	1	1	1	1	1	1	1	1	1	1	1	1
gnl|Prokka|BCDMJOOD_02059	cloud	Dde_0789	0.524	3		0	1	1	0	0	0	0	0	0	0	0	0	0	0	0	0	0	0	0	0	0	0	1	0	0	0	0	0	0	0	0	0	0	0	0	0	0	0	0	0	0	0	0	0
gnl|Prokka|AKJGOMLG_03918	shell	Dde_1211	0.521	33		1	2	1	1	1	1	1	1	1	1	0	0	0	0	0	1	1	1	1	1	0	1	0	0	0	1	2	1	2	0	0	1	1	1	0	0	0	0	0	0	1	1	0	1
gnl|Prokka|IHPGBLAL_03218	shell	Dde_2560	0.682	13		0	1	0	0	1	0	0	0	0	0	0	0	0	0	0	0	0	0	1	0	1	0	0	0	1	0	1	1	0	0	0	0	0	1	0	0	0	0	0	0	1	1	0	0
gnl|Prokka|CKLAGEKC_01942	persistent	rpsH	0.65	63		1	1	1	1	1	1	1	1	1	1	1	1	1	1	1	1	1	1	1	1	1	1	1	1	1	1	1	1	1	1	1	1	1	1	1	1	1	1	1	1	1	1	1	1
gnl|Prokka|BGAAKEKH_01572	persistent	Dde_2138	0.52	63		1	2	1	1	2	1	1	1	3	1	1	1	2	1	1	1	1	1	1	1	2	1	1	1	1	1	1	1	2	1	1	1	1	1	1	1	1	2	1	1	1	2	2	1
gnl|Prokka|ADMDPGPI_02377	shell	Dde_1210	0.768	33		1	2	1	1	1	1	1	1	1	1	0	0	0	0	0	1	1	1	1	1	0	1	0	0	0	1	2	1	2	0	0	1	1	1	0	0	0	0	0	0	1	1	0	1
gnl|Prokka|GCKNEJAJ_02353	shell	Dde_0680	0.625	9		1	1	0	1	0	0	0	0	0	0	0	0	0	1	0	0	0	1	0	0	0	0	0	0	0	0	0	0	1	0	0	0	1	0	0	0	0	0	0	0	0	0	0	0
gnl|Prokka|CCDANNFG_01891	cloud	Dde_2064	1	1		0	1	0	0	0	0	0	0	0	0	0	0	0	0	0	0	0	0	0	0	0	0	0	0	0	0	0	0	0	0	0	0	0	0	0	0	0	0	0	0	0	0	0	0
gnl|Prokka|KKKGOBDE_00378	persistent	pcm	0.649	63		1	1	1	1	1	1	1	1	1	1	1	1	1	1	1	1	1	1	1	1	1	1	1	1	1	1	1	1	1	1	1	1	1	1	1	1	1	1	1	1	1	1	1	1
gnl|Prokka|PJOFBHAB_00646	persistent	pyrR	0.672	63		1	1	1	1	1	1	1	1	1	1	1	1	1	1	1	1	1	1	1	1	1	1	1	1	1	1	1	1	1	1	1	1	1	1	1	1	1	1	1	1	1	1	1	1
gnl|Prokka|CENKBKCP_00783	cloud	Dde_0155	0.567	7		0	1	0	0	0	0	0	0	0	0	0	0	0	1	0	0	0	0	0	0	0	0	0	0	1	0	0	0	0	0	0	0	0	1	0	0	0	0	0	0	1	1	0	0
gnl|Prokka|MBLMGBKF_02312	persistent	tmk	0.6	62		1	1	1	1	1	1	1	1	1	1	1	1	1	1	1	1	1	1	1	1	1	1	1	1	1	1	1	1	1	1	1	1	1	1	1	1	1	1	1	1	1	1	1	0
gnl|Prokka|AFJABFCA_00781	persistent	Dde_2066	0.411	60		1	1	1	1	1	0	1	1	1	1	1	1	1	1	1	1	0	1	1	1	1	1	1	1	1	1	1	1	1	1	1	1	1	1	1	1	1	1	1	1	1	1	1	1
gnl|Prokka|KNPLPNEO_00088	persistent	Dde_0364	0.673	62		1	1	1	1	1	1	1	1	1	1	1	1	1	1	1	1	1	1	1	1	1	1	1	1	1	1	1	1	0	1	1	1	1	2	1	1	1	1	1	1	1	1	1	1
gnl|Prokka|CAKHCGPH_00734	persistent	Dde_2115	0.584	62		1	1	1	1	1	1	1	1	1	1	1	1	1	1	1	1	1	1	1	1	1	1	1	1	1	1	1	1	1	1	1	1	1	1	1	1	1	0	1	1	1	1	1	1
gnl|Prokka|BJAOCMHJ_03919	persistent	upp	0.73	63		1	1	1	1	1	1	1	1	1	1	1	1	1	1	1	1	1	1	1	1	1	1	1	1	1	1	1	1	1	1	1	1	1	1	1	1	1	1	1	1	1	1	1	1
gnl|Prokka|KKKGOBDE_00924	persistent	secY	0.734	63		1	1	1	1	1	1	1	1	1	1	1	1	1	1	1	1	1	1	1	1	1	1	1	1	1	1	1	1	1	1	1	1	1	1	1	1	1	1	1	1	1	1	1	1
gnl|Prokka|CENKBKCP_02691	persistent	Dde_2265	0.774	62		1	1	1	1	1	1	1	1	1	1	1	1	1	1	1	1	1	1	1	1	1	1	1	1	1	1	1	1	1	1	1	1	1	1	1	1	1	1	1	1	1	2	1	1
gnl|Prokka|CCDANNFG_00946	cloud	Dde_1055	1	1		0	1	0	0	0	0	0	0	0	0	0	0	0	0	0	0	0	0	0	0	0	0	0	0	0	0	0	0	0	0	0	0	0	0	0	0	0	0	0	0	0	0	0	0
gnl|Prokka|CENKBKCP_03088	persistent	moaA	0.514	63		1	1	1	1	1	1	1	1	1	1	1	1	1	1	1	1	1	1	1	1	1	1	1	1	1	1	1	1	1	1	1	1	1	1	1	1	1	1	1	1	1	1	1	1
gnl|Prokka|CMMGNANO_01674	persistent	Dde_3080	0.705	58		1	1	1	1	1	1	1	1	1	1	1	2	1	1	1	1	1	1	1	1	0	1	1	1	0	1	0	0	1	1	1	1	1	1	1	1	1	1	2	0	1	1	1	2
gnl|Prokka|AKICPIJN_00314	shell	Dde_3518	0.584	17		0	1	0	0	0	1	0	0	0	0	0	0	0	1	0	1	1	1	0	1	1	1	0	0	1	0	0	0	0	0	0	0	1	1	0	0	0	0	0	0	1	1	0	0
gnl|Prokka|HANEGDDN_01691	shell	Dde_0153	0.531	21		0	1	2	0	1	1	0	0	1	0	0	0	0	1	0	1	1	1	2	1	0	1	0	0	1	0	0	0	0	0	0	0	1	1	0	0	0	0	0	0	1	1	0	0
gnl|Prokka|CMMGNANO_00151	persistent	tsaD	0.591	63		1	1	1	1	1	1	1	1	1	1	1	1	1	1	1	1	1	1	1	1	1	1	1	1	1	1	1	1	1	1	1	1	1	1	1	1	1	1	1	1	1	1	1	1
gnl|Prokka|LMFNHEOK_00257	persistent	rplI	0.611	63		1	1	1	1	1	1	1	1	1	1	1	1	1	1	1	1	1	1	1	1	1	1	1	1	1	1	1	1	1	1	1	1	1	1	1	1	1	1	1	1	1	1	1	1
gnl|Prokka|CMMGNANO_02866	persistent	moaC	0.805	63		1	1	1	1	1	1	1	1	1	1	1	1	1	1	1	1	1	1	1	1	1	1	1	1	1	1	1	1	1	1	1	1	1	1	1	1	1	1	1	1	1	1	1	1
gnl|Prokka|JALPLDAK_03479	persistent	rpsF	0.638	63		1	1	1	1	1	1	1	1	1	1	1	1	1	1	1	1	1	1	1	1	1	1	1	1	1	1	1	1	1	1	1	1	1	1	1	1	1	1	1	1	1	1	1	1
gnl|Prokka|HELIKHML_01915	shell	Dde_3604	0.622	33		0	1	1	0	0	0	1	1	1	1	1	1	1	1	0	0	1	0	1	0	0	0	1	1	1	1	0	0	0	0	0	1	0	0	0	1	1	1	1	0	1	0	1	1
gnl|Prokka|CGHPJPOP_00281	persistent	Dde_0718	0.571	62		2	3	2	1	1	1	2	2	2	2	1	1	3	3	2	2	2	2	2	2	2	2	1	1	3	2	3	3	2	1	1	3	2	2	2	1	1	3	1	4	3	3	4	3
gnl|Prokka|GJPLMKNB_02060	persistent	surE	0.759	63		1	1	1	1	1	1	1	1	1	1	1	1	1	1	1	1	1	1	1	1	1	1	1	1	1	1	1	1	1	1	1	1	1	1	1	1	1	1	1	1	1	1	1	1
gnl|Prokka|ODNJENEP_01665	shell	Dde_1258	0.575	35		1	1	1	1	2	2	1	1	1	0	0	0	0	2	0	2	1	1	1	2	1	2	0	0	1	0	2	2	2	0	0	0	2	1	0	0	0	0	0	1	2	2	0	1
gnl|Prokka|IAMHIBLB_02360	persistent	Dde_2139	0.357	63		1	1	1	1	1	1	1	1	1	1	1	1	1	1	1	1	1	1	1	1	1	1	1	1	1	1	1	1	1	1	1	1	1	1	1	1	1	1	1	2	1	1	1	1
gnl|Prokka|AKJGOMLG_01979	persistent	Dde_0528	0.581	62		1	1	1	1	1	1	1	2	1	1	2	1	1	1	1	1	1	1	1	1	1	1	2	1	1	0	1	1	1	2	2	1	1	1	1	1	1	1	2	1	1	1	1	1
gnl|Prokka|AEFHAMMA_02033	persistent	hisC	0.592	63		1	1	1	1	1	1	1	1	1	1	1	1	1	1	1	1	1	1	1	1	1	1	1	1	1	1	1	1	1	1	1	1	1	1	1	1	1	1	1	1	1	1	1	1
gnl|Prokka|BGAAKEKH_00975	shell	tsf	0.668	29		0	1	1	1	1	1	1	1	1	0	0	0	0	0	0	1	0	1	1	1	0	1	0	0	0	1	0	0	0	0	0	0	1	0	0	0	0	1	0	1	0	1	1	1
gnl|Prokka|HANEGDDN_00412	persistent	Dde_0652	0.643	55		1	1	1	1	1	1	1	1	1	1	1	2	1	1	1	1	1	1	1	1	0	1	1	1	1	1	1	1	0	1	1	1	1	0	1	1	1	1	2	1	2	0	1	1
gnl|Prokka|ODNJENEP_00613	persistent	cmk	0.549	61		1	1	1	1	1	1	1	1	1	1	1	1	1	1	1	1	1	1	1	1	1	1	1	1	1	1	1	1	1	1	1	1	1	1	1	1	1	1	1	1	1	1	1	0
gnl|Prokka|OHEDPBDI_01585	shell	Dde_3519	0.554	19		0	1	0	0	1	1	0	0	0	0	0	0	0	2	0	1	1	2	0	1	1	1	0	0	1	0	0	0	0	0	0	0	1	1	0	0	0	0	0	0	2	1	0	0
gnl|Prokka|OHEDPBDI_01584	shell	Dde_3520	0.526	29		0	1	2	0	1	1	1	1	1	0	0	0	0	1	0	1	1	1	1	1	1	1	0	0	1	1	0	0	0	0	0	0	1	1	0	0	0	0	0	1	1	1	0	1
gnl|Prokka|MBLMGBKF_00651	persistent	Dde_2137	0.563	63		1	2	1	1	2	1	1	1	1	1	1	1	2	1	1	1	1	1	1	1	2	1	1	1	1	1	1	1	2	1	1	1	1	1	1	1	1	2	1	1	1	2	2	1
gnl|Prokka|EEICALGP_01672	persistent	frr	0.782	63		1	1	1	1	1	1	1	1	1	1	1	1	1	1	1	1	1	1	1	1	1	1	1	1	1	1	1	1	1	1	1	1	1	1	1	1	1	1	1	1	1	1	1	1
gnl|Prokka|DICDNPMM_00776	persistent	Dde_1209	0.751	58		1	2	1	1	1	1	1	1	1	1	1	1	1	0	1	1	1	1	1	1	0	1	1	1	0	1	2	1	2	1	1	1	1	1	1	1	1	1	1	0	1	1	1	1
gnl|Prokka|KKKGOBDE_00370	shell	Dde_2134	0.339	22		1	1	0	0	1	0	0	0	0	0	0	0	1	0	0	1	0	1	0	1	0	1	0	0	0	0	0	0	0	1	1	1	1	0	0	0	0	1	0	0	1	0	1	0
gnl|Prokka|MLEAOFEK_01367	persistent	Dde_1537	0.567	59		1	1	1	1	1	1	1	1	1	1	1	1	1	1	1	1	1	1	1	1	0	1	1	1	1	1	1	1	1	1	1	1	1	0	1	1	1	1	1	0	1	1	1	1
	Partition	Gene-name	pident	No. isolates	No. sequences	Desulfovibrio_africanus_PCS.gff	Desulfovibrio_alaskensis_G20.gff	Desulfovibrio_alcoholivorans_DSM5433.gff	Desulfovibrio_alkalitolerans_DSM16529.gff	Desulfovibrio_bastinii_DSM16055.gff	Desulfovibrio_bizertensis_MKS_re-assembly.gff	Desulfovibrio_carbinolicus.gff	Desulfovibrio_carbinoliphilus_subsp_oakridgensis.gff	Desulfovibrio_cf_magneticus_IFRC170.gff	Desulfovibrio_cuneatus_DSM11391.gff	Desulfovibrio_desulfuricans_ATCC27774.gff	Desulfovibrio_desulfuricans_IC1.gff	Desulfovibrio_desulfuricans_NBRC13699.gff	Desulfovibrio_desulfuricans_ND132.gff	Desulfovibrio_fairfieldensis.gff	Desulfovibrio_ferrireducens.gff	Desulfovibrio_ferrophilus.gff	Desulfovibrio_frigidus_DSM17176.gff	Desulfovibrio_fructosivorans_JJ.gff	Desulfovibrio_gilichinskyi.gff	Desulfovibrio_gracilis_DSM16080.gff	Desulfovibrio_hydrothermalis_AM13_DSM14728.gff	Desulfovibrio_intestinalis.gff	Desulfovibrio_legallii.gff	Desulfovibrio_longus_DSM6739.gff	Desulfovibrio_magneticus_Maddingley_MBC34.gff	Desulfovibrio_marinus_CS1.gff	Desulfovibrio_marinus_P48SEP.gff	Desulfovibrio_oxyclinae_DSM11498.gff	Desulfovibrio_piger.gff	Desulfovibrio_piger_ERS1426881.gff	Desulfovibrio_psychrotolerans.gff	Desulfovibrio_salexigens_DSM2638.gff	Desulfovibrio_senegalensis.gff	Desulfovibrio_sp_3_1_syn3.gff	Desulfovibrio_sp_86.gff	Desulfovibrio_sp_86-1.gff	Desulfovibrio_sp_A2.gff	Desulfovibrio_sp_AS27yjCOA_33.gff	Desulfovibrio_sp_Bin1.gff	Desulfovibrio_sp_BMSR_re-assembly.gff	Desulfovibrio_sp_DMSS-1.gff	Desulfovibrio_sp_DS-1.gff	Desulfovibrio_sp_DV.gff
	persistent	pyrG	0.77	63	63	1	1	1	1	1	1	1	1	1	1	1	1	1	1	1	1	1	1	1	1	1	1	1	1	1	1	1	1	1	1	1	1	1	1	1	1	1	1	1	1	1	1	1	1
	persistent	rpsM	0.704	63	63	1	1	1	1	1	1	1	1	1	1	1	1	1	1	1	1	1	1	1	1	1	1	1	1	1	1	1	1	1	1	1	1	1	1	1	1	1	1	1	1	1	1	1	1
	persistent	Dde_0002	0.642	63	63	1	1	1	1	1	1	1	1	1	1	1	1	1	1	1	1	1	1	1	1	1	1	1	1	1	1	1	1	1	1	1	1	1	1	1	1	1	1	1	1	1	1	1	1
	persistent	prs	0.806	63	63	1	1	1	1	1	1	1	1	1	1	1	1	1	1	1	1	1	1	1	1	1	1	1	1	1	1	1	1	1	1	1	1	1	1	1	1	1	1	1	1	1	1	1	1
	persistent	rpsE	0.783	63	63	1	1	1	1	1	1	1	1	1	1	1	1	1	1	1	1	1	1	1	1	1	1	1	1	1	1	1	1	1	1	1	1	1	1	1	1	1	1	1	1	1	1	1	1
	persistent	Dde_3513	0.576	62	113	2	2	2	1	1	1	2	2	2	2	1	1	3	2	2	2	2	2	2	2	2	2	1	1	2	2	2	2	2	1	1	1	2	1	2	1	1	2	1	2	3	2	4	1
	persistent	Dde_0812	0.571	62	132	2	3	2	1	1	1	2	2	2	2	1	1	3	3	2	2	2	2	2	2	2	2	1	1	3	2	3	3	2	1	1	3	2	2	2	1	1	3	1	4	3	3	4	3
	persistent	ispH	0.525	63	63	1	1	1	1	1	1	1	1	1	1	1	1	1	1	1	1	1	1	1	1	1	1	1	1	1	1	1	1	1	1	1	1	1	1	1	1	1	1	1	1	1	1	1	1
	persistent	rpsD	0.817	63	63	1	1	1	1	1	1	1	1	1	1	1	1	1	1	1	1	1	1	1	1	1	1	1	1	1	1	1	1	1	1	1	1	1	1	1	1	1	1	1	1	1	1	1	1
	persistent	r	0.668	63	64	1	1	1	1	1	1	1	1	1	1	1	1	1	1	1	1	1	1	1	1	1	2	1	1	1	1	1	1	1	1	1	1	1	1	1	1	1	1	1	1	1	1	1	1
	shell	Dde_3228	1	47	49	1	1	1	1	1	2	1	1	1	0	0	0	1	1	1	1	1	1	1	1	1	1	0	0	1	1	1	1	1	0	0	1	1	1	1	0	0	1	0	0	2	1	1	1
	persistent	Dde_2067	0.726	63	63	1	1	1	1	1	1	1	1	1	1	1	1	1	1	1	1	1	1	1	1	1	1	1	1	1	1	1	1	1	1	1	1	1	1	1	1	1	1	1	1	1	1	1	1
	cloud	Dde_0140	0.555	7	7	0	1	0	0	0	0	0	0	0	0	0	0	0	0	0	0	0	0	0	0	0	0	0	0	0	0	1	1	1	0	0	1	0	0	0	0	0	0	0	0	0	0	0	0
	persistent	pyrH	0.74	63	63	1	1	1	1	1	1	1	1	1	1	1	1	1	1	1	1	1	1	1	1	1	1	1	1	1	1	1	1	1	1	1	1	1	1	1	1	1	1	1	1	1	1	1	1
	shell	bamA	1	32	32	0	1	0	0	0	1	0	0	0	1	1	1	1	0	1	0	1	0	0	0	0	0	1	1	0	0	0	0	0	1	1	1	0	0	1	1	1	1	1	0	1	0	1	0
	persistent	Dde_0762	0.876	63	77	1	1	1	1	2	1	1	1	1	1	1	1	1	1	1	2	1	1	1	2	2	2	1	1	2	1	1	1	2	1	1	1	2	2	1	1	1	1	1	2	1	1	1	1
	persistent	Dde_1109	0.862	63	63	1	1	1	1	1	1	1	1	1	1	1	1	1	1	1	1	1	1	1	1	1	1	1	1	1	1	1	1	1	1	1	1	1	1	1	1	1	1	1	1	1	1	1	1
	persistent	fbp	0.716	63	63	1	1	1	1	1	1	1	1	1	1	1	1	1	1	1	1	1	1	1	1	1	1	1	1	1	1	1	1	1	1	1	1	1	1	1	1	1	1	1	1	1	1	1	1
	persistent	rpsR	0.816	63	63	1	1	1	1	1	1	1	1	1	1	1	1	1	1	1	1	1	1	1	1	1	1	1	1	1	1	1	1	1	1	1	1	1	1	1	1	1	1	1	1	1	1	1	1
	persistent	pyrC	0.596	62	62	1	1	1	1	1	1	1	1	1	1	1	1	1	1	1	1	1	1	1	1	1	1	1	1	1	1	1	1	1	1	1	1	1	1	1	1	1	1	1	1	1	1	1	1
	persistent	rpsK	0.844	63	63	1	1	1	1	1	1	1	1	1	1	1	1	1	1	1	1	1	1	1	1	1	1	1	1	1	1	1	1	1	1	1	1	1	1	1	1	1	1	1	1	1	1	1	1
	persistent	Dde_3756	0.52	63	79	1	2	1	1	2	1	1	1	3	1	1	1	2	1	1	1	1	1	1	1	2	1	1	1	1	1	1	1	2	1	1	1	1	1	1	1	1	2	1	1	1	2	2	1
	cloud	Dde_3515	1	1	1	0	1	0	0	0	0	0	0	0	0	0	0	0	0	0	0	0	0	0	0	0	0	0	0	0	0	0	0	0	0	0	0	0	0	0	0	0	0	0	0	0	0	0	0
	cloud	cysQ	1	2	2	0	1	0	0	0	0	0	0	0	0	0	0	0	0	0	0	0	0	0	0	0	0	0	0	0	0	0	0	0	0	0	1	0	0	0	0	0	0	0	0	0	0	0	0
	shell	Dde_0813	1	13	16	0	1	0	0	0	0	0	0	0	0	0	0	0	1	0	0	0	0	0	0	0	0	0	0	1	0	1	1	0	0	0	2	0	1	0	0	0	1	0	2	0	1	0	0
	shell	Dde_0154	0.675	29	30	0	1	2	0	1	1	1	1	1	0	0	0	0	1	0	1	0	1	1	1	0	1	0	0	1	1	1	1	0	0	0	0	1	1	0	0	0	0	0	1	1	1	0	1
	cloud	Dde_0871	1	1	1	0	1	0	0	0	0	0	0	0	0	0	0	0	0	0	0	0	0	0	0	0	0	0	0	0	0	0	0	0	0	0	0	0	0	0	0	0	0	0	0	0	0	0	0
	shell	carA	0.648	62	62	1	1	1	1	1	1	1	1	1	0	1	1	1	1	1	1	1	1	1	1	1	1	1	1	1	1	1	1	1	1	1	1	1	1	1	1	1	1	1	1	1	1	1	1
	persistent	bamD	0.605	62	62	0	1	1	1	1	1	1	1	1	1	1	1	1	1	1	1	1	1	1	1	1	1	1	1	1	1	1	1	1	1	1	1	1	1	1	1	1	1	1	1	1	1	1	1
	persistent	rpmJ	0.945	33	33	0	1	1	1	1	1	0	1	0	0	1	1	1	0	1	0	1	0	0	0	0	1	1	0	1	0	0	0	0	1	1	0	0	0	0	1	1	1	1	1	0	1	1	0
	persistent	Dde_1208	0.569	58	63	1	2	1	1	1	1	1	1	1	1	1	1	1	0	1	1	1	1	1	1	0	1	1	1	0	1	2	1	2	1	1	1	1	1	1	1	1	1	1	0	1	1	1	1
	persistent	aroA	0.535	62	62	1	1	1	1	1	1	1	1	1	0	1	1	1	1	1	1	1	1	1	1	1	1	1	1	1	1	1	1	1	1	1	1	1	1	1	1	1	1	1	1	1	1	1	1
	shell	Dde_2631	0.646	33	33	1	1	0	0	0	0	0	0	0	1	1	1	1	0	1	0	0	0	0	0	0	1	1	1	0	0	1	1	0	1	1	1	0	0	1	1	1	1	1	0	1	0	1	0
	persistent	Dde_2063	0.556	61	61	1	1	1	1	1	1	1	1	1	0	1	1	1	1	1	1	1	1	1	1	1	1	1	1	1	1	1	1	1	1	1	1	1	1	1	1	1	1	1	1	1	1	1	1
	persistent	Dde_1110	0.8	63	63	1	1	1	1	1	1	1	1	1	1	1	1	1	1	1	1	1	1	1	1	1	1	1	1	1	1	1	1	1	1	1	1	1	1	1	1	1	1	1	1	1	1	1	1
	persistent	pyrF	0.469	50	50	1	1	0	1	1	1	0	0	0	1	1	1	1	1	1	1	1	1	0	1	1	1	1	1	1	0	0	0	1	1	1	1	1	1	1	1	1	1	1	1	1	1	0	0
	persistent	rplO	0.68	63	63	1	1	1	1	1	1	1	1	1	1	1	1	1	1	1	1	1	1	1	1	1	1	1	1	1	1	1	1	1	1	1	1	1	1	1	1	1	1	1	1	1	1	1	1
	persistent	Dde_0527	0.779	61	68	1	1	1	1	1	1	1	2	1	1	2	1	1	1	1	1	1	1	1	1	1	1	2	1	1	0	1	1	1	2	2	1	1	1	1	1	1	1	0	1	1	1	1	2
	persistent	Dde_2225	0.618	61	61	1	1	1	1	1	1	1	1	1	1	1	1	1	1	1	1	1	1	1	1	1	1	1	1	1	1	1	1	0	1	1	1	1	1	1	1	1	1	1	1	1	1	1	1
	shell	Dde_2135	0.325	22	22	1	1	0	0	1	0	0	0	0	0	0	0	1	0	0	1	0	1	0	1	0	1	0	0	0	0	0	0	0	1	1	1	1	0	0	0	0	1	0	0	1	0	1	0
	shell	Dde_1789	0.495	24	24	1	1	0	1	1	0	0	0	0	0	0	0	1	1	0	0	1	0	0	0	1	0	0	0	1	0	0	0	0	0	0	1	0	1	0	0	0	1	0	1	1	0	1	0
	persistent	pyrE	0.699	53	53	1	1	1	1	0	1	1	1	1	1	1	1	1	0	1	0	1	0	1	0	1	0	1	1	1	1	1	1	1	1	1	1	0	1	1	1	1	1	1	1	1	0	1	1
	shell	Dde_0717	1	13	16	0	1	0	0	0	0	0	0	0	0	0	0	0	1	0	0	0	0	0	0	0	0	0	0	1	0	1	1	0	0	0	2	0	1	0	0	0	1	0	2	0	1	0	0
	persistent	Dde_1449	0.711	54	54	1	1	1	1	1	1	1	1	1	1	1	1	1	1	1	1	1	1	1	1	1	1	1	1	1	1	1	1	1	1	1	1	1	1	1	1	1	0	1	0	1	1	0	1
	persistent	Dde_2453	0.639	63	63	1	1	1	1	1	1	1	1	1	1	1	1	1	1	1	1	1	1	1	1	1	1	1	1	1	1	1	1	1	1	1	1	1	1	1	1	1	1	1	1	1	1	1	1
	persistent	Dde_3237	0.557	61	76	1	1	1	1	2	1	2	0	1	1	1	1	1	3	1	2	1	2	1	2	1	2	1	1	1	1	1	1	1	1	1	1	2	2	1	1	1	1	1	1	1	3	1	1
	persistent	rplQ	0.648	62	62	1	1	1	1	1	1	1	1	1	0	1	1	1	1	1	1	1	1	1	1	1	1	1	1	1	1	1	1	1	1	1	1	1	1	1	1	1	1	1	1	1	1	1	1
	persistent	Dde_0526	0.765	62	70	1	1	1	1	1	1	1	2	1	1	2	1	1	1	1	1	1	1	1	1	1	1	2	1	1	0	1	1	1	2	2	1	1	1	1	1	1	1	2	1	1	1	1	2
	persistent	Dde_2271	0.56	63	63	1	1	1	1	1	1	1	1	1	1	1	1	1	1	1	1	1	1	1	1	1	1	1	1	1	1	1	1	1	1	1	1	1	1	1	1	1	1	1	1	1	1	1	1
	persistent	Dde_3755	0.563	63	76	1	2	1	1	2	1	1	1	1	1	1	1	2	1	1	1	1	1	1	1	2	1	1	1	1	1	1	1	2	1	1	1	1	1	1	1	1	2	1	1	1	2	2	1
	persistent	rpmD	0.767	63	63	1	1	1	1	1	1	1	1	1	1	1	1	1	1	1	1	1	1	1	1	1	1	1	1	1	1	1	1	1	1	1	1	1	1	1	1	1	1	1	1	1	1	1	1
	cloud	Dde_0276	1	1	1	0	1	0	0	0	0	0	0	0	0	0	0	0	0	0	0	0	0	0	0	0	0	0	0	0	0	0	0	0	0	0	0	0	0	0	0	0	0	0	0	0	0	0	0
	persistent	Dde_2112	0.493	63	63	1	1	1	1	1	1	1	1	1	1	1	1	1	1	1	1	1	1	1	1	1	1	1	1	1	1	1	1	1	1	1	1	1	1	1	1	1	1	1	1	1	1	1	1
	shell	Dde_0210	0.627	35	35	1	1	1	1	0	1	1	1	1	0	0	0	1	1	0	0	1	0	1	0	1	0	0	0	1	1	0	0	1	0	0	1	0	1	0	0	0	1	0	1	1	1	1	1
	cloud	Dde_3517	0.498	2	2	0	1	0	0	0	0	0	0	0	0	0	0	0	0	0	0	1	0	0	0	0	0	0	0	0	0	0	0	0	0	0	0	0	0	0	0	0	0	0	0	0	0	0	0
	persistent	pyrB	0.706	62	62	1	0	1	1	1	1	1	1	1	1	1	1	1	1	1	1	1	1	1	1	1	1	1	1	1	1	1	1	1	1	1	1	1	1	1	1	1	1	1	1	1	1	1	1
	persistent	rplS	0.713	62	62	1	1	1	1	1	1	1	1	1	1	1	1	1	1	1	1	1	1	1	1	1	1	1	1	1	1	1	1	1	1	1	1	1	1	1	1	1	1	1	1	1	1	1	1
	shell	Dde_2136	0.754	22	22	1	1	0	0	1	0	0	0	0	0	0	0	1	0	0	1	0	1	0	1	0	1	0	0	0	0	0	0	0	1	1	1	1	0	0	0	0	1	0	0	1	0	1	0
	persistent	rpsP	0.71	63	63	1	1	1	1	1	1	1	1	1	1	1	1	1	1	1	1	1	1	1	1	1	1	1	1	1	1	1	1	1	1	1	1	1	1	1	1	1	1	1	1	1	1	1	1
	persistent	Dde_3514	0.571	62	132	2	3	2	1	1	1	2	2	2	2	1	1	3	3	2	2	2	2	2	2	2	2	1	1	3	2	3	3	2	1	1	3	2	2	2	1	1	3	1	4	3	3	4	3
	persistent	glyA	0.748	63	63	1	1	1	1	1	1	1	1	1	1	1	1	1	1	1	1	1	1	1	1	1	1	1	1	1	1	1	1	1	1	1	1	1	1	1	1	1	1	1	1	1	1	1	1
	persistent	rplF	0.748	63	63	1	1	1	1	1	1	1	1	1	1	1	1	1	1	1	1	1	1	1	1	1	1	1	1	1	1	1	1	1	1	1	1	1	1	1	1	1	1	1	1	1	1	1	1
	persistent	Dde_3081	0.718	59	61	1	1	1	1	1	1	1	1	1	1	1	1	1	1	1	1	1	1	1	1	0	1	1	1	0	1	0	0	1	1	1	1	1	1	1	1	1	1	1	1	1	1	1	2
	persistent	Dde_1112	0.607	63	63	1	1	1	1	1	1	1	1	1	1	1	1	1	1	1	1	1	1	1	1	1	1	1	1	1	1	1	1	1	1	1	1	1	1	1	1	1	1	1	1	1	1	1	1
	persistent	ndk	0.569	62	62	1	1	1	1	1	1	1	1	1	1	1	1	1	1	1	1	1	1	1	1	1	1	1	1	1	1	1	1	1	1	1	1	1	1	1	1	1	1	1	1	1	1	1	1
	persistent	polA	0.57	63	63	1	1	1	1	1	1	1	1	1	1	1	1	1	1	1	1	1	1	1	1	1	1	1	1	1	1	1	1	1	1	1	1	1	1	1	1	1	1	1	1	1	1	1	1
	persistent	Dde_2120	0.53	63	63	1	1	1	1	1	1	1	1	1	1	1	1	1	1	1	1	1	1	1	1	1	1	1	1	1	1	1	1	1	1	1	1	1	1	1	1	1	1	1	1	1	1	1	1
	shell	Dde_0706	0.672	10	10	0	1	0	0	0	0	0	0	0	0	0	0	1	0	0	0	0	0	0	0	0	0	0	0	0	0	0	0	0	0	0	1	0	0	0	0	0	1	0	0	1	0	0	0
	persistent	Dde_1569	0.673	62	62	1	1	1	1	1	1	1	1	1	1	1	1	1	1	1	1	1	1	1	1	1	1	1	1	1	1	1	1	1	1	1	1	1	1	1	1	1	1	1	1	0	1	1	1
	persistent	Dde_1207	1	58	63	1	2	1	1	1	1	1	1	1	1	1	1	1	0	1	1	1	1	1	1	0	1	1	1	0	1	2	1	2	1	1	1	1	1	1	1	1	1	1	0	1	1	1	1
	shell	sucD	0.55	41	41	1	1	1	1	1	1	1	1	1	0	0	0	1	1	0	1	1	1	1	1	0	1	0	0	1	1	1	1	1	0	0	1	1	1	0	0	0	1	0	0	1	1	0	1
	persistent	rplR	0.7	63	63	1	1	1	1	1	1	1	1	1	1	1	1	1	1	1	1	1	1	1	1	1	1	1	1	1	1	1	1	1	1	1	1	1	1	1	1	1	1	1	1	1	1	1	1
	cloud	Dde_0789	0.524	3	3	0	1	1	0	0	0	0	0	0	0	0	0	0	0	0	0	0	0	0	0	0	0	1	0	0	0	0	0	0	0	0	0	0	0	0	0	0	0	0	0	0	0	0	0
	shell	Dde_1211	0.521	33	38	1	2	1	1	1	1	1	1	1	1	0	0	0	0	0	1	1	1	1	1	0	1	0	0	0	1	2	1	2	0	0	1	1	1	0	0	0	0	0	0	1	1	0	1
	shell	Dde_2560	0.682	13	13	0	1	0	0	1	0	0	0	0	0	0	0	0	0	0	0	0	0	1	0	1	0	0	0	1	0	1	1	0	0	0	0	0	1	0	0	0	0	0	0	1	1	0	0
	persistent	rpsH	0.65	63	63	1	1	1	1	1	1	1	1	1	1	1	1	1	1	1	1	1	1	1	1	1	1	1	1	1	1	1	1	1	1	1	1	1	1	1	1	1	1	1	1	1	1	1	1
	persistent	Dde_2138	0.52	63	79	1	2	1	1	2	1	1	1	3	1	1	1	2	1	1	1	1	1	1	1	2	1	1	1	1	1	1	1	2	1	1	1	1	1	1	1	1	2	1	1	1	2	2	1
	shell	Dde_1210	0.768	33	38	1	2	1	1	1	1	1	1	1	1	0	0	0	0	0	1	1	1	1	1	0	1	0	0	0	1	2	1	2	0	0	1	1	1	0	0	0	0	0	0	1	1	0	1
	shell	Dde_0680	0.625	9	9	1	1	0	1	0	0	0	0	0	0	0	0	0	1	0	0	0	1	0	0	0	0	0	0	0	0	0	0	1	0	0	0	1	0	0	0	0	0	0	0	0	0	0	0
	cloud	Dde_2064	1	1	1	0	1	0	0	0	0	0	0	0	0	0	0	0	0	0	0	0	0	0	0	0	0	0	0	0	0	0	0	0	0	0	0	0	0	0	0	0	0	0	0	0	0	0	0
	persistent	pcm	0.649	63	63	1	1	1	1	1	1	1	1	1	1	1	1	1	1	1	1	1	1	1	1	1	1	1	1	1	1	1	1	1	1	1	1	1	1	1	1	1	1	1	1	1	1	1	1
	persistent	pyrR	0.672	63	63	1	1	1	1	1	1	1	1	1	1	1	1	1	1	1	1	1	1	1	1	1	1	1	1	1	1	1	1	1	1	1	1	1	1	1	1	1	1	1	1	1	1	1	1
	cloud	Dde_0155	0.567	7	7	0	1	0	0	0	0	0	0	0	0	0	0	0	1	0	0	0	0	0	0	0	0	0	0	1	0	0	0	0	0	0	0	0	1	0	0	0	0	0	0	1	1	0	0
	persistent	tmk	0.6	62	62	1	1	1	1	1	1	1	1	1	1	1	1	1	1	1	1	1	1	1	1	1	1	1	1	1	1	1	1	1	1	1	1	1	1	1	1	1	1	1	1	1	1	1	0
	persistent	Dde_2066	0.411	60	60	1	1	1	1	1	0	1	1	1	1	1	1	1	1	1	1	0	1	1	1	1	1	1	1	1	1	1	1	1	1	1	1	1	1	1	1	1	1	1	1	1	1	1	1
	persistent	Dde_0364	0.673	62	64	1	1	1	1	1	1	1	1	1	1	1	1	1	1	1	1	1	1	1	1	1	1	1	1	1	1	1	1	0	1	1	1	1	2	1	1	1	1	1	1	1	1	1	1
	persistent	Dde_2115	0.584	62	62	1	1	1	1	1	1	1	1	1	1	1	1	1	1	1	1	1	1	1	1	1	1	1	1	1	1	1	1	1	1	1	1	1	1	1	1	1	0	1	1	1	1	1	1
	persistent	upp	0.73	63	63	1	1	1	1	1	1	1	1	1	1	1	1	1	1	1	1	1	1	1	1	1	1	1	1	1	1	1	1	1	1	1	1	1	1	1	1	1	1	1	1	1	1	1	1
	persistent	secY	0.734	63	63	1	1	1	1	1	1	1	1	1	1	1	1	1	1	1	1	1	1	1	1	1	1	1	1	1	1	1	1	1	1	1	1	1	1	1	1	1	1	1	1	1	1	1	1
	persistent	Dde_2265	0.774	62	63	1	1	1	1	1	1	1	1	1	1	1	1	1	1	1	1	1	1	1	1	1	1	1	1	1	1	1	1	1	1	1	1	1	1	1	1	1	1	1	1	1	2	1	1
	cloud	Dde_1055	1	1	1	0	1	0	0	0	0	0	0	0	0	0	0	0	0	0	0	0	0	0	0	0	0	0	0	0	0	0	0	0	0	0	0	0	0	0	0	0	0	0	0	0	0	0	0
	persistent	moaA	0.514	63	64	1	1	1	1	1	1	1	1	1	1	1	1	1	1	1	1	1	1	1	1	1	1	1	1	1	1	1	1	1	1	1	1	1	1	1	1	1	1	1	1	1	1	1	1
	persistent	Dde_3080	0.705	58	62	1	1	1	1	1	1	1	1	1	1	1	2	1	1	1	1	1	1	1	1	0	1	1	1	0	1	0	0	1	1	1	1	1	1	1	1	1	1	2	0	1	1	1	2
	shell	Dde_3518	0.584	17	17	0	1	0	0	0	1	0	0	0	0	0	0	0	1	0	1	1	1	0	1	1	1	0	0	1	0	0	0	0	0	0	0	1	1	0	0	0	0	0	0	1	1	0	0
	shell	Dde_0153	0.531	21	23	0	1	2	0	1	1	0	0	1	0	0	0	0	1	0	1	1	1	2	1	0	1	0	0	1	0	0	0	0	0	0	0	1	1	0	0	0	0	0	0	1	1	0	0
	persistent	tsaD	0.591	63	63	1	1	1	1	1	1	1	1	1	1	1	1	1	1	1	1	1	1	1	1	1	1	1	1	1	1	1	1	1	1	1	1	1	1	1	1	1	1	1	1	1	1	1	1
	persistent	rplI	0.611	63	63	1	1	1	1	1	1	1	1	1	1	1	1	1	1	1	1	1	1	1	1	1	1	1	1	1	1	1	1	1	1	1	1	1	1	1	1	1	1	1	1	1	1	1	1
	persistent	moaC	0.805	63	63	1	1	1	1	1	1	1	1	1	1	1	1	1	1	1	1	1	1	1	1	1	1	1	1	1	1	1	1	1	1	1	1	1	1	1	1	1	1	1	1	1	1	1	1
	persistent	rpsF	0.638	63	63	1	1	1	1	1	1	1	1	1	1	1	1	1	1	1	1	1	1	1	1	1	1	1	1	1	1	1	1	1	1	1	1	1	1	1	1	1	1	1	1	1	1	1	1
	shell	Dde_3604	0.622	33	33	0	1	1	0	0	0	1	1	1	1	1	1	1	1	0	0	1	0	1	0	0	0	1	1	1	1	0	0	0	0	0	1	0	0	0	1	1	1	1	0	1	0	1	1
	persistent	Dde_0718	0.571	62	132	2	3	2	1	1	1	2	2	2	2	1	1	3	3	2	2	2	2	2	2	2	2	1	1	3	2	3	3	2	1	1	3	2	2	2	1	1	3	1	4	3	3	4	3
	persistent	surE	0.759	63	63	1	1	1	1	1	1	1	1	1	1	1	1	1	1	1	1	1	1	1	1	1	1	1	1	1	1	1	1	1	1	1	1	1	1	1	1	1	1	1	1	1	1	1	1
	shell	Dde_1258	0.575	35	51	1	1	1	1	2	2	1	1	1	0	0	0	0	2	0	2	1	1	1	2	1	2	0	0	1	0	2	2	2	0	0	0	2	1	0	0	0	0	0	1	2	2	0	1
	persistent	Dde_2139	0.357	63	64	1	1	1	1	1	1	1	1	1	1	1	1	1	1	1	1	1	1	1	1	1	1	1	1	1	1	1	1	1	1	1	1	1	1	1	1	1	1	1	2	1	1	1	1
	persistent	Dde_0528	0.581	62	69	1	1	1	1	1	1	1	2	1	1	2	1	1	1	1	1	1	1	1	1	1	1	2	1	1	0	1	1	1	2	2	1	1	1	1	1	1	1	2	1	1	1	1	1
	persistent	hisC	0.592	63	63	1	1	1	1	1	1	1	1	1	1	1	1	1	1	1	1	1	1	1	1	1	1	1	1	1	1	1	1	1	1	1	1	1	1	1	1	1	1	1	1	1	1	1	1
	shell	tsf	0.668	29	29	0	1	1	1	1	1	1	1	1	0	0	0	0	0	0	1	0	1	1	1	0	1	0	0	0	1	0	0	0	0	0	0	1	0	0	0	0	1	0	1	0	1	1	1
	persistent	Dde_0652	0.643	55	58	1	1	1	1	1	1	1	1	1	1	1	2	1	1	1	1	1	1	1	1	0	1	1	1	1	1	1	1	0	1	1	1	1	0	1	1	1	1	2	1	2	0	1	1
	persistent	cmk	0.549	61	61	1	1	1	1	1	1	1	1	1	1	1	1	1	1	1	1	1	1	1	1	1	1	1	1	1	1	1	1	1	1	1	1	1	1	1	1	1	1	1	1	1	1	1	0
	shell	Dde_3519	0.554	19	22	0	1	0	0	1	1	0	0	0	0	0	0	0	2	0	1	1	2	0	1	1	1	0	0	1	0	0	0	0	0	0	0	1	1	0	0	0	0	0	0	2	1	0	0
	shell	Dde_3520	0.526	29	31	0	1	2	0	1	1	1	1	1	0	0	0	0	1	0	1	1	1	1	1	1	1	0	0	1	1	0	0	0	0	0	0	1	1	0	0	0	0	0	1	1	1	0	1
	persistent	Dde_2137	0.563	63	76	1	2	1	1	2	1	1	1	1	1	1	1	2	1	1	1	1	1	1	1	2	1	1	1	1	1	1	1	2	1	1	1	1	1	1	1	1	2	1	1	1	2	2	1
	persistent	frr	0.782	63	63	1	1	1	1	1	1	1	1	1	1	1	1	1	1	1	1	1	1	1	1	1	1	1	1	1	1	1	1	1	1	1	1	1	1	1	1	1	1	1	1	1	1	1	1
	persistent	Dde_1209	0.751	58	63	1	2	1	1	1	1	1	1	1	1	1	1	1	0	1	1	1	1	1	1	0	1	1	1	0	1	2	1	2	1	1	1	1	1	1	1	1	1	1	0	1	1	1	1
	shell	Dde_2134	0.339	22	22	1	1	0	0	1	0	0	0	0	0	0	0	1	0	0	1	0	1	0	1	0	1	0	0	0	0	0	0	0	1	1	1	1	0	0	0	0	1	0	0	1	0	1	0
	persistent	Dde_1537	0.567	59	59	1	1	1	1	1	1	1	1	1	1	1	1	1	1	1	1	1	1	1	1	0	1	1	1	1	1	1	1	1	1	1	1	1	0	1	1	1	1	1	0	1	1	1	1
		pyrG	rpsM	Dde_0002	prs	rpsE	Dde_3513	Dde_0812	ispH	rpsD	r	Dde_3228	Dde_2067	Dde_0140	pyrH	bamA	Dde_0762	Dde_1109	fbp	rpsR	pyrC	rpsK	Dde_3756	Dde_3515	cysQ	Dde_0813	Dde_0154	Dde_0871	carA	bamD	rpmJ	Dde_1208	aroA	Dde_2631	Dde_2063	Dde_1110	pyrF	rplO	Dde_0527	Dde_2225	Dde_2135	Dde_1789	pyrE	Dde_0717	Dde_1449	Dde_2453	Dde_3237	rplQ	Dde_0526
	Partition	persistent	persistent	persistent	persistent	persistent	persistent	persistent	persistent	persistent	persistent	shell	persistent	cloud	persistent	shell	persistent	persistent	persistent	persistent	persistent	persistent	persistent	cloud	cloud	shell	shell	cloud	shell	persistent	persistent	persistent	persistent	shell	persistent	persistent	persistent	persistent	persistent	persistent	shell	shell	persistent	shell	persistent	persistent	persistent	persistent	persistent
	Desulfovibrio_africanus_PCS	1	1	1	1	1	2	2	1	1	1	1	1	0	1	0	1	1	1	1	1	1	1	0	0	0	0	0	1	0	0	1	1	1	1	1	1	1	1	1	1	1	1	0	1	1	1	1	1
	Desulfovibrio_alaskensis_G20	1	1	1	1	1	2	3	1	1	1	1	1	1	1	1	1	1	1	1	1	1	2	1	1	1	1	1	1	1	1	2	1	1	1	1	1	1	1	1	1	1	1	1	1	1	1	1	1
	Desulfovibrio_alcoholivorans_DSM5433	1	1	1	1	1	2	2	1	1	1	1	1	0	1	0	1	1	1	1	1	1	1	0	0	0	2	0	1	1	1	1	1	0	1	1	0	1	1	1	0	0	1	0	1	1	1	1	1
	Desulfovibrio_alkalitolerans_DSM16529	1	1	1	1	1	1	1	1	1	1	1	1	0	1	0	1	1	1	1	1	1	1	0	0	0	0	0	1	1	1	1	1	0	1	1	1	1	1	1	0	1	1	0	1	1	1	1	1
	Desulfovibrio_bastinii_DSM16055	1	1	1	1	1	1	1	1	1	1	1	1	0	1	0	2	1	1	1	1	1	2	0	0	0	1	0	1	1	1	1	1	0	1	1	1	1	1	1	1	1	0	0	1	1	2	1	1
	Desulfovibrio_bizertensis_MKS_re-assembly	1	1	1	1	1	1	1	1	1	1	2	1	0	1	1	1	1	1	1	1	1	1	0	0	0	1	0	1	1	1	1	1	0	1	1	1	1	1	1	0	0	1	0	1	1	1	1	1
	Desulfovibrio_carbinolicus	1	1	1	1	1	2	2	1	1	1	1	1	0	1	0	1	1	1	1	1	1	1	0	0	0	1	0	1	1	0	1	1	0	1	1	0	1	1	1	0	0	1	0	1	1	2	1	1
	Desulfovibrio_carbinoliphilus_subsp_oakridgensis	1	1	1	1	1	2	2	1	1	1	1	1	0	1	0	1	1	1	1	1	1	1	0	0	0	1	0	1	1	1	1	1	0	1	1	0	1	2	1	0	0	1	0	1	1	0	1	2
	Desulfovibrio_cf_magneticus_IFRC170	1	1	1	1	1	2	2	1	1	1	1	1	0	1	0	1	1	1	1	1	1	3	0	0	0	1	0	1	1	0	1	1	0	1	1	0	1	1	1	0	0	1	0	1	1	1	1	1
	Desulfovibrio_cuneatus_DSM11391	1	1	1	1	1	2	2	1	1	1	0	1	0	1	1	1	1	1	1	1	1	1	0	0	0	0	0	0	1	0	1	0	1	0	1	1	1	1	1	0	0	1	0	1	1	1	0	1
	Desulfovibrio_desulfuricans_ATCC27774	1	1	1	1	1	1	1	1	1	1	0	1	0	1	1	1	1	1	1	1	1	1	0	0	0	0	0	1	1	1	1	1	1	1	1	1	1	2	1	0	0	1	0	1	1	1	1	2
	Desulfovibrio_desulfuricans_IC1	1	1	1	1	1	1	1	1	1	1	0	1	0	1	1	1	1	1	1	1	1	1	0	0	0	0	0	1	1	1	1	1	1	1	1	1	1	1	1	0	0	1	0	1	1	1	1	1
	Desulfovibrio_desulfuricans_NBRC13699	1	1	1	1	1	3	3	1	1	1	1	1	0	1	1	1	1	1	1	1	1	2	0	0	0	0	0	1	1	1	1	1	1	1	1	1	1	1	1	1	1	1	0	1	1	1	1	1
	Desulfovibrio_desulfuricans_ND132	1	1	1	1	1	2	3	1	1	1	1	1	0	1	0	1	1	1	1	1	1	1	0	0	1	1	0	1	1	0	0	1	0	1	1	1	1	1	1	0	1	0	1	1	1	3	1	1
	Desulfovibrio_fairfieldensis	1	1	1	1	1	2	2	1	1	1	1	1	0	1	1	1	1	1	1	1	1	1	0	0	0	0	0	1	1	1	1	1	1	1	1	1	1	1	1	0	0	1	0	1	1	1	1	1
	Desulfovibrio_ferrireducens	1	1	1	1	1	2	2	1	1	1	1	1	0	1	0	2	1	1	1	1	1	1	0	0	0	1	0	1	1	0	1	1	0	1	1	1	1	1	1	1	0	0	0	1	1	2	1	1
	Desulfovibrio_ferrophilus	1	1	1	1	1	2	2	1	1	1	1	1	0	1	1	1	1	1	1	1	1	1	0	0	0	0	0	1	1	1	1	1	0	1	1	1	1	1	1	0	1	1	0	1	1	1	1	1
	Desulfovibrio_frigidus_DSM17176	1	1	1	1	1	2	2	1	1	1	1	1	0	1	0	1	1	1	1	1	1	1	0	0	0	1	0	1	1	0	1	1	0	1	1	1	1	1	1	1	0	0	0	1	1	2	1	1
	Desulfovibrio_fructosivorans_JJ	1	1	1	1	1	2	2	1	1	1	1	1	0	1	0	1	1	1	1	1	1	1	0	0	0	1	0	1	1	0	1	1	0	1	1	0	1	1	1	0	0	1	0	1	1	1	1	1
	Desulfovibrio_gilichinskyi	1	1	1	1	1	2	2	1	1	1	1	1	0	1	0	2	1	1	1	1	1	1	0	0	0	1	0	1	1	0	1	1	0	1	1	1	1	1	1	1	0	0	0	1	1	2	1	1
	Desulfovibrio_gracilis_DSM16080	1	1	1	1	1	2	2	1	1	1	1	1	0	1	0	2	1	1	1	1	1	2	0	0	0	0	0	1	1	0	0	1	0	1	1	1	1	1	1	0	1	1	0	1	1	1	1	1
	Desulfovibrio_hydrothermalis_AM13_DSM14728	1	1	1	1	1	2	2	1	1	2	1	1	0	1	0	2	1	1	1	1	1	1	0	0	0	1	0	1	1	1	1	1	1	1	1	1	1	1	1	1	0	0	0	1	1	2	1	1
	Desulfovibrio_intestinalis	1	1	1	1	1	1	1	1	1	1	0	1	0	1	1	1	1	1	1	1	1	1	0	0	0	0	0	1	1	1	1	1	1	1	1	1	1	2	1	0	0	1	0	1	1	1	1	2
	Desulfovibrio_legallii	1	1	1	1	1	1	1	1	1	1	0	1	0	1	1	1	1	1	1	1	1	1	0	0	0	0	0	1	1	0	1	1	1	1	1	1	1	1	1	0	0	1	0	1	1	1	1	1
	Desulfovibrio_longus_DSM6739	1	1	1	1	1	2	3	1	1	1	1	1	0	1	0	2	1	1	1	1	1	1	0	0	1	1	0	1	1	1	0	1	0	1	1	1	1	1	1	0	1	1	1	1	1	1	1	1
	Desulfovibrio_magneticus_Maddingley_MBC34	1	1	1	1	1	2	2	1	1	1	1	1	0	1	0	1	1	1	1	1	1	1	0	0	0	1	0	1	1	0	1	1	0	1	1	0	1	0	1	0	0	1	0	1	1	1	1	0
	Desulfovibrio_marinus_CS1	1	1	1	1	1	2	3	1	1	1	1	1	1	1	0	1	1	1	1	1	1	1	0	0	1	1	0	1	1	0	2	1	1	1	1	0	1	1	1	0	0	1	1	1	1	1	1	1
	Desulfovibrio_marinus_P48SEP	1	1	1	1	1	2	3	1	1	1	1	1	1	1	0	1	1	1	1	1	1	1	0	0	1	1	0	1	1	0	1	1	1	1	1	0	1	1	1	0	0	1	1	1	1	1	1	1
	Desulfovibrio_oxyclinae_DSM11498	1	1	1	1	1	2	2	1	1	1	1	1	1	1	0	2	1	1	1	1	1	2	0	0	0	0	0	1	1	0	2	1	0	1	1	1	1	1	0	0	0	1	0	1	1	1	1	1
	Desulfovibrio_piger	1	1	1	1	1	1	1	1	1	1	0	1	0	1	1	1	1	1	1	1	1	1	0	0	0	0	0	1	1	1	1	1	1	1	1	1	1	2	1	1	0	1	0	1	1	1	1	2
	Desulfovibrio_piger_ERS1426881	1	1	1	1	1	1	1	1	1	1	0	1	0	1	1	1	1	1	1	1	1	1	0	0	0	0	0	1	1	1	1	1	1	1	1	1	1	2	1	1	0	1	0	1	1	1	1	2
	Desulfovibrio_psychrotolerans	1	1	1	1	1	1	3	1	1	1	1	1	1	1	1	1	1	1	1	1	1	1	0	1	2	0	0	1	1	0	1	1	1	1	1	1	1	1	1	1	1	1	2	1	1	1	1	1
	Desulfovibrio_salexigens_DSM2638	1	1	1	1	1	2	2	1	1	1	1	1	0	1	0	2	1	1	1	1	1	1	0	0	0	1	0	1	1	0	1	1	0	1	1	1	1	1	1	1	0	0	0	1	1	2	1	1
	Desulfovibrio_senegalensis	1	1	1	1	1	1	2	1	1	1	1	1	0	1	0	2	1	1	1	1	1	1	0	0	1	1	0	1	1	0	1	1	0	1	1	1	1	1	1	0	1	1	1	1	1	2	1	1
	Desulfovibrio_sp_3_1_syn3	1	1	1	1	1	2	2	1	1	1	1	1	0	1	1	1	1	1	1	1	1	1	0	0	0	0	0	1	1	0	1	1	1	1	1	1	1	1	1	0	0	1	0	1	1	1	1	1
	Desulfovibrio_sp_86	1	1	1	1	1	1	1	1	1	1	0	1	0	1	1	1	1	1	1	1	1	1	0	0	0	0	0	1	1	1	1	1	1	1	1	1	1	1	1	0	0	1	0	1	1	1	1	1
	Desulfovibrio_sp_86-1	1	1	1	1	1	1	1	1	1	1	0	1	0	1	1	1	1	1	1	1	1	1	0	0	0	0	0	1	1	1	1	1	1	1	1	1	1	1	1	0	0	1	0	1	1	1	1	1
	Desulfovibrio_sp_A2	1	1	1	1	1	2	3	1	1	1	1	1	0	1	1	1	1	1	1	1	1	2	0	0	1	0	0	1	1	1	1	1	1	1	1	1	1	1	1	1	1	1	1	0	1	1	1	1
	Desulfovibrio_sp_AS27yjCOA_33	1	1	1	1	1	1	1	1	1	1	0	1	0	1	1	1	1	1	1	1	1	1	0	0	0	0	0	1	1	1	1	1	1	1	1	1	1	0	1	0	0	1	0	1	1	1	1	2
	Desulfovibrio_sp_Bin1	1	1	1	1	1	2	4	1	1	1	0	1	0	1	0	2	1	1	1	1	1	1	0	0	2	1	0	1	1	1	0	1	0	1	1	1	1	1	1	0	1	1	2	0	1	1	1	1
	Desulfovibrio_sp_BMSR_re-assembly	1	1	1	1	1	3	3	1	1	1	2	1	0	1	1	1	1	1	1	1	1	1	0	0	0	1	0	1	1	0	1	1	1	1	1	1	1	1	1	1	1	1	0	1	1	1	1	1
	Desulfovibrio_sp_DMSS-1	1	1	1	1	1	2	3	1	1	1	1	1	0	1	0	1	1	1	1	1	1	2	0	0	1	1	0	1	1	1	1	1	0	1	1	1	1	1	1	0	0	0	1	1	1	3	1	1
	Desulfovibrio_sp_DS-1	1	1	1	1	1	4	4	1	1	1	1	1	0	1	1	1	1	1	1	1	1	2	0	0	0	0	0	1	1	1	1	1	1	1	1	0	1	1	1	1	1	1	0	0	1	1	1	1
	Desulfovibrio_sp_DV	1	1	1	1	1	1	3	1	1	1	1	1	0	1	0	1	1	1	1	1	1	1	0	0	0	1	0	1	1	0	1	1	0	1	1	0	1	2	1	0	0	1	0	1	1	1	1	2
	Desulfovibrio_sp_FSS-1	1	1	1	1	1	2	2	1	1	1	1	1	1	1	0	1	1	1	1	1	1	1	0	0	0	1	0	1	1	1	2	1	0	1	1	0	1	1	1	0	1	1	0	1	1	1	1	1
	Desulfovibrio_sp_G11	1	1	1	1	1	1	1	1	1	1	0	1	0	1	1	1	1	1	1	1	1	1	0	0	0	0	0	1	1	1	1	1	1	0	1	1	1	2	1	0	0	1	0	1	1	1	1	2
	Desulfovibrio_sp_HK-II	1	1	1	1	1	3	5	1	1	1	1	1	0	1	1	1	1	1	1	0	1	1	0	0	2	0	0	1	1	1	1	1	1	1	1	1	1	1	1	1	1	1	2	0	1	1	1	1
	Desulfovibrio_sp_IOR2	1	1	1	1	1	1	2	1	1	1	1	1	0	1	0	2	1	1	1	1	1	1	0	0	1	1	0	1	1	0	1	1	0	1	1	1	1	1	1	0	1	1	1	1	1	2	1	1
	Desulfovibrio_sp_JC010	1	1	1	1	1	2	2	1	1	1	1	1	0	1	0	2	1	1	1	1	1	1	0	0	0	0	0	1	1	0	1	1	0	1	1	1	1	1	1	1	0	0	0	1	1	2	1	1
	Desulfovibrio_sp_JC022	1	1	1	1	1	2	2	1	1	1	1	1	0	1	0	2	1	1	1	1	1	1	0	0	0	1	0	1	1	0	1	1	0	1	1	1	1	1	1	1	0	0	0	1	1	2	1	1
	Desulfovibrio_sp_MES5	1	1	1	1	1	1	2	1	1	1	0	1	0	1	1	1	1	1	1	1	1	1	0	0	0	0	0	1	1	1	1	1	1	1	1	1	1	1	1	0	0	1	0	1	1	1	1	1
	Desulfovibrio_sp_OH1186_COT-070	1	1	1	1	1	1	1	1	1	1	0	1	0	1	1	1	1	1	1	1	1	1	0	0	0	0	0	1	1	0	1	1	1	1	1	1	1	1	1	0	0	1	0	0	1	1	1	1
	Desulfovibrio_sp_OH1209_COT-279	1	1	1	1	1	1	1	1	1	1	0	1	0	1	1	1	1	1	1	1	1	1	0	0	0	0	0	1	1	0	1	1	1	1	1	1	1	1	1	0	0	1	0	0	1	1	1	1
	Desulfovibrio_sp_PG-178-WT-4	1	1	1	1	1	2	2	1	1	1	1	1	0	1	1	1	1	1	1	1	1	1	0	0	0	0	0	1	1	0	1	1	1	1	1	1	1	1	1	0	0	1	0	1	1	1	1	1
	Desulfovibrio_sp_TomC	1	1	1	1	1	2	2	1	1	1	1	1	0	1	0	1	1	1	1	1	1	2	0	0	0	1	0	1	1	0	1	1	0	1	1	0	1	1	1	0	0	1	0	1	1	1	1	1
	Desulfovibrio_sp_X2	1	1	1	1	1	2	2	1	1	1	1	1	1	1	0	1	1	1	1	1	1	2	0	0	0	0	0	1	1	1	1	1	0	1	1	1	1	1	1	0	1	1	0	1	1	1	1	1
	Desulfovibrio_sp_ZJ746	1	1	1	1	1	0	0	1	1	1	0	1	0	1	1	2	1	1	1	1	1	1	0	0	0	0	0	1	1	0	1	1	1	1	1	1	1	1	0	0	0	1	0	0	1	1	1	1
	Desulfovibrio_sulfodismutans	1	1	1	1	1	2	3	1	1	1	1	1	0	1	0	1	1	1	1	1	1	1	0	0	1	1	0	1	1	0	0	1	0	1	1	0	1	1	1	0	0	1	1	0	1	0	1	1
	Desulfovibrio_vietnamensis_DSM10520	1	1	1	1	1	1	1	1	1	1	1	1	0	1	1	1	1	1	1	1	1	1	0	0	0	1	0	1	1	1	2	1	0	1	1	1	1	1	1	0	1	1	0	1	1	1	1	1
	Desulfovibrio_vulgaris_DP4	1	1	1	1	1	3	3	1	1	1	1	1	0	1	1	1	1	1	1	1	1	2	0	0	0	0	0	1	1	1	1	1	1	1	1	1	1	1	1	1	1	1	0	1	1	1	1	1
	Desulfovibrio_vulgaris_RCH1	1	1	1	1	1	3	3	1	1	1	1	1	0	1	1	1	1	1	1	1	1	2	0	0	0	0	0	1	1	1	1	1	1	1	1	1	1	1	1	1	1	1	0	1	1	1	1	1
	Desulfovibrio_vulgaris_str_Hildenborough	1	1	1	1	1	3	3	1	1	1	1	1	0	1	1	1	1	1	1	1	1	2	0	0	0	0	0	1	1	1	1	1	1	1	1	1	1	1	1	1	1	1	0	1	1	1	1	1
	Desulfovibrio_vulgaris_str_MiyazakiF	1	1	1	1	1	4	4	1	1	1	1	1	0	1	1	1	1	1	1	1	1	2	0	0	0	0	0	1	1	1	1	1	1	1	1	1	1	1	1	1	1	1	0	0	1	1	1	1
	No. sequences	63	63	63	63	63	113	132	63	63	64	49	63	7	63	32	77	63	63	63	62	63	79	1	2	16	30	1	62	62	33	63	62	33	61	63	50	63	68	61	22	24	53	16	54	63	76	62	70
	pident	0.77	0.704	0.642	0.806	0.783	0.576	0.571	0.525	0.817	0.668	1	0.726	0.555	0.74	1	0.876	0.862	0.716	0.816	0.596	0.844	0.52	1	1	1	0.675	1	0.648	0.605	0.945	0.569	0.535	0.646	0.556	0.8	0.469	0.68	0.779	0.618	0.325	0.495	0.699	1	0.711	0.639	0.557	0.648	0.765
[truncated: 68 more columns]

## Sheet: Sheet4
	pyrG	rpsM	Dde_0002	prs	rpsE	Dde_3513	Dde_0812	ispH	rpsD	Dde_1390	Dde_3228	Dde_2067	Dde_0140	pyrH	bamA	Dde_0762	Dde_1109	fbp	rpsR	pyrC	rpsK	Dde_3756	Dde_3515	cysQ	Dde_0813	Dde_0154	Dde_0871	carA	bamD	rpmJ	Dde_1208	aroA	Dde_2631	Dde_2063	Dde_1110	pyrF	rplO	Dde_0527	Dde_2225	Dde_2135	Dde_1789	pyrE	Dde_0717	Dde_1449	Dde_2453	Dde_3237	rplQ	Dde_0526	Dde_2271
Partition	p	p	p	p	p	p	p	p	p	p	s	p	c	p	s	p	p	p	p	p	p	p	c	c	s	s	c	s	p	p	p	p	s	p	p	p	p	p	p	s	s	p	s	p	p	p	p	p	p
Desulfovibrio_africanus_PCS	1	1	1	1	1	2	2	1	1	1	1	1	0	1	0	1	1	1	1	1	1	1	0	0	0	0	0	1	0	0	1	1	1	1	1	1	1	1	1	1	1	1	0	1	1	1	1	1	1
Desulfovibrio_alaskensis_G20	1	1	1	1	1	2	3	1	1	1	1	1	1	1	1	1	1	1	1	1	1	2	1	1	1	1	1	1	1	1	2	1	1	1	1	1	1	1	1	1	1	1	1	1	1	1	1	1	1
Desulfovibrio_alcoholivorans_DSM5433	1	1	1	1	1	2	2	1	1	1	1	1	0	1	0	1	1	1	1	1	1	1	0	0	0	2	0	1	1	1	1	1	0	1	1	0	1	1	1	0	0	1	0	1	1	1	1	1	1
Desulfovibrio_alkalitolerans_DSM16529	1	1	1	1	1	1	1	1	1	1	1	1	0	1	0	1	1	1	1	1	1	1	0	0	0	0	0	1	1	1	1	1	0	1	1	1	1	1	1	0	1	1	0	1	1	1	1	1	1
Desulfovibrio_bastinii_DSM16055	1	1	1	1	1	1	1	1	1	1	1	1	0	1	0	2	1	1	1	1	1	2	0	0	0	1	0	1	1	1	1	1	0	1	1	1	1	1	1	1	1	0	0	1	1	2	1	1	1
Desulfovibrio_bizertensis_MKS_re-assembly	1	1	1	1	1	1	1	1	1	1	2	1	0	1	1	1	1	1	1	1	1	1	0	0	0	1	0	1	1	1	1	1	0	1	1	1	1	1	1	0	0	1	0	1	1	1	1	1	1
Desulfovibrio_carbinolicus	1	1	1	1	1	2	2	1	1	1	1	1	0	1	0	1	1	1	1	1	1	1	0	0	0	1	0	1	1	0	1	1	0	1	1	0	1	1	1	0	0	1	0	1	1	2	1	1	1
Desulfovibrio_carbinoliphilus_subsp_oakridgensis	1	1	1	1	1	2	2	1	1	1	1	1	0	1	0	1	1	1	1	1	1	1	0	0	0	1	0	1	1	1	1	1	0	1	1	0	1	2	1	0	0	1	0	1	1	0	1	2	1
Desulfovibrio_cf_magneticus_IFRC170	1	1	1	1	1	2	2	1	1	1	1	1	0	1	0	1	1	1	1	1	1	3	0	0	0	1	0	1	1	0	1	1	0	1	1	0	1	1	1	0	0	1	0	1	1	1	1	1	1
Desulfovibrio_cuneatus_DSM11391	1	1	1	1	1	2	2	1	1	1	0	1	0	1	1	1	1	1	1	1	1	1	0	0	0	0	0	0	1	0	1	0	1	0	1	1	1	1	1	0	0	1	0	1	1	1	0	1	1
Desulfovibrio_desulfuricans_ATCC27774	1	1	1	1	1	1	1	1	1	1	0	1	0	1	1	1	1	1	1	1	1	1	0	0	0	0	0	1	1	1	1	1	1	1	1	1	1	2	1	0	0	1	0	1	1	1	1	2	1
Desulfovibrio_desulfuricans_IC1	1	1	1	1	1	1	1	1	1	1	0	1	0	1	1	1	1	1	1	1	1	1	0	0	0	0	0	1	1	1	1	1	1	1	1	1	1	1	1	0	0	1	0	1	1	1	1	1	1
Desulfovibrio_desulfuricans_NBRC13699	1	1	1	1	1	3	3	1	1	1	1	1	0	1	1	1	1	1	1	1	1	2	0	0	0	0	0	1	1	1	1	1	1	1	1	1	1	1	1	1	1	1	0	1	1	1	1	1	1
Desulfovibrio_desulfuricans_ND132	1	1	1	1	1	2	3	1	1	1	1	1	0	1	0	1	1	1	1	1	1	1	0	0	1	1	0	1	1	0	0	1	0	1	1	1	1	1	1	0	1	0	1	1	1	3	1	1	1
Desulfovibrio_fairfieldensis	1	1	1	1	1	2	2	1	1	1	1	1	0	1	1	1	1	1	1	1	1	1	0	0	0	0	0	1	1	1	1	1	1	1	1	1	1	1	1	0	0	1	0	1	1	1	1	1	1
Desulfovibrio_ferrireducens	1	1	1	1	1	2	2	1	1	1	1	1	0	1	0	2	1	1	1	1	1	1	0	0	0	1	0	1	1	0	1	1	0	1	1	1	1	1	1	1	0	0	0	1	1	2	1	1	1
Desulfovibrio_ferrophilus	1	1	1	1	1	2	2	1	1	1	1	1	0	1	1	1	1	1	1	1	1	1	0	0	0	0	0	1	1	1	1	1	0	1	1	1	1	1	1	0	1	1	0	1	1	1	1	1	1
Desulfovibrio_frigidus_DSM17176	1	1	1	1	1	2	2	1	1	1	1	1	0	1	0	1	1	1	1	1	1	1	0	0	0	1	0	1	1	0	1	1	0	1	1	1	1	1	1	1	0	0	0	1	1	2	1	1	1
Desulfovibrio_fructosivorans_JJ	1	1	1	1	1	2	2	1	1	1	1	1	0	1	0	1	1	1	1	1	1	1	0	0	0	1	0	1	1	0	1	1	0	1	1	0	1	1	1	0	0	1	0	1	1	1	1	1	1
Desulfovibrio_gilichinskyi	1	1	1	1	1	2	2	1	1	1	1	1	0	1	0	2	1	1	1	1	1	1	0	0	0	1	0	1	1	0	1	1	0	1	1	1	1	1	1	1	0	0	0	1	1	2	1	1	1
Desulfovibrio_gracilis_DSM16080	1	1	1	1	1	2	2	1	1	1	1	1	0	1	0	2	1	1	1	1	1	2	0	0	0	0	0	1	1	0	0	1	0	1	1	1	1	1	1	0	1	1	0	1	1	1	1	1	1
Desulfovibrio_hydrothermalis_AM13_DSM14728	1	1	1	1	1	2	2	1	1	2	1	1	0	1	0	2	1	1	1	1	1	1	0	0	0	1	0	1	1	1	1	1	1	1	1	1	1	1	1	1	0	0	0	1	1	2	1	1	1
Desulfovibrio_intestinalis	1	1	1	1	1	1	1	1	1	1	0	1	0	1	1	1	1	1	1	1	1	1	0	0	0	0	0	1	1	1	1	1	1	1	1	1	1	2	1	0	0	1	0	1	1	1	1	2	1
Desulfovibrio_legallii	1	1	1	1	1	1	1	1	1	1	0	1	0	1	1	1	1	1	1	1	1	1	0	0	0	0	0	1	1	0	1	1	1	1	1	1	1	1	1	0	0	1	0	1	1	1	1	1	1
Desulfovibrio_longus_DSM6739	1	1	1	1	1	2	3	1	1	1	1	1	0	1	0	2	1	1	1	1	1	1	0	0	1	1	0	1	1	1	0	1	0	1	1	1	1	1	1	0	1	1	1	1	1	1	1	1	1
Desulfovibrio_magneticus_Maddingley_MBC34	1	1	1	1	1	2	2	1	1	1	1	1	0	1	0	1	1	1	1	1	1	1	0	0	0	1	0	1	1	0	1	1	0	1	1	0	1	0	1	0	0	1	0	1	1	1	1	0	1
Desulfovibrio_marinus_CS1	1	1	1	1	1	2	3	1	1	1	1	1	1	1	0	1	1	1	1	1	1	1	0	0	1	1	0	1	1	0	2	1	1	1	1	0	1	1	1	0	0	1	1	1	1	1	1	1	1
Desulfovibrio_marinus_P48SEP	1	1	1	1	1	2	3	1	1	1	1	1	1	1	0	1	1	1	1	1	1	1	0	0	1	1	0	1	1	0	1	1	1	1	1	0	1	1	1	0	0	1	1	1	1	1	1	1	1
Desulfovibrio_oxyclinae_DSM11498	1	1	1	1	1	2	2	1	1	1	1	1	1	1	0	2	1	1	1	1	1	2	0	0	0	0	0	1	1	0	2	1	0	1	1	1	1	1	0	0	0	1	0	1	1	1	1	1	1
Desulfovibrio_piger	1	1	1	1	1	1	1	1	1	1	0	1	0	1	1	1	1	1	1	1	1	1	0	0	0	0	0	1	1	1	1	1	1	1	1	1	1	2	1	1	0	1	0	1	1	1	1	2	1
Desulfovibrio_piger_ERS1426881	1	1	1	1	1	1	1	1	1	1	0	1	0	1	1	1	1	1	1	1	1	1	0	0	0	0	0	1	1	1	1	1	1	1	1	1	1	2	1	1	0	1	0	1	1	1	1	2	1
Desulfovibrio_psychrotolerans	1	1	1	1	1	1	3	1	1	1	1	1	1	1	1	1	1	1	1	1	1	1	0	1	2	0	0	1	1	0	1	1	1	1	1	1	1	1	1	1	1	1	2	1	1	1	1	1	1
Desulfovibrio_salexigens_DSM2638	1	1	1	1	1	2	2	1	1	1	1	1	0	1	0	2	1	1	1	1	1	1	0	0	0	1	0	1	1	0	1	1	0	1	1	1	1	1	1	1	0	0	0	1	1	2	1	1	1
Desulfovibrio_senegalensis	1	1	1	1	1	1	2	1	1	1	1	1	0	1	0	2	1	1	1	1	1	1	0	0	1	1	0	1	1	0	1	1	0	1	1	1	1	1	1	0	1	1	1	1	1	2	1	1	1
Desulfovibrio_sp_3_1_syn3	1	1	1	1	1	2	2	1	1	1	1	1	0	1	1	1	1	1	1	1	1	1	0	0	0	0	0	1	1	0	1	1	1	1	1	1	1	1	1	0	0	1	0	1	1	1	1	1	1
Desulfovibrio_sp_86	1	1	1	1	1	1	1	1	1	1	0	1	0	1	1	1	1	1	1	1	1	1	0	0	0	0	0	1	1	1	1	1	1	1	1	1	1	1	1	0	0	1	0	1	1	1	1	1	1
Desulfovibrio_sp_86-1	1	1	1	1	1	1	1	1	1	1	0	1	0	1	1	1	1	1	1	1	1	1	0	0	0	0	0	1	1	1	1	1	1	1	1	1	1	1	1	0	0	1	0	1	1	1	1	1	1
Desulfovibrio_sp_A2	1	1	1	1	1	2	3	1	1	1	1	1	0	1	1	1	1	1	1	1	1	2	0	0	1	0	0	1	1	1	1	1	1	1	1	1	1	1	1	1	1	1	1	0	1	1	1	1	1
Desulfovibrio_sp_AS27yjCOA_33	1	1	1	1	1	1	1	1	1	1	0	1	0	1	1	1	1	1	1	1	1	1	0	0	0	0	0	1	1	1	1	1	1	1	1	1	1	0	1	0	0	1	0	1	1	1	1	2	1
Desulfovibrio_sp_Bin1	1	1	1	1	1	2	4	1	1	1	0	1	0	1	0	2	1	1	1	1	1	1	0	0	2	1	0	1	1	1	0	1	0	1	1	1	1	1	1	0	1	1	2	0	1	1	1	1	1
Desulfovibrio_sp_BMSR_re-assembly	1	1	1	1	1	3	3	1	1	1	2	1	0	1	1	1	1	1	1	1	1	1	0	0	0	1	0	1	1	0	1	1	1	1	1	1	1	1	1	1	1	1	0	1	1	1	1	1	1
Desulfovibrio_sp_DMSS-1	1	1	1	1	1	2	3	1	1	1	1	1	0	1	0	1	1	1	1	1	1	2	0	0	1	1	0	1	1	1	1	1	0	1	1	1	1	1	1	0	0	0	1	1	1	3	1	1	1
Desulfovibrio_sp_DS-1	1	1	1	1	1	4	4	1	1	1	1	1	0	1	1	1	1	1	1	1	1	2	0	0	0	0	0	1	1	1	1	1	1	1	1	0	1	1	1	1	1	1	0	0	1	1	1	1	1
Desulfovibrio_sp_DV	1	1	1	1	1	1	3	1	1	1	1	1	0	1	0	1	1	1	1	1	1	1	0	0	0	1	0	1	1	0	1	1	0	1	1	0	1	2	1	0	0	1	0	1	1	1	1	2	1
Desulfovibrio_sp_FSS-1	1	1	1	1	1	2	2	1	1	1	1	1	1	1	0	1	1	1	1	1	1	1	0	0	0	1	0	1	1	1	2	1	0	1	1	0	1	1	1	0	1	1	0	1	1	1	1	1	1
Desulfovibrio_sp_G11	1	1	1	1	1	1	1	1	1	1	0	1	0	1	1	1	1	1	1	1	1	1	0	0	0	0	0	1	1	1	1	1	1	0	1	1	1	2	1	0	0	1	0	1	1	1	1	2	1
Desulfovibrio_sp_HK-II	1	1	1	1	1	3	5	1	1	1	1	1	0	1	1	1	1	1	1	0	1	1	0	0	2	0	0	1	1	1	1	1	1	1	1	1	1	1	1	1	1	1	2	0	1	1	1	1	1
Desulfovibrio_sp_IOR2	1	1	1	1	1	1	2	1	1	1	1	1	0	1	0	2	1	1	1	1	1	1	0	0	1	1	0	1	1	0	1	1	0	1	1	1	1	1	1	0	1	1	1	1	1	2	1	1	1
Desulfovibrio_sp_JC010	1	1	1	1	1	2	2	1	1	1	1	1	0	1	0	2	1	1	1	1	1	1	0	0	0	0	0	1	1	0	1	1	0	1	1	1	1	1	1	1	0	0	0	1	1	2	1	1	1
Desulfovibrio_sp_JC022	1	1	1	1	1	2	2	1	1	1	1	1	0	1	0	2	1	1	1	1	1	1	0	0	0	1	0	1	1	0	1	1	0	1	1	1	1	1	1	1	0	0	0	1	1	2	1	1	1
Desulfovibrio_sp_MES5	1	1	1	1	1	1	2	1	1	1	0	1	0	1	1	1	1	1	1	1	1	1	0	0	0	0	0	1	1	1	1	1	1	1	1	1	1	1	1	0	0	1	0	1	1	1	1	1	1
Desulfovibrio_sp_OH1186_COT-070	1	1	1	1	1	1	1	1	1	1	0	1	0	1	1	1	1	1	1	1	1	1	0	0	0	0	0	1	1	0	1	1	1	1	1	1	1	1	1	0	0	1	0	0	1	1	1	1	1
Desulfovibrio_sp_OH1209_COT-279	1	1	1	1	1	1	1	1	1	1	0	1	0	1	1	1	1	1	1	1	1	1	0	0	0	0	0	1	1	0	1	1	1	1	1	1	1	1	1	0	0	1	0	0	1	1	1	1	1
Desulfovibrio_sp_PG-178-WT-4	1	1	1	1	1	2	2	1	1	1	1	1	0	1	1	1	1	1	1	1	1	1	0	0	0	0	0	1	1	0	1	1	1	1	1	1	1	1	1	0	0	1	0	1	1	1	1	1	1
Desulfovibrio_sp_TomC	1	1	1	1	1	2	2	1	1	1	1	1	0	1	0	1	1	1	1	1	1	2	0	0	0	1	0	1	1	0	1	1	0	1	1	0	1	1	1	0	0	1	0	1	1	1	1	1	1
Desulfovibrio_sp_X2	1	1	1	1	1	2	2	1	1	1	1	1	1	1	0	1	1	1	1	1	1	2	0	0	0	0	0	1	1	1	1	1	0	1	1	1	1	1	1	0	1	1	0	1	1	1	1	1	1
Desulfovibrio_sp_ZJ746	1	1	1	1	1	0	0	1	1	1	0	1	0	1	1	2	1	1	1	1	1	1	0	0	0	0	0	1	1	0	1	1	1	1	1	1	1	1	0	0	0	1	0	0	1	1	1	1	1
Desulfovibrio_sulfodismutans	1	1	1	1	1	2	3	1	1	1	1	1	0	1	0	1	1	1	1	1	1	1	0	0	1	1	0	1	1	0	0	1	0	1	1	0	1	1	1	0	0	1	1	0	1	0	1	1	1
Desulfovibrio_vietnamensis_DSM10520	1	1	1	1	1	1	1	1	1	1	1	1	0	1	1	1	1	1	1	1	1	1	0	0	0	1	0	1	1	1	2	1	0	1	1	1	1	1	1	0	1	1	0	1	1	1	1	1	1
Desulfovibrio_vulgaris_DP4	1	1	1	1	1	3	3	1	1	1	1	1	0	1	1	1	1	1	1	1	1	2	0	0	0	0	0	1	1	1	1	1	1	1	1	1	1	1	1	1	1	1	0	1	1	1	1	1	1
Desulfovibrio_vulgaris_RCH1	1	1	1	1	1	3	3	1	1	1	1	1	0	1	1	1	1	1	1	1	1	2	0	0	0	0	0	1	1	1	1	1	1	1	1	1	1	1	1	1	1	1	0	1	1	1	1	1	1
Desulfovibrio_vulgaris_str_Hildenborough	1	1	1	1	1	3	3	1	1	1	1	1	0	1	1	1	1	1	1	1	1	2	0	0	0	0	0	1	1	1	1	1	1	1	1	1	1	1	1	1	1	1	0	1	1	1	1	1	1
Desulfovibrio_vulgaris_str_MiyazakiF	1	1	1	1	1	4	4	1	1	1	1	1	0	1	1	1	1	1	1	1	1	2	0	0	0	0	0	1	1	1	1	1	1	1	1	1	1	1	1	1	1	1	0	0	1	1	1	1	1
No. sequences	63	63	63	63	63	113	132	63	63	64	49	63	7	63	32	77	63	63	63	62	63	79	1	2	16	30	1	62	62	33	63	62	33	61	63	50	63	68	61	22	24	53	16	54	63	76	62	70	63
No. isolates	63	63	63	63	63	62	62	63	63	63	47	63	7	63	32	63	63	63	63	62	63	63	1	2	13	29	1	62	62	33	58	62	33	61	63	50	63	61	61	22	24	53	13	54	63	61	62	62	63
pident	0.77	0.704	0.642	0.806	0.783	0.576	0.571	0.525	0.817	0.668	1	0.726	0.555	0.74	1	0.876	0.862	0.716	0.816	0.596	0.844	0.52	1	1	1	0.675	1	0.648	0.605	0.945	0.569	0.535	0.646	0.556	0.8	0.469	0.68	0.779	0.618	0.325	0.495	0.699	1	0.711	0.639	0.557	0.648	0.765	0.56
[truncated: 67 more columns]
